# Supplementary material for: Genetic mapping identified three hotspot genomic regions and candidate genes controlling heat tolerance-related traits in groundnut
Source: Front Plant Sci. 2023 May 23;14:1182867. doi: 10.3389/fpls.2023.1182867 (PMC10243373; doi:10.3389/fpls.2023.1182867)
Supplement: Supplementary file 1 [file DataSheet_1.csv]

rs#	alleles	chrom	pos	strand	assembly#	center	protLSID	assayLSID	panelLSID	QCcode	sample_1201	sample_1200	sample_1205	sample_1204	sample_1203	sample_1202	sample_1209	sample_1208	sample_1207	sample_1206	sample_1212	sample_1211	sample_1210	sample_1216	sample_1215	sample_1214	sample_1213	sample_1219	sample_1218	sample_1217	sample_1223	sample_1102	sample_1222	sample_1101	sample_1100	sample_1221	sample_1220	sample_1106	sample_1227	sample_1105	sample_1226	sample_1225	sample_1104	sample_1103	sample_1224	sample_1109	sample_1229	sample_1108	sample_1107
S1_155569	G/T	1	155569	+	NA	NA	NA	NA	NA	NA	G	K	G	N	G	G	G	G	G	G	G	G	G	G	G	G	N	G	G	G	G	G	G	G	G	G	G	G	G	G	G	G	G	G	G	G	G	G	G
S1_177298	C/A	1	177298	+	NA	NA	NA	NA	NA	NA	C	C	C	C	C	C	C	C	C	C	N	C	C	M	C	N	C	C	C	C	C	C	C	N	C	C	C	C	C	N	C	N	C	N	N	N	N	N	C
S1_177301	A/G	1	177301	+	NA	NA	NA	NA	NA	NA	A	A	A	A	A	A	A	A	A	A	N	A	A	R	A	N	A	A	A	A	A	A	A	N	A	A	A	A	A	N	A	N	A	N	N	N	N	N	A
S1_177302	C/G	1	177302	+	NA	NA	NA	NA	NA	NA	C	C	C	C	C	C	C	C	C	C	N	C	C	S	C	N	C	C	C	C	C	C	C	N	C	C	C	C	C	N	C	N	C	N	N	N	N	N	C
S1_205601	C/G	1	205601	+	NA	NA	NA	NA	NA	NA	C	C	C	C	G	S	C	G	G	S	C	C	G	C	C	C	G	C	G	C	G	C	G	C	C	G	G	C	G	G	C	N	N	G	C	C	G	C	C
S1_278669	T/A	1	278669	+	NA	NA	NA	NA	NA	NA	T	N	T	T	N	T	T	T	T	N	T	T	T	T	T	T	T	N	N	N	T	T	N	T	T	T	N	N	T	T	N	T	N	T	T	N	N	T	N
S1_278670	C/G	1	278670	+	NA	NA	NA	NA	NA	NA	C	N	C	C	N	C	C	C	C	N	C	C	C	C	C	C	C	N	N	N	C	C	N	C	C	C	N	N	C	C	N	C	N	C	C	N	N	C	N
S1_593864	T/C	1	593864	+	NA	NA	NA	NA	NA	NA	T	N	N	N	N	N	N	C	N	T	N	T	C	C	N	N	C	T	C	C	C	N	C	T	Y	N	N	T	C	N	C	N	N	N	T	N	T	N	N
S1_593934	G/A	1	593934	+	NA	NA	NA	NA	NA	NA	G	G	G	N	N	N	N	N	N	N	N	G	A	R	R	G	G	G	G	A	G	G	A	A	N	N	A	N	A	N	A	A	N	N	A	G	G	N	N
S1_594591	A/G	1	594591	+	NA	NA	NA	NA	NA	NA	G	A	N	N	A	A	N	G	N	A	G	N	A	G	N	N	N	N	N	N	N	N	N	G	G	N	N	A	N	R	N	N	N	A	N	N	N	N	N
S1_594898	T/C	1	594898	+	NA	NA	NA	NA	NA	NA	N	Y	T	C	T	N	N	N	N	C	N	N	N	N	N	N	N	N	N	C	N	T	N	C	T	N	N	T	N	T	N	N	N	T	T	N	C	N	Y
S1_612495	A/G	1	612495	+	NA	NA	NA	NA	NA	NA	A	A	A	A	A	A	A	A	A	N	A	A	A	A	A	A	N	A	A	A	A	A	A	A	A	A	A	A	A	A	A	A	A	A	A	A	A	A	N
S1_631792	T/C	1	631792	+	NA	NA	NA	NA	NA	NA	T	T	T	T	T	T	T	T	T	T	T	T	T	T	T	T	T	T	T	T	T	T	T	T	T	T	T	T	T	T	T	T	T	T	T	T	T	T	T
S1_791731	G/C	1	791731	+	NA	NA	NA	NA	NA	NA	G	G	G	N	N	N	N	G	N	G	G	N	N	G	N	G	N	N	N	N	G	N	G	G	N	G	G	N	N	N	N	S	N	G	G	N	N	S	N
S1_791732	A/G	1	791732	+	NA	NA	NA	NA	NA	NA	A	A	A	N	N	N	N	A	N	A	A	N	N	A	N	A	N	N	N	N	A	N	A	A	N	A	A	N	N	N	N	R	N	A	A	N	N	A	N
S1_791733	A/G	1	791733	+	NA	NA	NA	NA	NA	NA	A	A	A	N	N	N	N	A	N	A	A	N	N	A	N	A	N	N	N	N	A	N	A	A	N	A	A	N	N	N	N	R	N	A	A	N	N	R	N
S1_1132550	A/C	1	1132550	+	NA	NA	NA	NA	NA	NA	A	A	A	C	A	A	C	N	N	A	N	A	A	A	A	A	A	N	A	A	N	A	A	N	A	N	N	A	A	N	A	A	A	N	A	A	N	A	A
S1_1132558	A/C	1	1132558	+	NA	NA	NA	NA	NA	NA	A	A	A	C	A	A	A	N	N	A	N	A	A	A	A	A	A	N	A	A	N	A	A	N	A	N	N	A	A	N	A	A	A	N	A	A	N	A	A
S1_1132559	G/T	1	1132559	+	NA	NA	NA	NA	NA	NA	G	G	G	T	G	G	G	N	N	G	N	G	G	G	G	G	G	N	G	G	N	G	G	N	G	N	N	G	G	N	G	G	G	N	G	G	N	G	K
S1_1132560	C/A	1	1132560	+	NA	NA	NA	NA	NA	NA	C	C	C	C	C	C	C	N	N	C	N	C	C	C	C	C	C	N	C	C	N	C	C	N	C	N	N	C	C	N	C	C	C	N	C	C	N	C	M
S1_1132561	T/C	1	1132561	+	NA	NA	NA	NA	NA	NA	T	T	T	T	T	T	T	N	N	T	N	T	T	T	T	T	T	N	T	T	N	T	T	N	T	N	N	T	T	N	T	T	T	N	T	T	N	T	Y
S1_1556137	C/A	1	1556137	+	NA	NA	NA	NA	NA	NA	A	N	C	C	N	C	N	C	C	N	N	N	N	N	N	C	N	N	N	C	N	N	N	N	C	N	N	C	N	N	N	N	N	N	N	C	N	N	C
S1_1556141	A/G	1	1556141	+	NA	NA	NA	NA	NA	NA	G	N	A	A	N	A	N	A	A	N	N	N	N	N	N	A	N	N	N	A	N	N	N	N	A	N	N	A	N	N	N	N	N	N	N	A	N	N	A
S1_1646117	G/T	1	1646117	+	NA	NA	NA	NA	NA	NA	N	G	G	G	G	G	G	G	G	G	N	G	G	G	G	G	G	G	G	N	G	G	G	G	G	N	G	G	G	N	G	N	N	N	G	N	G	T	N
S1_1972308	T/C	1	1972308	+	NA	NA	NA	NA	NA	NA	Y	Y	T	Y	Y	T	Y	Y	Y	Y	Y	Y	Y	Y	Y	Y	Y	N	Y	Y	N	Y	Y	T	Y	Y	T	Y	T	T	T	Y	N	Y	N	Y	T	Y	Y
S1_1972324	T/C	1	1972324	+	NA	NA	NA	NA	NA	NA	T	T	T	T	T	Y	T	T	T	T	T	T	Y	Y	Y	T	Y	N	Y	Y	N	Y	T	Y	T	T	T	T	T	T	Y	T	N	T	N	T	C	T	T
S1_1972337	T/C	1	1972337	+	NA	NA	NA	NA	NA	NA	Y	Y	Y	Y	T	Y	T	Y	Y	Y	Y	Y	T	Y	Y	Y	Y	N	T	T	N	Y	T	Y	Y	Y	C	Y	Y	Y	Y	Y	N	Y	N	Y	T	Y	Y
S1_1972348	G/C	1	1972348	+	NA	NA	NA	NA	NA	NA	G	G	G	G	G	G	G	G	G	G	G	G	G	S	G	G	G	N	S	G	N	G	G	G	G	G	G	G	S	G	G	G	N	S	N	G	G	G	G
S1_1972353	T/C	1	1972353	+	NA	NA	NA	NA	NA	NA	T	T	Y	T	Y	Y	Y	T	T	T	T	T	T	T	Y	T	T	N	T	T	N	T	Y	T	T	T	T	T	T	T	T	T	N	Y	N	T	T	T	T
S1_1972356	T/C	1	1972356	+	NA	NA	NA	NA	NA	NA	Y	T	Y	T	T	Y	Y	Y	T	T	T	T	Y	Y	Y	Y	T	N	T	T	N	T	T	Y	T	T	T	T	T	Y	T	Y	N	T	N	Y	T	Y	T
S1_1972452	A/G	1	1972452	+	NA	NA	NA	NA	NA	NA	N	G	G	N	R	A	N	N	N	N	A	N	N	A	A	N	N	N	A	A	A	G	N	G	R	N	N	G	G	N	N	N	N	N	N	G	N	A	N
S1_1972493	C/T	1	1972493	+	NA	NA	NA	NA	NA	NA	N	T	T	N	Y	C	N	N	N	N	C	N	N	C	C	N	N	N	C	C	C	T	N	T	Y	N	N	T	T	N	N	N	N	N	N	T	N	C	N
S1_1973025	C/T	1	1973025	+	NA	NA	NA	NA	NA	NA	Y	Y	Y	Y	Y	Y	Y	Y	Y	Y	Y	Y	Y	Y	Y	Y	Y	Y	Y	Y	Y	Y	Y	Y	Y	Y	Y	Y	Y	Y	Y	Y	Y	Y	Y	Y	Y	Y	Y
S1_1973034	G/A	1	1973034	+	NA	NA	NA	NA	NA	NA	R	G	G	G	G	G	R	G	G	G	G	G	G	R	G	G	G	R	G	G	R	R	G	G	G	G	G	R	R	R	R	R	R	R	G	G	R	G	R
S1_1973037	G/C	1	1973037	+	NA	NA	NA	NA	NA	NA	G	G	G	G	G	G	G	G	G	G	G	S	G	G	G	G	G	S	G	G	G	G	G	G	S	G	G	G	G	G	G	G	G	G	G	G	G	G	G
S1_1973041	C/A	1	1973041	+	NA	NA	NA	NA	NA	NA	C	C	C	C	C	C	C	C	M	C	C	M	C	C	C	C	C	C	C	C	C	C	C	C	C	C	C	C	C	C	C	C	C	M	C	C	C	C	C
S1_1973047	C/T	1	1973047	+	NA	NA	NA	NA	NA	NA	C	C	C	C	C	C	C	C	C	C	C	C	C	C	C	C	C	C	C	C	C	C	C	C	C	C	C	C	C	C	C	C	C	C	C	C	C	Y	C
S1_1973048	T/C	1	1973048	+	NA	NA	NA	NA	NA	NA	Y	T	T	T	T	T	T	T	T	T	T	T	Y	T	T	T	T	T	T	T	T	T	T	T	T	Y	T	Y	T	T	T	T	Y	T	T	T	T	Y	Y
S1_1973052	G/C	1	1973052	+	NA	NA	NA	NA	NA	NA	G	G	G	G	G	G	G	G	G	G	G	G	G	G	G	G	G	S	G	G	G	G	G	G	G	G	G	G	G	G	G	G	G	G	G	G	G	G	G
S1_1973055	G/T	1	1973055	+	NA	NA	NA	NA	NA	NA	G	G	G	G	G	G	G	G	G	G	G	G	G	G	G	G	G	G	G	G	G	G	G	K	G	G	G	G	G	G	G	G	K	G	G	G	G	G	G
S1_1973074	T/C	1	1973074	+	NA	NA	NA	NA	NA	NA	Y	Y	Y	Y	Y	Y	Y	Y	Y	Y	Y	T	Y	Y	Y	Y	Y	T	Y	Y	T	Y	Y	Y	Y	C	Y	Y	Y	Y	T	Y	Y	Y	C	Y	T	Y	Y
S1_1973077	C/A	1	1973077	+	NA	NA	NA	NA	NA	NA	C	M	M	C	C	M	C	C	C	C	C	C	C	M	C	C	C	M	C	C	M	C	M	C	M	C	M	C	M	C	M	M	C	M	C	C	C	C	C
S1_1973079	C/T	1	1973079	+	NA	NA	NA	NA	NA	NA	C	C	C	C	C	C	C	C	C	C	C	C	C	C	C	C	C	C	C	C	C	C	C	C	C	C	C	C	C	C	C	C	C	C	C	C	C	C	C
S1_1973080	G/A	1	1973080	+	NA	NA	NA	NA	NA	NA	G	G	R	G	G	G	G	G	G	G	G	G	G	G	G	G	G	G	G	G	G	G	G	G	G	G	G	G	G	G	G	G	G	G	G	G	G	G	G
S1_1973082	A/G	1	1973082	+	NA	NA	NA	NA	NA	NA	R	R	R	A	A	A	A	R	R	A	R	A	R	A	A	R	R	A	R	R	R	A	R	R	A	A	A	R	A	A	R	R	R	A	A	R	A	R	A
S1_1998551	G/A	1	1998551	+	NA	NA	NA	NA	NA	NA	G	G	R	G	G	R	N	G	G	G	G	G	G	R	G	G	N	R	N	G	N	G	N	G	R	N	G	R	G	G	G	G	N	G	N	G	G	R	G
S1_1998556	C/T	1	1998556	+	NA	NA	NA	NA	NA	NA	Y	C	Y	C	Y	Y	N	Y	Y	C	Y	C	Y	Y	C	Y	N	C	N	C	N	Y	N	Y	C	N	C	Y	T	Y	Y	C	N	Y	N	Y	C	C	Y
S1_1998567	G/A	1	1998567	+	NA	NA	NA	NA	NA	NA	G	G	G	G	R	G	N	R	R	A	G	R	G	G	R	R	N	G	N	G	N	R	N	G	G	N	R	R	G	R	G	G	N	G	N	R	G	R	R
S1_1998576	G/A	1	1998576	+	NA	NA	NA	NA	NA	NA	R	G	R	G	A	R	N	R	R	A	R	R	R	R	R	R	N	R	N	G	N	R	N	R	R	N	R	R	A	R	R	G	N	R	N	R	G	R	R
S1_1999244	G/A	1	1999244	+	NA	NA	NA	NA	NA	NA	R	R	R	R	R	G	R	R	A	R	R	R	R	R	R	R	R	R	R	R	R	R	R	R	R	R	R	G	R	R	R	R	A	R	R	R	R	G	R
S1_1999246	C/T	1	1999246	+	NA	NA	NA	NA	NA	NA	C	C	Y	C	C	C	C	C	Y	C	C	Y	C	C	Y	Y	Y	Y	C	Y	C	C	C	C	Y	C	C	C	C	C	C	C	C	Y	C	C	C	C	C
S1_1999249	C/G	1	1999249	+	NA	NA	NA	NA	NA	NA	C	C	C	C	S	C	C	C	C	C	C	C	C	C	C	C	C	C	C	C	C	C	C	C	C	C	C	C	C	C	C	C	C	C	C	C	C	C	C
S1_1999276	C/T	1	1999276	+	NA	NA	NA	NA	NA	NA	C	C	C	C	Y	C	C	C	Y	C	C	C	C	C	C	Y	C	Y	Y	C	C	C	C	Y	C	C	C	C	C	Y	C	C	Y	C	C	C	C	C	Y
S1_1999285	G/A	1	1999285	+	NA	NA	NA	NA	NA	NA	G	G	G	R	G	G	G	G	G	G	G	G	G	G	G	R	G	G	G	G	G	G	G	G	G	G	G	G	G	G	G	G	G	G	G	G	G	G	G
S1_1999292	T/C	1	1999292	+	NA	NA	NA	NA	NA	NA	T	T	T	T	Y	T	Y	T	T	T	T	T	T	Y	Y	T	T	Y	T	T	T	Y	T	T	T	T	T	T	T	T	Y	T	T	T	Y	T	T	T	Y
S1_2053816	C/T	1	2053816	+	NA	NA	NA	NA	NA	NA	C	C	N	C	N	C	N	N	N	N	C	N	N	N	N	C	N	N	N	N	N	N	N	N	N	N	C	N	N	N	N	C	N	N	N	N	T	Y	C
S1_2079717	C/A	1	2079717	+	NA	NA	NA	NA	NA	NA	N	C	C	C	C	N	N	C	C	C	N	C	C	C	C	N	N	C	N	C	N	N	N	N	N	N	C	N	N	N	N	N	N	N	N	N	N	N	C
S1_2079718	C/G	1	2079718	+	NA	NA	NA	NA	NA	NA	N	C	C	C	C	N	N	C	C	C	N	C	C	C	C	N	N	C	N	C	N	N	N	N	N	N	C	N	N	N	N	N	N	N	N	N	N	N	C
S1_2079719	G/A	1	2079719	+	NA	NA	NA	NA	NA	NA	N	G	G	G	G	N	N	G	G	G	N	G	G	G	G	N	N	G	N	G	N	N	N	N	N	N	G	N	N	N	N	N	N	N	N	N	N	N	G
S1_2079721	G/C	1	2079721	+	NA	NA	NA	NA	NA	NA	N	G	G	G	G	N	N	G	G	G	N	G	G	G	G	N	N	G	N	G	N	N	N	N	N	N	G	N	N	N	N	N	N	N	N	N	N	N	G
S1_2390815	G/A	1	2390815	+	NA	NA	NA	NA	NA	NA	N	G	N	N	G	G	N	N	N	N	N	G	N	G	G	G	N	G	G	G	G	G	G	N	G	N	G	G	N	G	N	N	N	N	G	A	G	G	G
S1_2587332	A/G	1	2587332	+	NA	NA	NA	NA	NA	NA	A	A	N	N	N	N	A	N	A	N	A	N	N	N	A	N	A	N	N	N	A	N	A	N	A	N	N	N	A	N	A	N	N	N	N	N	G	N	N
S1_2587341	T/C	1	2587341	+	NA	NA	NA	NA	NA	NA	C	T	N	N	N	N	C	N	C	N	Y	N	N	N	T	N	T	N	N	N	C	N	C	N	T	N	N	N	T	N	C	N	N	N	N	N	T	N	N
S1_2587344	A/G	1	2587344	+	NA	NA	NA	NA	NA	NA	A	G	N	N	N	N	A	N	A	N	A	N	N	N	A	N	R	N	N	N	A	N	A	N	G	N	N	N	G	N	A	N	N	N	N	N	A	N	N
S1_2587376	A/G	1	2587376	+	NA	NA	NA	NA	NA	NA	A	A	N	N	N	N	A	N	A	N	R	N	N	N	G	N	R	N	N	N	A	N	A	N	A	N	N	N	A	N	A	N	N	N	N	N	A	N	N
S1_2615110	A/G	1	2615110	+	NA	NA	NA	NA	NA	NA	A	A	A	A	A	A	A	R	A	A	A	A	R	A	A	A	A	A	A	A	A	A	A	A	A	A	R	A	A	A	A	A	A	A	A	R	A	A	A
S1_2615114	T/C	1	2615114	+	NA	NA	NA	NA	NA	NA	T	T	T	T	T	T	T	Y	T	T	T	T	T	T	T	T	T	T	T	T	T	T	T	T	T	T	T	T	T	Y	T	T	T	T	T	T	T	T	T
S1_2615120	A/G	1	2615120	+	NA	NA	NA	NA	NA	NA	A	A	A	A	A	A	A	A	A	A	A	A	A	A	A	A	A	A	A	A	A	A	A	A	A	A	A	A	A	A	R	A	A	A	A	A	A	A	A
S1_2615122	C/T	1	2615122	+	NA	NA	NA	NA	NA	NA	C	C	C	C	C	C	C	C	C	C	C	C	C	C	C	C	C	C	C	C	C	C	C	C	C	C	C	C	C	C	C	C	Y	Y	C	C	C	C	C
S1_2615126	T/C	1	2615126	+	NA	NA	NA	NA	NA	NA	T	T	T	T	T	T	T	Y	T	T	T	T	T	T	T	T	T	T	T	T	Y	T	T	T	T	T	T	T	T	T	T	T	Y	T	T	T	T	T	T
S1_2615130	T/C	1	2615130	+	NA	NA	NA	NA	NA	NA	T	T	T	T	T	T	T	T	T	T	Y	T	T	T	T	Y	T	T	T	T	T	T	T	T	T	T	T	Y	T	T	T	T	Y	T	Y	T	Y	T	T
S1_2615133	A/G	1	2615133	+	NA	NA	NA	NA	NA	NA	A	A	A	A	A	A	A	A	A	A	A	A	A	A	A	A	A	A	A	A	A	A	A	A	A	A	A	A	A	A	R	A	A	A	A	A	A	A	A
S1_2615134	T/C	1	2615134	+	NA	NA	NA	NA	NA	NA	T	T	Y	T	T	T	T	T	T	T	T	T	T	T	T	T	T	T	T	T	T	T	T	T	T	C	T	Y	T	T	T	T	T	Y	T	T	T	T	T
S1_2615138	T/C	1	2615138	+	NA	NA	NA	NA	NA	NA	Y	T	Y	T	Y	T	T	T	T	T	Y	Y	T	T	T	T	Y	T	T	T	T	T	T	T	T	T	T	T	T	T	T	T	T	T	T	Y	T	T	T
S1_2615139	A/G	1	2615139	+	NA	NA	NA	NA	NA	NA	A	A	A	A	A	A	A	A	A	A	A	A	A	A	A	R	A	A	A	R	A	A	A	A	A	A	A	A	A	A	A	A	A	R	A	A	A	A	A
S1_2615141	C/T	1	2615141	+	NA	NA	NA	NA	NA	NA	C	C	C	C	C	C	C	C	C	C	C	C	C	Y	C	C	C	C	C	C	C	C	C	Y	C	C	C	C	C	C	C	C	C	C	C	C	C	C	C
S1_2615142	A/G	1	2615142	+	NA	NA	NA	NA	NA	NA	A	R	A	A	A	A	R	R	A	A	A	A	A	A	A	A	A	A	A	A	A	A	A	A	A	A	R	A	A	R	A	A	A	A	A	A	A	A	A
S1_2615143	A/G	1	2615143	+	NA	NA	NA	NA	NA	NA	A	A	R	A	A	A	A	A	A	A	A	A	A	A	A	A	A	A	A	A	A	A	A	R	A	A	A	A	A	A	A	R	A	A	A	A	A	A	A
S1_2615144	T/C	1	2615144	+	NA	NA	NA	NA	NA	NA	T	T	T	T	T	T	T	T	T	T	T	T	T	T	T	Y	T	T	Y	T	T	T	T	T	T	T	T	T	T	Y	T	T	T	T	T	T	Y	T	T
S1_2615145	G/A	1	2615145	+	NA	NA	NA	NA	NA	NA	G	G	G	G	G	G	G	G	G	G	G	R	G	G	G	G	G	G	G	G	G	G	G	G	G	G	G	G	G	G	G	G	G	G	G	R	G	G	G
S1_2615148	C/T	1	2615148	+	NA	NA	NA	NA	NA	NA	Y	C	C	C	C	C	Y	C	C	C	C	C	C	C	C	C	C	C	C	C	C	C	C	C	C	C	C	C	C	Y	C	C	C	C	C	C	C	C	C
S1_2615149	A/G	1	2615149	+	NA	NA	NA	NA	NA	NA	A	R	A	A	A	A	A	R	A	A	A	A	A	A	A	A	A	A	A	A	A	A	A	R	A	A	A	A	A	A	A	A	A	A	A	A	A	A	A
S1_2615150	A/G	1	2615150	+	NA	NA	NA	NA	NA	NA	A	A	A	A	A	A	A	A	A	A	R	A	A	A	A	A	A	A	A	A	R	R	R	A	A	A	A	A	A	A	A	A	A	A	A	A	A	A	A
S1_2615151	A/G	1	2615151	+	NA	NA	NA	NA	NA	NA	A	A	A	A	R	A	A	A	A	A	A	A	A	A	A	A	A	A	A	A	A	A	A	A	A	A	A	A	A	A	A	A	A	A	A	A	A	A	A
S1_2615152	T/C	1	2615152	+	NA	NA	NA	NA	NA	NA	T	T	T	T	T	T	T	T	Y	T	T	T	T	T	T	T	T	T	T	T	T	T	T	T	T	T	T	T	T	T	T	T	T	Y	T	T	T	T	T
S1_2615153	G/A	1	2615153	+	NA	NA	NA	NA	NA	NA	G	G	G	G	G	G	G	G	G	G	G	G	G	G	G	G	G	G	G	G	G	G	G	G	G	G	G	G	G	R	G	G	G	G	G	G	G	G	G
S1_2615162	T/C	1	2615162	+	NA	NA	NA	NA	NA	NA	T	T	T	T	T	Y	T	T	T	T	T	T	T	T	T	T	T	T	T	T	T	T	T	T	T	T	T	T	T	T	T	T	T	T	T	T	T	T	T
S1_2615163	A/G	1	2615163	+	NA	NA	NA	NA	NA	NA	A	A	A	A	A	A	A	A	A	A	A	A	A	A	A	A	A	A	A	A	A	A	A	R	A	A	A	A	A	A	A	A	A	A	A	A	A	A	A
S1_2615166	T/C	1	2615166	+	NA	NA	NA	NA	NA	NA	T	T	Y	Y	T	T	T	T	T	T	Y	Y	T	T	T	T	T	T	T	Y	T	T	T	T	T	T	T	T	T	T	T	T	T	T	T	T	T	T	T
S1_2615219	T/C	1	2615219	+	NA	NA	NA	NA	NA	NA	Y	T	C	N	T	T	N	T	T	T	Y	T	T	T	Y	T	N	T	Y	T	Y	T	T	T	Y	N	T	Y	Y	T	T	Y	T	T	T	T	T	Y	T
S1_2615223	A/G	1	2615223	+	NA	NA	NA	NA	NA	NA	A	R	A	N	A	A	N	A	A	A	A	A	R	A	A	A	N	A	A	A	R	A	R	A	A	N	A	R	A	R	A	A	A	A	A	A	A	A	A
S1_2615227	G/A	1	2615227	+	NA	NA	NA	NA	NA	NA	G	G	G	N	G	G	N	G	G	G	R	G	G	G	R	G	N	G	G	G	G	G	G	G	G	N	G	G	G	G	G	G	G	G	G	G	G	G	G
S1_2615232	T/C	1	2615232	+	NA	NA	NA	NA	NA	NA	T	T	T	N	T	T	N	T	Y	T	T	T	T	T	Y	T	N	T	T	T	Y	T	Y	T	T	N	T	T	T	T	T	Y	T	T	T	T	T	T	T
S1_2615247	C/T	1	2615247	+	NA	NA	NA	NA	NA	NA	Y	C	C	N	C	C	N	C	C	C	Y	C	C	C	C	C	N	C	C	C	C	C	C	C	C	N	C	C	C	C	T	C	C	C	C	C	C	C	C
S1_2615270	C/T	1	2615270	+	NA	NA	NA	NA	NA	NA	C	Y	C	N	C	C	N	C	C	C	C	C	C	C	C	T	N	C	C	C	C	Y	C	C	C	N	C	C	C	C	C	Y	C	C	C	C	C	C	C
S1_2615284	A/G	1	2615284	+	NA	NA	NA	NA	NA	NA	N	G	A	N	N	N	N	A	N	N	N	N	A	N	A	N	N	N	N	G	N	N	N	N	N	N	A	N	N	N	N	A	N	N	N	R	N	A	G
S1_2617183	A/G	1	2617183	+	NA	NA	NA	NA	NA	NA	G	N	A	N	N	N	N	A	N	N	N	N	A	A	N	N	N	A	N	N	A	N	N	A	N	N	A	N	A	A	N	N	N	N	N	A	N	N	A
S1_2617190	A/G	1	2617190	+	NA	NA	NA	NA	NA	NA	A	N	A	N	N	N	N	A	N	N	N	N	A	G	N	N	N	G	N	N	A	N	N	A	N	N	A	N	A	G	N	N	N	N	N	R	N	N	A
S1_2617220	A/G	1	2617220	+	NA	NA	NA	NA	NA	NA	A	N	A	N	N	N	N	G	N	N	N	N	G	A	N	N	N	A	N	N	A	N	N	A	N	N	G	N	G	A	N	N	N	N	N	R	N	N	R
S1_2617225	A/G	1	2617225	+	NA	NA	NA	NA	NA	NA	A	N	G	N	N	N	N	A	N	N	N	N	A	A	N	N	N	A	N	N	G	N	N	G	N	N	A	N	A	A	N	N	N	N	N	A	N	N	R
S1_2693042	A/G	1	2693042	+	NA	NA	NA	NA	NA	NA	A	A	N	N	A	N	G	A	N	G	N	N	A	N	N	N	N	N	N	N	A	G	N	A	G	N	G	N	N	N	N	N	N	N	A	N	N	A	N
S1_2693068	T/C	1	2693068	+	NA	NA	NA	NA	NA	NA	C	C	N	N	T	N	T	T	N	T	N	N	C	N	N	N	N	N	N	N	C	T	N	C	T	N	T	N	N	N	N	N	N	N	T	N	N	T	N
S1_2693080	A/G	1	2693080	+	NA	NA	NA	NA	NA	NA	A	A	N	N	G	N	A	G	N	A	N	N	A	N	N	N	N	N	N	N	A	A	N	A	A	N	A	N	N	N	N	N	N	N	G	N	N	G	N
S1_2693087	A/G	1	2693087	+	NA	NA	NA	NA	NA	NA	A	A	N	N	A	N	A	A	N	A	N	N	A	N	N	N	N	N	N	N	A	A	N	A	A	N	A	N	N	N	N	N	N	N	A	N	N	A	N
S1_2697195	T/C	1	2697195	+	NA	NA	NA	NA	NA	NA	T	T	T	T	T	T	T	C	C	T	N	C	C	T	Y	T	N	T	N	N	T	N	N	N	Y	N	T	Y	N	T	T	N	N	N	N	T	T	C	T
S1_2697228	A/G	1	2697228	+	NA	NA	NA	NA	NA	NA	A	A	G	A	A	A	A	A	A	A	N	A	A	A	R	A	N	R	N	N	A	N	N	N	A	N	A	A	N	A	A	N	N	N	N	G	A	A	A
S1_2697238	A/G	1	2697238	+	NA	NA	NA	NA	NA	NA	A	A	A	A	A	A	A	A	A	A	N	A	A	A	A	G	N	A	N	N	A	N	N	N	R	N	A	A	N	A	G	N	N	N	N	A	A	A	A
S1_2697378	T/C	1	2697378	+	NA	NA	NA	NA	NA	NA	N	C	T	T	N	T	N	T	T	Y	C	N	N	N	T	T	N	T	T	N	N	N	N	T	N	N	N	C	N	N	N	T	N	N	N	C	N	N	C
S1_2697390	T/C	1	2697390	+	NA	NA	NA	NA	NA	NA	N	T	C	Y	N	T	N	C	Y	T	T	N	N	N	C	T	N	C	C	N	N	N	N	T	N	N	N	T	N	N	N	C	N	N	N	T	N	N	T
S1_2697401	A/G	1	2697401	+	NA	NA	NA	NA	NA	NA	N	A	A	R	N	G	N	A	R	R	A	N	N	N	A	G	N	A	A	N	N	N	N	G	N	N	N	A	N	N	N	A	N	N	N	A	N	N	A
S1_2699135	A/G	1	2699135	+	NA	NA	NA	NA	NA	NA	A	A	A	A	A	A	A	A	N	A	A	A	A	A	A	A	A	A	A	A	A	A	N	A	N	N	A	A	A	A	A	A	N	N	A	A	A	A	A
S1_3015819	G/T	1	3015819	+	NA	NA	NA	NA	NA	NA	G	G	N	N	G	K	N	N	T	G	N	G	G	K	N	G	N	G	G	N	N	N	T	N	N	N	G	G	N	N	N	T	N	N	N	N	K	G	N
S1_3176329	A/G	1	3176329	+	NA	NA	NA	NA	NA	NA	A	N	N	N	N	A	A	N	A	N	N	A	A	N	N	A	A	N	N	N	N	A	A	N	A	A	A	N	A	A	N	N	N	A	A	N	N	N	A
S1_3188870	G/A	1	3188870	+	NA	NA	NA	NA	NA	NA	G	G	G	G	G	G	G	G	G	G	G	R	G	G	G	G	G	G	G	G	G	G	G	R	G	G	G	G	G	G	G	G	G	G	G	G	G	G	R
S1_3188883	C/T	1	3188883	+	NA	NA	NA	NA	NA	NA	C	C	C	C	C	C	C	C	C	C	C	Y	C	C	C	C	C	C	C	C	C	C	C	Y	C	C	C	C	C	C	C	C	C	C	C	C	C	C	Y
S1_3188899	A/G	1	3188899	+	NA	NA	NA	NA	NA	NA	A	A	A	A	A	A	A	A	A	A	A	A	A	A	A	A	A	A	A	A	A	A	A	A	A	A	A	A	A	R	A	A	A	R	A	A	A	A	A
S1_3188907	G/A	1	3188907	+	NA	NA	NA	NA	NA	NA	G	G	G	G	G	G	G	G	G	G	G	R	G	G	G	G	G	G	G	G	G	G	G	R	G	G	G	G	G	R	G	G	G	R	G	G	G	G	R
S1_3338394	C/T	1	3338394	+	NA	NA	NA	NA	NA	NA	C	C	C	N	C	C	N	C	N	C	C	C	C	C	C	Y	C	C	C	C	N	C	C	C	C	N	C	Y	C	C	C	C	N	C	C	C	N	C	Y
S1_3338416	G/A	1	3338416	+	NA	NA	NA	NA	NA	NA	G	G	G	N	G	G	N	G	N	G	G	G	G	G	G	R	G	G	G	G	N	G	G	G	G	N	G	R	G	G	G	G	N	G	G	G	N	G	R
S1_3448604	C/A	1	3448604	+	NA	NA	NA	NA	NA	NA	C	C	C	N	C	N	N	C	C	N	C	C	C	C	C	C	C	C	C	C	C	C	C	M	N	C	C	C	C	C	C	C	C	N	C	C	C	C	N
S1_3459890	T/C	1	3459890	+	NA	NA	NA	NA	NA	NA	T	N	C	N	N	T	T	N	N	N	T	T	N	N	N	N	N	N	N	N	N	N	N	N	N	N	N	N	N	N	N	N	C	N	N	T	N	N	N
S1_3572721	C/A	1	3572721	+	NA	NA	NA	NA	NA	NA	C	C	C	C	C	C	C	N	N	C	C	C	C	C	C	C	C	C	C	N	N	C	C	N	C	N	C	C	N	C	C	N	C	C	N	C	C	N	C
S1_3572727	T/G	1	3572727	+	NA	NA	NA	NA	NA	NA	T	T	T	T	T	T	T	N	N	T	T	T	T	T	T	T	T	T	T	N	N	T	T	N	T	N	T	T	N	T	T	N	T	T	N	T	T	N	T
S1_3572728	T/A	1	3572728	+	NA	NA	NA	NA	NA	NA	T	T	T	T	T	T	T	N	N	T	T	T	T	T	T	T	T	T	T	N	N	T	T	N	T	N	T	T	N	T	T	N	T	T	N	T	T	N	T
S1_3752976	A/G	1	3752976	+	NA	NA	NA	NA	NA	NA	A	A	A	A	A	A	A	A	A	A	N	A	A	A	A	A	N	N	A	N	A	A	A	A	A	N	A	A	A	A	N	A	N	A	N	A	A	A	A
S1_3909264	T/C	1	3909264	+	NA	NA	NA	NA	NA	NA	T	T	T	T	T	T	T	T	T	T	T	T	T	T	T	T	T	T	T	T	T	T	T	Y	T	T	T	T	T	T	T	T	T	T	T	T	Y	T	T
S1_4345907	G/T	1	4345907	+	NA	NA	NA	NA	NA	NA	G	N	K	G	N	N	G	G	G	N	G	G	G	K	N	N	G	K	N	K	N	K	G	N	G	G	G	G	N	N	N	G	N	G	K	G	N	K	N
S1_4586466	C/A	1	4586466	+	NA	NA	NA	NA	NA	NA	N	N	N	N	N	N	N	N	N	N	N	C	N	N	N	C	N	N	N	C	N	N	N	N	C	N	N	N	N	N	N	N	N	N	N	N	N	C	C
S1_4586470	G/T	1	4586470	+	NA	NA	NA	NA	NA	NA	N	N	N	N	N	N	N	N	N	N	N	G	N	N	N	G	N	N	N	G	N	N	N	N	G	N	N	N	N	N	N	N	N	N	N	N	N	G	G
S1_4586472	C/G	1	4586472	+	NA	NA	NA	NA	NA	NA	N	N	N	N	N	N	N	N	N	N	N	C	N	N	N	C	N	N	N	C	N	N	N	N	C	N	N	N	N	N	N	N	N	N	N	N	N	C	C
S1_4586475	C/A	1	4586475	+	NA	NA	NA	NA	NA	NA	N	N	N	N	N	N	N	N	N	N	N	C	N	N	N	C	N	N	N	C	N	N	N	N	C	N	N	N	N	N	N	N	N	N	N	N	N	C	C
S1_4775918	C/A	1	4775918	+	NA	NA	NA	NA	NA	NA	C	N	C	N	C	M	C	N	C	C	N	C	C	C	C	N	N	N	N	C	N	C	N	C	C	N	N	N	N	C	N	C	N	C	N	C	N	N	N
S1_4775919	A/G	1	4775919	+	NA	NA	NA	NA	NA	NA	A	N	A	N	A	R	A	N	A	A	N	A	A	A	A	N	N	N	N	A	N	A	N	A	A	N	N	N	N	A	N	A	N	A	N	A	N	N	N
S1_4775920	G/A	1	4775920	+	NA	NA	NA	NA	NA	NA	G	N	G	N	G	R	G	N	G	G	N	G	G	G	G	N	N	N	N	G	N	G	N	G	G	N	N	N	N	G	N	G	N	G	N	G	N	N	N
S1_4775922	G/C	1	4775922	+	NA	NA	NA	NA	NA	NA	G	N	G	N	G	S	G	N	G	G	N	G	G	G	G	N	N	N	N	G	N	G	N	G	G	N	N	N	N	G	N	G	N	G	N	G	N	N	N
S1_4775924	C/G	1	4775924	+	NA	NA	NA	NA	NA	NA	C	N	C	N	C	S	C	N	C	C	N	C	C	C	C	N	N	N	N	C	N	C	N	C	C	N	N	N	N	C	N	C	N	C	N	C	N	N	N
S1_4775925	G/A	1	4775925	+	NA	NA	NA	NA	NA	NA	G	N	G	N	G	R	G	N	G	G	N	G	G	G	G	N	N	N	N	G	N	G	N	G	G	N	N	N	N	G	N	G	N	G	N	G	N	N	N
S1_4775926	C/A	1	4775926	+	NA	NA	NA	NA	NA	NA	C	N	C	N	C	M	C	N	C	C	N	C	C	C	C	N	N	N	N	C	N	C	N	C	C	N	N	N	N	C	N	C	N	C	N	C	N	N	N
S1_4958469	T/C	1	4958469	+	NA	NA	NA	NA	NA	NA	T	N	T	N	T	T	N	N	N	N	N	T	N	T	N	N	N	N	N	T	N	T	N	N	N	N	N	T	N	N	N	N	N	T	N	C	N	N	N
S1_5143686	C/A	1	5143686	+	NA	NA	NA	NA	NA	NA	N	C	N	N	N	N	N	N	C	N	C	N	C	N	N	N	N	N	N	N	N	C	N	N	N	N	N	C	N	N	C	N	N	N	N	N	N	N	N
S1_5143687	C/G	1	5143687	+	NA	NA	NA	NA	NA	NA	N	C	N	N	N	N	N	N	C	N	C	N	C	N	N	N	N	N	N	N	N	C	N	N	N	N	N	C	N	N	C	N	N	N	N	N	N	N	N
S1_5143692	C/G	1	5143692	+	NA	NA	NA	NA	NA	NA	N	C	N	N	N	N	N	N	C	N	C	N	C	N	N	N	N	N	N	N	N	C	N	N	N	N	N	C	N	N	C	N	N	N	N	N	N	N	N
S1_5143693	T/A	1	5143693	+	NA	NA	NA	NA	NA	NA	N	T	N	N	N	N	N	N	T	N	T	N	T	N	N	N	N	N	N	N	N	T	N	N	N	N	N	T	N	N	T	N	N	N	N	N	N	N	N
S1_5143694	T/A	1	5143694	+	NA	NA	NA	NA	NA	NA	N	T	N	N	N	N	N	N	T	N	T	N	T	N	N	N	N	N	N	N	N	T	N	N	N	N	N	T	N	N	T	N	N	N	N	N	N	N	N
S1_5309786	G/T	1	5309786	+	NA	NA	NA	NA	NA	NA	G	N	N	G	G	N	N	G	N	N	N	N	G	N	N	N	N	G	N	N	G	G	G	N	N	G	G	G	G	G	N	G	G	N	G	G	N	N	N
S1_5491656	C/G	1	5491656	+	NA	NA	NA	NA	NA	NA	S	S	N	G	G	S	S	S	C	C	S	G	S	S	S	S	G	S	C	C	C	C	C	G	S	C	G	C	C	C	C	S	C	N	S	G	C	S	S
S1_5491673	A/T	1	5491673	+	NA	NA	NA	NA	NA	NA	W	W	N	T	T	W	W	W	A	A	W	T	W	W	W	W	T	W	A	A	A	A	A	T	W	A	T	A	A	A	A	W	A	N	W	T	A	W	W
S1_5491713	T/C	1	5491713	+	NA	NA	NA	NA	NA	NA	Y	Y	N	C	C	Y	C	Y	T	T	Y	C	C	Y	T	Y	C	Y	T	T	T	T	T	N	T	T	C	T	T	T	T	Y	T	N	T	C	T	T	T
S1_5527851	C/T	1	5527851	+	NA	NA	NA	NA	NA	NA	N	C	N	C	C	N	C	C	N	N	N	C	C	C	C	C	C	N	C	C	C	N	N	C	C	C	C	C	C	C	N	T	N	N	C	N	C	N	N
S1_5864779	C/T	1	5864779	+	NA	NA	NA	NA	NA	NA	N	N	N	N	N	N	T	C	N	N	C	Y	N	C	C	C	C	N	N	N	N	Y	N	Y	C	C	C	T	C	C	Y	N	N	N	N	C	Y	C	N
S1_5864780	T/C	1	5864780	+	NA	NA	NA	NA	NA	NA	N	N	N	N	N	N	C	T	N	N	T	Y	N	T	T	T	T	N	N	N	N	Y	N	Y	T	T	T	C	T	T	Y	N	N	N	N	T	Y	T	N
S1_5918026	C/A	1	5918026	+	NA	NA	NA	NA	NA	NA	C	C	C	C	C	C	C	C	C	C	C	C	C	C	C	C	C	N	N	C	N	C	C	C	C	N	C	C	C	N	C	C	N	N	C	M	C	C	C
S1_6183485	C/T	1	6183485	+	NA	NA	NA	NA	NA	NA	C	Y	Y	N	N	C	Y	C	C	N	T	N	C	C	Y	Y	N	Y	N	N	C	N	C	C	N	N	C	C	Y	T	T	C	N	N	T	C	N	C	T
S1_6405420	C/T	1	6405420	+	NA	NA	NA	NA	NA	NA	N	N	N	C	N	C	N	C	N	N	Y	N	N	N	C	C	Y	N	N	N	C	C	N	N	N	N	N	C	C	C	N	C	N	N	N	N	N	N	N
S1_6405436	A/G	1	6405436	+	NA	NA	NA	NA	NA	NA	N	N	N	A	N	A	N	A	N	N	R	N	N	N	A	A	R	N	N	N	A	A	N	N	N	N	N	A	A	A	N	A	N	N	N	N	N	N	N
S1_6405473	G/A	1	6405473	+	NA	NA	NA	NA	NA	NA	N	N	N	G	N	G	N	G	N	N	R	N	N	N	G	G	R	N	N	N	G	G	N	N	N	N	N	G	G	G	N	G	N	N	N	N	N	N	N
S1_6443697	C/T	1	6443697	+	NA	NA	NA	NA	NA	NA	N	N	N	N	N	C	N	C	N	C	C	N	N	N	C	C	C	N	N	N	N	N	N	T	T	N	N	N	N	N	N	C	N	C	N	C	N	N	T
S1_6443729	C/T	1	6443729	+	NA	NA	NA	NA	NA	NA	N	N	N	N	N	C	N	C	N	C	C	N	N	N	C	C	C	N	N	N	N	N	N	T	T	N	N	N	N	N	N	C	N	C	N	C	N	N	T
S1_6443798	T/C	1	6443798	+	NA	NA	NA	NA	NA	NA	Y	Y	T	T	T	Y	Y	Y	Y	Y	Y	T	Y	Y	Y	Y	C	T	Y	Y	T	Y	Y	T	Y	T	Y	C	Y	Y	Y	Y	Y	Y	T	N	Y	T	T
S1_6443806	A/G	1	6443806	+	NA	NA	NA	NA	NA	NA	R	A	A	R	A	R	R	A	R	R	R	R	R	R	R	A	R	R	A	R	R	A	A	R	R	R	A	A	R	A	A	A	R	R	A	N	R	R	R
S1_6443813	A/C	1	6443813	+	NA	NA	NA	NA	NA	NA	A	A	A	A	A	A	A	A	A	A	A	A	A	A	A	A	A	A	A	A	A	A	M	M	A	A	A	A	A	A	A	A	A	M	A	N	A	A	A
S1_6443814	C/T	1	6443814	+	NA	NA	NA	NA	NA	NA	C	Y	Y	C	Y	Y	Y	Y	C	C	C	C	Y	C	Y	C	C	C	Y	C	C	Y	C	C	C	C	C	C	C	C	C	C	C	Y	Y	N	C	C	C
S1_6443819	T/A	1	6443819	+	NA	NA	NA	NA	NA	NA	T	T	T	T	T	W	T	T	T	T	T	T	T	W	T	T	T	T	T	T	T	T	T	T	T	T	T	W	T	T	T	T	T	T	T	N	T	T	T
S1_6443820	C/A	1	6443820	+	NA	NA	NA	NA	NA	NA	C	M	M	A	C	C	M	C	M	M	M	A	M	M	M	M	C	M	C	C	M	C	M	M	M	M	C	C	M	C	M	M	M	C	M	N	M	A	A
S1_6443822	A/G	1	6443822	+	NA	NA	NA	NA	NA	NA	R	R	R	R	R	A	R	R	A	R	R	R	R	R	R	R	R	R	R	R	R	R	R	R	R	R	R	R	R	G	R	R	R	R	G	N	R	R	A
S1_6443824	A/G	1	6443824	+	NA	NA	NA	NA	NA	NA	R	R	A	A	R	R	R	R	R	R	R	A	R	R	R	A	R	R	R	A	R	A	R	A	R	R	R	R	R	A	A	R	R	A	A	N	A	A	R
S1_6443838	G/A	1	6443838	+	NA	NA	NA	NA	NA	NA	G	G	G	G	G	G	G	G	G	G	G	G	G	G	G	G	G	G	G	G	G	R	G	G	G	G	G	G	G	G	R	G	G	G	G	N	G	R	G
S1_6443840	G/A	1	6443840	+	NA	NA	NA	NA	NA	NA	G	G	G	G	G	G	G	R	G	G	G	G	G	R	G	R	G	G	G	G	G	G	G	G	R	R	G	R	G	G	R	G	G	R	G	N	G	G	G
S1_6443845	T/G	1	6443845	+	NA	NA	NA	NA	NA	NA	T	T	T	T	T	T	K	T	T	T	T	T	T	T	T	T	T	K	K	K	K	T	K	T	T	T	T	T	T	T	T	K	T	T	T	N	K	T	T
S1_6444558	A/G	1	6444558	+	NA	NA	NA	NA	NA	NA	N	N	N	A	G	A	N	N	N	A	N	A	A	A	N	N	N	N	N	A	A	A	G	N	A	N	A	A	A	N	N	N	N	N	N	N	N	N	N
S1_6444581	A/G	1	6444581	+	NA	NA	NA	NA	NA	NA	N	N	N	G	A	G	N	N	N	G	N	G	A	G	N	N	N	N	N	G	G	A	A	N	G	N	A	A	A	N	N	N	N	N	N	N	N	N	N
S1_6444593	A/G	1	6444593	+	NA	NA	NA	NA	NA	NA	N	N	N	A	A	A	N	N	N	A	N	A	G	A	N	N	N	N	N	A	A	G	A	N	A	N	G	G	G	N	N	N	N	N	N	N	N	N	N
S1_6444614	T/C	1	6444614	+	NA	NA	NA	NA	NA	NA	T	T	Y	T	T	T	T	T	T	T	N	T	T	T	T	T	T	T	N	T	T	N	C	T	T	T	T	Y	Y	T	T	Y	T	N	T	T	T	T	T
S1_6444616	T/C	1	6444616	+	NA	NA	NA	NA	NA	NA	Y	T	Y	T	T	T	T	T	T	T	N	T	T	T	T	T	T	T	N	Y	T	N	T	T	T	T	T	T	T	T	T	T	T	N	T	T	T	T	Y
S1_6444624	T/C	1	6444624	+	NA	NA	NA	NA	NA	NA	T	T	T	Y	T	T	T	T	C	T	N	Y	Y	T	T	Y	T	T	N	T	T	N	T	T	T	T	T	T	T	T	T	T	Y	N	Y	T	T	T	Y
S1_6444626	A/G	1	6444626	+	NA	NA	NA	NA	NA	NA	A	A	R	A	A	A	R	A	A	A	N	R	A	A	A	A	A	A	N	A	A	N	A	A	A	A	R	A	R	A	A	A	A	N	A	R	A	A	A
S1_6444634	A/G	1	6444634	+	NA	NA	NA	NA	NA	NA	A	R	A	A	A	R	A	A	A	A	N	A	A	A	R	A	A	A	N	R	A	N	A	A	A	A	A	A	A	G	A	R	A	N	A	A	A	G	A
S1_6444638	A/G	1	6444638	+	NA	NA	NA	NA	NA	NA	A	A	A	R	A	A	A	A	A	A	N	A	A	A	A	A	A	A	N	A	A	N	A	R	A	A	A	A	A	A	A	R	A	N	A	A	A	A	R
S1_6444642	A/G	1	6444642	+	NA	NA	NA	NA	NA	NA	A	A	A	A	A	A	A	A	A	A	N	A	A	A	R	A	A	A	N	A	A	N	A	A	A	A	A	A	A	A	G	A	R	N	A	A	A	A	A
S1_6444651	T/C	1	6444651	+	NA	NA	NA	NA	NA	NA	T	Y	T	T	T	T	T	T	T	T	N	T	Y	T	T	T	T	T	N	T	C	N	T	T	T	T	T	T	T	T	T	T	T	N	Y	T	Y	T	T
S1_6444655	T/C	1	6444655	+	NA	NA	NA	NA	NA	NA	T	Y	Y	Y	T	T	T	T	T	T	N	T	Y	T	T	Y	T	Y	N	T	T	N	T	T	T	T	Y	T	T	T	T	T	T	N	T	T	T	T	Y
S1_6444656	T/C	1	6444656	+	NA	NA	NA	NA	NA	NA	T	T	T	T	Y	T	T	Y	T	T	N	T	T	T	T	T	T	T	N	T	T	N	T	T	T	T	T	Y	Y	T	T	Y	T	N	T	T	T	T	T
S1_6444659	T/C	1	6444659	+	NA	NA	NA	NA	NA	NA	T	T	T	T	Y	T	T	T	T	T	N	T	T	T	T	T	Y	T	N	Y	T	N	T	Y	T	T	T	T	T	T	T	T	Y	N	T	T	T	T	Y
S1_6444661	T/C	1	6444661	+	NA	NA	NA	NA	NA	NA	T	T	T	Y	T	T	Y	T	T	Y	N	T	T	T	Y	T	T	T	N	T	T	N	T	T	T	T	T	T	T	T	T	Y	T	N	T	T	Y	T	T
S1_6444662	T/C	1	6444662	+	NA	NA	NA	NA	NA	NA	T	Y	T	T	T	T	T	Y	T	T	N	T	T	T	T	T	T	T	N	T	T	N	T	T	C	T	T	T	Y	T	T	T	T	N	T	T	T	T	T
S1_6444664	T/C	1	6444664	+	NA	NA	NA	NA	NA	NA	T	T	T	T	Y	T	T	T	T	T	N	T	T	T	Y	T	T	T	N	T	T	N	T	T	T	T	T	T	T	T	T	Y	T	N	Y	T	T	T	T
S1_6444665	A/G	1	6444665	+	NA	NA	NA	NA	NA	NA	A	A	A	A	A	A	A	A	A	A	N	R	A	A	A	R	A	R	N	A	A	N	A	A	A	A	A	A	A	A	A	A	A	N	A	R	R	A	A
S1_6444671	G/A	1	6444671	+	NA	NA	NA	NA	NA	NA	G	G	G	G	G	G	G	G	G	G	N	G	G	R	R	G	R	G	N	G	G	N	G	G	G	A	G	G	G	G	G	G	G	N	G	G	G	G	G
S1_6461463	C/A	1	6461463	+	NA	NA	NA	NA	NA	NA	N	M	N	C	N	N	N	N	M	N	N	M	N	N	N	C	N	N	N	N	N	N	C	N	C	N	N	N	N	N	N	N	N	C	N	N	N	N	M
S1_6461514	A/C	1	6461514	+	NA	NA	NA	NA	NA	NA	N	A	N	C	N	N	N	N	A	N	N	A	N	N	N	C	N	N	N	N	N	N	C	N	C	N	N	N	N	N	N	N	N	C	N	N	N	N	A
S1_6461517	A/T	1	6461517	+	NA	NA	NA	NA	NA	NA	N	T	N	A	N	N	N	N	T	N	N	T	N	N	N	A	N	N	N	N	N	N	A	N	A	N	N	N	N	N	N	N	N	A	N	N	N	N	T
S1_6461518	C/G	1	6461518	+	NA	NA	NA	NA	NA	NA	N	C	N	G	N	N	N	N	C	N	N	C	N	N	N	G	N	N	N	N	N	N	G	N	G	N	N	N	N	N	N	N	N	G	N	N	N	N	C
S1_6461520	C/G	1	6461520	+	NA	NA	NA	NA	NA	NA	N	G	N	C	N	N	N	N	G	N	N	G	N	N	N	C	N	N	N	N	N	N	C	N	C	N	N	N	N	N	N	N	N	C	N	N	N	N	G
S1_6498883	C/A	1	6498883	+	NA	NA	NA	NA	NA	NA	C	C	M	N	C	A	N	N	M	N	C	N	C	C	C	N	N	C	C	C	N	A	C	N	N	N	N	C	C	A	C	C	N	C	C	N	N	C	C
S1_6498886	C/G	1	6498886	+	NA	NA	NA	NA	NA	NA	C	C	S	N	C	G	N	N	S	N	C	N	C	C	C	N	N	C	C	C	N	G	C	N	N	N	N	C	C	G	C	C	N	C	C	N	N	C	C
S1_6709017	G/A	1	6709017	+	NA	NA	NA	NA	NA	NA	G	G	G	N	G	G	G	G	N	G	N	G	G	G	G	G	N	G	G	G	N	N	N	G	G	R	G	G	N	N	N	G	N	N	G	G	G	G	G
S1_6709019	T/C	1	6709019	+	NA	NA	NA	NA	NA	NA	T	T	T	N	T	T	T	T	N	T	N	T	T	T	T	T	N	T	T	T	N	N	N	T	T	Y	T	T	N	N	N	T	N	N	T	T	T	T	T
S1_6709020	G/T	1	6709020	+	NA	NA	NA	NA	NA	NA	G	G	G	N	G	G	G	G	N	G	N	G	G	G	G	G	N	G	G	G	N	N	N	G	G	K	G	G	N	N	N	G	N	N	G	G	G	G	G
S1_6822353	A/T	1	6822353	+	NA	NA	NA	NA	NA	NA	A	A	N	N	N	N	N	N	N	T	N	N	N	N	N	N	N	N	A	A	A	N	N	N	N	N	N	N	A	N	N	A	N	N	N	N	A	N	N
S1_6822354	T/A	1	6822354	+	NA	NA	NA	NA	NA	NA	T	T	N	N	N	N	N	N	N	A	N	N	N	N	N	N	N	N	T	T	T	N	N	N	N	N	N	N	T	N	N	T	N	N	N	N	T	N	N
S1_6822355	C/A	1	6822355	+	NA	NA	NA	NA	NA	NA	C	C	N	N	N	N	N	N	N	A	N	N	N	N	N	N	N	N	C	C	C	N	N	N	N	N	N	N	C	N	N	C	N	N	N	N	C	N	N
S1_6822356	T/G	1	6822356	+	NA	NA	NA	NA	NA	NA	T	T	N	N	N	N	N	N	N	G	N	N	N	N	N	N	N	N	T	T	T	N	N	N	N	N	N	N	T	N	N	T	N	N	N	N	T	N	N
S1_6929189	G/A	1	6929189	+	NA	NA	NA	NA	NA	NA	N	N	N	N	N	N	N	G	G	G	N	G	R	G	G	N	N	G	G	N	G	G	N	N	N	R	G	N	N	G	G	G	N	N	N	R	N	N	N
S1_6944554	C/T	1	6944554	+	NA	NA	NA	NA	NA	NA	N	N	C	N	N	N	N	N	C	N	C	N	N	C	N	N	N	N	N	N	N	N	N	C	C	N	N	N	N	N	C	N	N	N	N	N	N	N	C
S1_7120634	C/A	1	7120634	+	NA	NA	NA	NA	NA	NA	C	C	C	C	C	C	C	C	C	C	C	C	C	C	M	C	C	C	C	C	C	C	C	M	C	C	C	C	C	C	C	C	C	C	C	C	M	C	C
S1_7120635	A/G	1	7120635	+	NA	NA	NA	NA	NA	NA	A	A	A	A	A	A	A	A	A	A	A	A	A	A	R	A	A	A	A	A	A	A	A	R	A	A	A	A	A	A	A	A	A	A	A	A	R	A	A
S1_7120636	C/A	1	7120636	+	NA	NA	NA	NA	NA	NA	C	C	C	C	C	C	C	C	C	C	C	C	C	C	M	C	C	C	C	C	C	C	C	M	C	C	C	C	C	C	C	C	C	C	C	C	M	C	C
S1_7120637	C/T	1	7120637	+	NA	NA	NA	NA	NA	NA	C	C	C	C	C	C	C	C	C	C	C	C	C	C	Y	C	C	C	C	C	C	C	C	Y	C	C	C	C	C	C	C	C	C	C	C	C	Y	C	C
S1_7120709	C/A	1	7120709	+	NA	NA	NA	NA	NA	NA	N	N	N	N	N	N	N	N	N	N	M	M	N	M	M	N	C	N	A	N	N	M	C	N	N	M	C	N	N	N	N	A	N	N	C	N	M	N	N
S1_7351534	G/A	1	7351534	+	NA	NA	NA	NA	NA	NA	G	N	G	G	G	G	N	N	G	G	G	G	G	N	G	G	N	G	G	G	G	G	G	G	N	G	N	G	G	G	N	A	A	G	G	A	G	G	G
S1_7616680	C/T	1	7616680	+	NA	NA	NA	NA	NA	NA	C	C	N	N	C	C	Y	C	C	T	C	C	Y	C	C	C	C	C	C	Y	C	N	N	N	C	N	C	C	C	N	N	C	C	N	N	N	C	N	Y
S1_7616681	T/C	1	7616681	+	NA	NA	NA	NA	NA	NA	T	T	N	N	T	T	Y	T	T	C	T	T	Y	T	T	T	T	T	T	Y	T	N	N	N	T	N	T	T	T	N	N	T	T	N	N	N	T	N	Y
S1_7616688	T/C	1	7616688	+	NA	NA	NA	NA	NA	NA	T	T	N	N	T	T	Y	T	T	C	T	T	Y	T	T	T	T	T	T	Y	T	N	N	N	T	N	T	T	T	N	N	T	T	N	N	N	T	N	Y
S1_7616690	G/T	1	7616690	+	NA	NA	NA	NA	NA	NA	G	G	N	N	G	G	K	G	G	T	G	G	K	G	G	G	G	G	G	K	G	N	N	N	G	N	G	G	G	N	N	G	G	N	N	N	G	N	K
S1_7616691	A/C	1	7616691	+	NA	NA	NA	NA	NA	NA	A	A	N	N	A	A	M	A	A	C	A	A	M	A	A	A	A	A	A	M	A	N	N	N	A	N	A	A	A	N	N	A	A	N	N	N	A	N	M
S1_7616692	C/T	1	7616692	+	NA	NA	NA	NA	NA	NA	C	C	N	N	C	C	Y	C	C	T	C	C	Y	C	C	C	C	C	C	Y	C	N	N	N	C	N	C	C	C	N	N	C	C	N	N	N	C	N	Y
S1_7807298	C/A	1	7807298	+	NA	NA	NA	NA	NA	NA	C	N	C	N	N	C	N	C	C	N	N	C	C	N	N	N	N	N	N	N	N	C	N	N	N	N	N	C	N	C	N	N	N	A	N	C	N	N	N
S1_7807299	A/G	1	7807299	+	NA	NA	NA	NA	NA	NA	A	N	A	N	N	A	N	A	A	N	N	A	A	N	N	N	N	N	N	N	N	A	N	N	N	N	N	A	N	A	N	N	N	G	N	A	N	N	N
S1_8247196	G/A	1	8247196	+	NA	NA	NA	NA	NA	NA	G	G	G	N	N	N	G	N	N	N	N	N	N	G	N	G	N	N	N	N	N	G	N	N	N	N	G	G	G	N	N	G	N	G	G	G	G	N	G
S1_8499639	A/G	1	8499639	+	NA	NA	NA	NA	NA	NA	A	N	A	A	A	A	N	A	N	A	N	A	A	N	A	A	N	N	N	N	N	A	N	N	A	N	N	N	N	A	N	N	N	N	N	G	N	A	A
S1_8711110	C/A	1	8711110	+	NA	NA	NA	NA	NA	NA	N	C	C	N	C	N	N	C	C	N	N	C	C	C	N	N	N	A	C	N	C	N	N	N	N	N	C	N	C	N	N	N	C	N	C	N	N	N	N
S1_8711111	A/G	1	8711111	+	NA	NA	NA	NA	NA	NA	N	A	A	N	A	N	N	A	A	N	N	A	A	A	N	N	N	G	A	N	A	N	N	N	N	N	A	N	A	N	N	N	A	N	A	N	N	N	N
S1_9101106	T/C	1	9101106	+	NA	NA	NA	NA	NA	NA	Y	N	Y	T	N	Y	N	Y	T	Y	Y	C	Y	Y	T	Y	Y	N	N	C	T	T	N	Y	Y	T	Y	Y	Y	T	T	N	N	N	C	Y	N	N	Y
S1_9101149	G/A	1	9101149	+	NA	NA	NA	NA	NA	NA	R	N	R	G	N	R	N	R	G	R	R	A	R	R	G	R	R	N	N	A	G	G	N	R	R	G	R	R	R	G	G	N	N	N	A	R	N	N	R
S1_9263349	C/A	1	9263349	+	NA	NA	NA	NA	NA	NA	C	C	C	C	C	C	C	C	C	C	M	C	C	M	C	C	A	C	M	C	M	M	C	M	C	N	C	M	C	M	C	C	N	C	C	M	A	M	M
S1_9637621	C/A	1	9637621	+	NA	NA	NA	NA	NA	NA	C	C	N	C	C	C	N	C	C	N	N	C	C	C	N	N	N	N	N	C	C	N	C	N	C	N	N	C	N	N	N	C	N	N	C	C	C	N	N
S1_9640070	C/T	1	9640070	+	NA	NA	NA	NA	NA	NA	N	C	C	C	C	C	C	C	N	C	C	C	C	T	C	C	C	C	C	C	C	C	C	C	N	C	C	C	C	C	N	T	N	C	C	T	C	C	C
S1_9813083	C/A	1	9813083	+	NA	NA	NA	NA	NA	NA	N	C	N	N	N	C	N	N	N	N	A	C	N	N	C	C	N	N	N	N	N	C	C	N	N	N	N	N	C	C	N	N	N	N	N	C	N	N	N
S1_9813084	A/G	1	9813084	+	NA	NA	NA	NA	NA	NA	N	A	N	N	N	A	N	N	N	N	G	A	N	N	A	A	N	N	N	N	N	A	A	N	N	N	N	N	A	A	N	N	N	N	N	A	N	N	N
S1_9813085	T/A	1	9813085	+	NA	NA	NA	NA	NA	NA	N	T	N	N	N	T	N	N	N	N	A	T	N	N	T	T	N	N	N	N	N	T	T	N	N	N	N	N	T	T	N	N	N	N	N	T	N	N	N
S1_9866452	T/C	1	9866452	+	NA	NA	NA	NA	NA	NA	N	N	N	N	N	N	N	T	N	N	T	N	N	N	C	Y	N	N	N	N	N	T	N	N	N	N	N	C	N	N	N	N	N	T	N	N	N	N	N
S1_9866467	C/T	1	9866467	+	NA	NA	NA	NA	NA	NA	N	N	N	N	N	N	N	C	N	N	C	N	N	N	T	Y	N	N	N	N	N	C	N	N	N	N	N	T	N	N	N	N	N	C	N	N	N	N	N
S1_10115431	A/T	1	10115431	+	NA	NA	NA	NA	NA	NA	N	N	A	N	N	N	N	N	N	N	N	A	N	N	N	N	A	N	A	N	N	A	N	N	N	N	N	N	N	N	N	N	N	N	N	A	N	A	N
S1_10115432	A/T	1	10115432	+	NA	NA	NA	NA	NA	NA	N	N	A	N	N	N	N	N	N	N	N	A	N	N	N	N	A	N	A	N	N	A	N	N	N	N	N	N	N	N	N	N	N	N	N	A	N	A	N
S1_10115433	G/C	1	10115433	+	NA	NA	NA	NA	NA	NA	N	N	G	N	N	N	N	N	N	N	N	G	N	N	N	N	G	N	G	N	N	G	N	N	N	N	N	N	N	N	N	N	N	N	N	G	N	G	N
S1_10115434	A/C	1	10115434	+	NA	NA	NA	NA	NA	NA	N	N	A	N	N	N	N	N	N	N	N	A	N	N	N	N	A	N	A	N	N	A	N	N	N	N	N	N	N	N	N	N	N	N	N	A	N	A	N
S1_10115435	A/G	1	10115435	+	NA	NA	NA	NA	NA	NA	N	N	A	N	N	N	N	N	N	N	N	A	N	N	N	N	A	N	A	N	N	A	N	N	N	N	N	N	N	N	N	N	N	N	N	A	N	A	N
S1_10115438	T/C	1	10115438	+	NA	NA	NA	NA	NA	NA	N	N	T	N	N	N	N	N	N	N	N	T	N	N	N	N	T	N	T	N	N	T	N	N	N	N	N	N	N	N	N	N	N	N	N	T	N	T	N
S1_10115439	G/T	1	10115439	+	NA	NA	NA	NA	NA	NA	N	N	G	N	N	N	N	N	N	N	N	G	N	N	N	N	G	N	G	N	N	G	N	N	N	N	N	N	N	N	N	N	N	N	N	G	N	G	N
S1_10131021	A/G	1	10131021	+	NA	NA	NA	NA	NA	NA	N	N	N	N	N	N	N	N	A	N	N	N	N	R	N	N	N	A	N	A	N	A	N	N	R	N	N	N	N	R	N	R	N	N	N	N	N	N	N
S1_10263980	C/A	1	10263980	+	NA	NA	NA	NA	NA	NA	N	N	N	C	N	C	A	N	N	N	A	N	N	N	A	N	N	N	A	N	N	N	N	C	N	N	N	N	N	N	N	N	N	N	N	N	N	N	N
S1_10263981	A/G	1	10263981	+	NA	NA	NA	NA	NA	NA	N	N	N	A	N	A	G	N	N	N	G	N	N	N	G	N	N	N	G	N	N	N	N	A	N	N	N	N	N	N	N	N	N	N	N	N	N	N	N
S1_10314616	T/C	1	10314616	+	NA	NA	NA	NA	NA	NA	T	T	Y	T	T	T	T	Y	T	T	T	T	T	T	T	T	T	T	Y	T	Y	T	T	T	T	T	T	T	T	T	Y	T	T	T	Y	T	T	T	T
S1_10314627	A/G	1	10314627	+	NA	NA	NA	NA	NA	NA	A	A	A	A	A	A	A	A	A	A	A	A	A	A	A	A	A	R	A	A	A	A	A	A	A	A	A	A	A	A	A	A	A	A	A	A	A	A	A
S1_10314628	A/C	1	10314628	+	NA	NA	NA	NA	NA	NA	A	A	A	A	A	A	A	A	A	A	A	A	A	A	A	A	A	A	A	A	A	A	A	A	A	A	A	A	A	A	A	A	M	A	A	A	A	A	A
S1_10314631	A/T	1	10314631	+	NA	NA	NA	NA	NA	NA	A	A	A	A	A	A	A	A	A	A	A	A	A	A	A	A	A	A	A	A	A	A	A	A	A	A	A	A	A	A	A	A	A	A	A	A	A	A	A
S1_10314632	A/G	1	10314632	+	NA	NA	NA	NA	NA	NA	A	A	R	A	R	A	R	R	R	A	R	A	A	A	A	A	R	A	R	A	A	A	A	A	R	R	R	A	A	A	A	A	R	R	A	A	A	A	A
S1_10314635	T/C	1	10314635	+	NA	NA	NA	NA	NA	NA	T	T	T	T	T	T	T	T	T	T	T	T	T	T	T	T	Y	T	T	T	T	T	T	T	T	T	T	T	T	T	T	T	T	T	T	T	T	T	T
S1_10314639	A/G	1	10314639	+	NA	NA	NA	NA	NA	NA	A	A	R	A	A	A	A	A	A	R	A	A	A	A	A	A	A	A	A	A	A	A	A	A	A	R	A	A	A	R	A	R	A	R	A	A	A	A	A
S1_10314643	A/G	1	10314643	+	NA	NA	NA	NA	NA	NA	A	A	A	R	A	R	A	A	A	A	A	A	A	A	R	A	A	A	A	A	R	A	R	A	R	R	R	R	A	A	A	A	R	A	A	A	A	R	A
S1_10314647	A/C	1	10314647	+	NA	NA	NA	NA	NA	NA	A	A	A	A	A	A	A	A	A	A	A	A	A	A	A	A	A	A	A	A	A	A	A	A	A	M	A	A	A	A	A	A	A	A	M	A	A	A	A
S1_10314655	A/G	1	10314655	+	NA	NA	NA	NA	NA	NA	A	A	A	A	A	A	A	A	A	R	A	A	A	A	A	A	A	A	A	A	A	A	A	A	A	A	A	R	A	A	A	A	A	A	R	A	R	A	A
S1_10314664	A/G	1	10314664	+	NA	NA	NA	NA	NA	NA	A	A	A	A	A	A	A	A	A	A	A	A	A	R	A	A	A	A	A	R	A	A	A	A	R	A	A	R	A	A	A	A	A	A	R	R	A	A	A
S1_10314671	G/A	1	10314671	+	NA	NA	NA	NA	NA	NA	G	G	G	G	G	G	G	G	G	G	G	G	G	G	G	G	G	G	G	G	G	G	G	G	G	G	G	G	G	G	G	G	G	G	G	G	G	G	G
S1_10314809	T/C	1	10314809	+	NA	NA	NA	NA	NA	NA	Y	Y	Y	T	Y	Y	Y	Y	Y	Y	Y	T	Y	Y	Y	Y	Y	T	T	Y	Y	Y	T	Y	T	T	T	Y	T	Y	T	T	Y	T	T	Y	Y	T	Y
S1_10314811	A/T	1	10314811	+	NA	NA	NA	NA	NA	NA	A	A	A	A	A	A	A	A	A	A	A	A	A	A	A	A	A	A	A	A	A	A	A	A	A	A	A	A	A	A	A	A	A	A	A	A	A	A	A
S1_10314814	C/T	1	10314814	+	NA	NA	NA	NA	NA	NA	C	C	C	C	C	C	C	C	C	C	C	C	C	C	C	C	C	C	C	C	C	C	C	C	C	C	C	C	C	C	C	C	Y	C	C	C	C	C	C
S1_10314815	C/G	1	10314815	+	NA	NA	NA	NA	NA	NA	C	C	C	C	C	C	C	C	C	C	C	C	C	C	C	C	C	C	C	C	C	C	C	C	C	C	C	C	C	C	C	C	C	C	C	C	C	C	C
S1_10314819	T/A	1	10314819	+	NA	NA	NA	NA	NA	NA	T	T	T	T	T	T	T	T	T	T	T	T	T	T	T	T	T	T	T	T	T	T	T	T	T	T	T	T	T	T	T	T	T	T	T	T	T	T	T
S1_10314823	C/T	1	10314823	+	NA	NA	NA	NA	NA	NA	C	C	C	C	C	C	C	C	C	C	C	C	C	C	C	C	C	C	C	C	C	C	C	C	C	C	C	C	C	C	C	C	C	Y	C	C	C	C	C
S1_10314831	C/G	1	10314831	+	NA	NA	NA	NA	NA	NA	C	C	C	C	C	C	C	C	C	C	C	C	C	C	C	C	C	C	C	C	C	C	C	C	C	C	C	C	C	C	C	C	C	C	C	C	C	C	C
S1_10314835	A/T	1	10314835	+	NA	NA	NA	NA	NA	NA	A	A	A	A	A	A	A	A	A	A	A	A	A	A	A	A	A	A	A	A	A	A	A	A	A	A	A	A	A	A	A	A	A	A	A	A	A	A	A
S1_10314840	G/A	1	10314840	+	NA	NA	NA	NA	NA	NA	G	G	G	G	G	G	G	G	R	G	G	G	G	G	G	G	G	G	G	G	G	G	G	G	G	G	G	G	G	G	G	G	G	G	R	G	G	G	G
S1_10314843	T/A	1	10314843	+	NA	NA	NA	NA	NA	NA	T	T	T	T	T	T	T	T	T	T	T	T	T	T	T	T	T	T	T	T	T	T	T	T	T	T	T	T	T	T	T	T	T	T	T	T	T	T	T
S1_10314847	C/G	1	10314847	+	NA	NA	NA	NA	NA	NA	C	C	C	C	C	C	C	C	C	C	C	C	C	C	C	C	C	C	C	C	C	C	C	C	C	C	C	C	C	S	C	C	C	C	C	C	C	C	C
S1_10314851	A/T	1	10314851	+	NA	NA	NA	NA	NA	NA	A	A	A	A	A	A	A	A	A	A	A	A	A	A	A	A	A	A	A	A	A	A	A	A	A	A	A	A	A	A	A	A	A	A	A	A	A	A	A
S1_10314856	G/A	1	10314856	+	NA	NA	NA	NA	NA	NA	G	G	G	G	G	G	R	G	G	G	R	G	G	G	G	G	R	G	G	G	G	G	G	G	G	G	R	G	G	G	G	G	G	G	G	G	G	G	G
S1_10314863	C/G	1	10314863	+	NA	NA	NA	NA	NA	NA	S	C	C	S	S	S	S	S	S	S	S	S	C	S	S	S	C	S	S	S	S	C	S	S	S	S	S	S	S	S	S	S	C	S	S	S	S	S	S
S1_10314867	T/A	1	10314867	+	NA	NA	NA	NA	NA	NA	T	T	T	T	T	T	T	T	T	T	T	T	T	T	T	T	T	T	T	T	T	T	T	T	T	T	T	T	T	T	T	T	T	T	T	T	T	T	T
S1_10314917	T/G	1	10314917	+	NA	NA	NA	NA	NA	NA	K	K	K	K	K	K	K	K	K	K	K	K	K	K	K	K	K	K	K	K	K	K	K	K	K	T	K	K	K	K	K	K	K	K	K	K	K	K	K
S1_10314920	T/G	1	10314920	+	NA	NA	NA	NA	NA	NA	K	K	K	T	K	K	K	K	K	T	K	K	T	K	K	K	T	T	K	T	K	K	K	K	T	T	T	K	K	T	K	K	K	T	T	T	K	T	T
S1_10314924	A/G	1	10314924	+	NA	NA	NA	NA	NA	NA	A	A	A	A	A	A	A	A	A	R	A	A	A	R	A	A	A	A	A	A	A	A	A	A	A	A	A	A	A	A	R	A	A	A	A	A	A	A	A
S1_10314929	A/G	1	10314929	+	NA	NA	NA	NA	NA	NA	A	A	R	A	A	A	A	A	A	A	A	R	A	A	A	A	A	A	A	R	A	A	A	R	A	A	A	A	A	A	A	A	A	A	A	A	R	A	A
S1_10314930	T/C	1	10314930	+	NA	NA	NA	NA	NA	NA	T	T	T	T	T	Y	T	T	T	T	T	T	T	T	T	T	T	T	T	T	Y	T	T	T	T	T	T	T	T	Y	Y	T	Y	T	T	T	T	T	T
S1_10314931	G/T	1	10314931	+	NA	NA	NA	NA	NA	NA	G	G	G	G	G	G	G	G	G	G	G	G	G	G	G	G	G	G	K	G	G	G	K	K	G	K	G	K	K	G	G	G	G	G	G	G	G	G	G
S1_10314939	A/T	1	10314939	+	NA	NA	NA	NA	NA	NA	A	A	A	A	A	A	A	A	A	A	A	A	A	A	A	A	A	A	A	A	A	A	A	A	A	A	A	A	A	A	A	A	A	A	A	A	A	A	A
S1_10314945	G/A	1	10314945	+	NA	NA	NA	NA	NA	NA	G	G	G	G	G	G	G	G	G	G	G	G	G	G	G	G	G	G	G	G	G	G	G	G	G	G	G	G	G	G	G	G	G	G	G	G	G	G	G
S1_10314973	G/A	1	10314973	+	NA	NA	NA	NA	NA	NA	G	G	G	G	G	G	G	G	G	G	G	G	G	G	G	G	G	G	G	G	G	G	G	G	G	G	G	G	G	G	G	G	G	G	G	G	G	G	G
S1_10314982	A/G	1	10314982	+	NA	NA	NA	NA	NA	NA	R	R	R	R	R	R	R	R	R	R	R	R	R	R	R	R	R	R	R	R	R	R	R	R	R	R	R	R	R	R	R	R	R	R	R	R	R	R	R
S1_10314983	G/T	1	10314983	+	NA	NA	NA	NA	NA	NA	G	G	G	G	G	G	G	G	G	G	G	G	G	K	K	G	G	G	G	G	G	G	G	G	G	G	G	G	G	G	G	G	G	G	G	G	G	G	G
S1_10314986	G/A	1	10314986	+	NA	NA	NA	NA	NA	NA	R	R	R	G	G	R	R	R	G	G	R	G	R	G	G	R	R	G	G	G	G	G	G	G	R	R	G	R	R	G	G	G	R	G	G	R	G	G	R
S1_10314987	G/T	1	10314987	+	NA	NA	NA	NA	NA	NA	G	G	G	G	G	G	G	G	G	G	G	G	G	G	G	G	G	G	G	G	G	G	G	G	G	G	G	G	G	G	G	G	G	G	G	G	G	G	G
S1_10315003	G/T	1	10315003	+	NA	NA	NA	NA	NA	NA	G	G	G	G	G	G	G	G	G	G	G	G	G	G	G	G	G	G	G	G	G	G	G	G	G	G	G	G	G	G	G	G	G	G	G	G	G	G	G
S1_10315014	G/T	1	10315014	+	NA	NA	NA	NA	NA	NA	G	G	G	G	G	G	G	G	G	G	G	G	G	G	G	G	G	G	G	G	G	G	G	G	G	G	G	G	G	G	G	G	G	G	G	G	G	G	G
S1_10315015	A/T	1	10315015	+	NA	NA	NA	NA	NA	NA	A	A	A	A	A	A	A	A	A	A	A	A	A	A	A	A	A	A	A	A	A	A	A	A	W	A	A	A	A	A	A	A	A	A	A	A	A	A	A
S1_10315019	A/T	1	10315019	+	NA	NA	NA	NA	NA	NA	A	A	A	A	A	A	A	W	A	A	A	A	A	A	A	A	W	A	A	A	A	A	A	A	A	A	A	A	A	A	A	A	A	A	A	A	A	A	A
S1_10315035	G/T	1	10315035	+	NA	NA	NA	NA	NA	NA	G	G	G	G	G	G	G	G	G	G	G	G	G	G	G	G	G	G	G	G	G	G	G	G	G	G	G	G	G	G	G	G	G	G	G	G	G	G	G
S1_10315130	G/T	1	10315130	+	NA	NA	NA	NA	NA	NA	G	G	G	G	G	G	G	G	G	G	G	G	G	K	G	G	G	G	G	G	G	G	G	G	G	G	G	G	G	G	G	G	G	G	G	G	G	G	G
S1_10315131	C/T	1	10315131	+	NA	NA	NA	NA	NA	NA	C	C	C	C	C	C	C	C	C	C	C	C	C	C	C	C	C	C	C	C	C	C	C	C	C	C	C	C	C	C	C	C	C	C	C	C	C	C	Y
S1_10315138	A/G	1	10315138	+	NA	NA	NA	NA	NA	NA	R	R	R	A	R	R	R	R	R	A	R	R	A	A	A	A	A	A	A	A	A	R	A	R	R	A	A	R	A	R	R	A	A	R	A	R	A	R	A
S1_10315142	A/C	1	10315142	+	NA	NA	NA	NA	NA	NA	A	A	A	A	A	A	A	A	A	A	A	A	A	A	A	A	A	A	A	A	A	A	A	A	A	A	A	A	A	A	A	A	A	A	A	A	A	A	A
S1_10315146	T/C	1	10315146	+	NA	NA	NA	NA	NA	NA	Y	T	T	T	Y	T	T	T	T	T	T	T	T	T	T	T	Y	T	T	T	T	T	T	Y	T	T	Y	T	T	T	T	T	T	T	T	T	T	T	T
S1_10315150	A/G	1	10315150	+	NA	NA	NA	NA	NA	NA	A	A	A	A	A	A	A	A	A	A	A	A	A	A	R	A	R	A	A	A	A	R	A	A	A	A	A	A	A	A	A	A	A	A	A	A	A	R	A
S1_10315163	A/C	1	10315163	+	NA	NA	NA	NA	NA	NA	M	M	M	A	A	M	A	M	M	A	M	M	M	A	M	M	A	A	A	A	A	A	A	A	M	A	A	A	A	A	A	A	A	A	A	A	A	M	M
S1_10315166	A/G	1	10315166	+	NA	NA	NA	NA	NA	NA	R	A	A	A	A	A	A	A	A	A	A	R	A	A	A	A	A	A	A	A	A	A	A	A	A	A	A	A	A	A	A	A	A	A	A	A	A	A	A
S1_10315172	C/T	1	10315172	+	NA	NA	NA	NA	NA	NA	C	C	C	C	C	C	C	C	Y	C	C	C	C	C	C	C	C	C	C	C	C	C	C	C	C	C	C	C	C	C	C	C	C	C	C	C	C	C	C
S1_10315175	A/G	1	10315175	+	NA	NA	NA	NA	NA	NA	A	A	A	A	A	A	A	A	A	A	A	A	A	A	A	A	A	A	A	A	A	R	A	A	A	A	A	A	A	A	A	A	A	A	A	A	A	A	A
S1_10315176	A/G	1	10315176	+	NA	NA	NA	NA	NA	NA	A	A	A	A	A	A	A	A	A	R	A	A	A	A	A	A	A	A	A	A	A	A	A	A	A	A	A	A	A	A	A	A	A	A	A	A	A	A	A
S1_10315179	C/A	1	10315179	+	NA	NA	NA	NA	NA	NA	C	C	M	C	M	M	C	C	C	C	M	C	M	C	M	M	C	C	C	M	M	C	M	C	C	C	M	C	M	C	M	M	M	C	M	C	M	C	C
S1_10315186	A/G	1	10315186	+	NA	NA	NA	NA	NA	NA	A	A	A	A	A	A	A	A	A	A	A	A	A	A	A	A	A	A	A	A	A	A	A	A	A	A	A	R	A	A	A	A	A	A	A	A	A	A	A
S1_10315402	G/T	1	10315402	+	NA	NA	NA	NA	NA	NA	N	G	K	G	G	K	K	G	G	G	G	T	G	G	G	G	G	N	N	G	G	K	N	G	G	G	G	G	G	G	N	K	N	G	T	G	G	K	K
S1_10315769	G/C	1	10315769	+	NA	NA	NA	NA	NA	NA	G	G	G	G	G	G	G	G	G	G	G	G	G	G	G	G	G	G	G	G	G	G	G	G	G	G	G	G	G	G	G	G	G	G	G	G	G	G	G
S1_10315776	C/T	1	10315776	+	NA	NA	NA	NA	NA	NA	C	C	C	C	C	C	C	C	C	C	C	C	C	C	C	C	C	C	C	C	C	C	C	C	C	C	C	C	C	C	C	C	C	C	C	C	C	C	C
S1_10315785	G/C	1	10315785	+	NA	NA	NA	NA	NA	NA	G	G	G	G	G	G	G	G	G	G	G	G	G	G	G	G	G	G	G	G	G	G	G	G	G	G	G	G	G	G	G	G	S	G	G	G	G	G	G
S1_10315786	T/C	1	10315786	+	NA	NA	NA	NA	NA	NA	Y	Y	Y	Y	Y	Y	Y	Y	Y	Y	Y	Y	Y	Y	Y	Y	Y	Y	Y	Y	Y	Y	Y	Y	Y	Y	Y	Y	Y	Y	Y	Y	T	Y	Y	Y	Y	Y	Y
S1_10315789	G/C	1	10315789	+	NA	NA	NA	NA	NA	NA	G	G	G	G	G	G	G	G	G	G	G	G	G	G	G	G	G	G	G	G	G	G	G	G	G	G	G	G	G	G	G	G	S	G	G	G	G	G	G
S1_10315791	A/G	1	10315791	+	NA	NA	NA	NA	NA	NA	A	A	A	A	A	A	A	A	A	A	R	A	A	A	A	A	A	A	A	A	R	A	A	A	A	A	A	A	R	A	R	A	A	A	A	A	A	A	A
S1_10315792	T/C	1	10315792	+	NA	NA	NA	NA	NA	NA	T	Y	T	T	T	T	T	T	T	T	Y	T	Y	Y	Y	Y	T	T	Y	T	T	T	T	T	Y	T	Y	Y	T	T	T	T	Y	T	T	T	T	T	T
S1_10315801	G/C	1	10315801	+	NA	NA	NA	NA	NA	NA	G	G	G	G	G	G	G	G	G	G	G	G	G	G	G	G	G	G	G	G	G	G	G	G	G	G	G	G	G	G	G	G	S	G	G	G	G	G	G
S1_10315802	T/C	1	10315802	+	NA	NA	NA	NA	NA	NA	Y	Y	Y	Y	Y	Y	Y	Y	Y	T	Y	Y	T	Y	Y	Y	Y	T	T	T	Y	T	T	Y	Y	Y	T	Y	T	Y	T	T	Y	Y	Y	T	T	Y	Y
S1_10315807	A/G	1	10315807	+	NA	NA	NA	NA	NA	NA	A	R	R	A	R	R	R	A	A	A	R	R	A	R	R	R	R	R	A	R	A	R	A	A	A	R	A	R	A	A	A	A	A	A	A	A	A	R	R
S1_10315808	T/C	1	10315808	+	NA	NA	NA	NA	NA	NA	T	T	Y	T	T	T	T	T	Y	T	T	Y	Y	T	T	Y	T	T	T	T	T	Y	T	Y	Y	T	Y	T	T	Y	T	T	T	Y	T	T	T	T	T
S1_10315817	T/A	1	10315817	+	NA	NA	NA	NA	NA	NA	T	T	T	T	T	T	T	T	T	T	T	T	T	T	T	T	T	T	T	T	T	T	T	T	T	T	T	T	T	T	T	T	T	T	T	T	T	T	T
S1_10315823	G/A	1	10315823	+	NA	NA	NA	NA	NA	NA	G	G	G	G	G	G	G	G	G	G	G	G	G	G	G	G	G	G	G	G	G	G	G	G	G	G	G	G	G	G	G	G	G	G	G	G	G	G	G
S1_10315860	C/A	1	10315860	+	NA	NA	NA	NA	NA	NA	C	C	C	C	C	C	C	C	C	C	C	C	C	C	C	C	C	C	C	C	C	C	C	C	C	C	C	C	C	C	C	C	C	C	C	C	C	C	C
S1_10315863	G/C	1	10315863	+	NA	NA	NA	NA	NA	NA	G	G	G	G	G	G	G	G	G	G	G	G	G	G	G	G	G	G	G	G	G	G	G	G	G	G	G	G	G	G	G	G	S	G	G	G	G	G	G
S1_10315865	T/C	1	10315865	+	NA	NA	NA	NA	NA	NA	Y	T	Y	Y	Y	Y	Y	Y	Y	Y	T	Y	Y	Y	Y	Y	Y	T	T	T	T	Y	T	Y	Y	Y	T	Y	Y	Y	T	T	T	Y	Y	Y	T	Y	Y
S1_10315866	C/A	1	10315866	+	NA	NA	NA	NA	NA	NA	C	C	C	C	C	C	C	C	C	C	C	C	C	C	C	C	C	M	M	M	M	C	M	C	C	M	C	C	M	C	M	M	C	C	M	C	M	C	C
S1_10315881	T/C	1	10315881	+	NA	NA	NA	NA	NA	NA	T	Y	T	Y	T	T	T	Y	T	T	Y	T	T	T	T	T	T	T	T	T	T	Y	T	T	Y	T	T	Y	T	T	T	T	Y	T	T	T	T	T	T
S1_10315882	A/C	1	10315882	+	NA	NA	NA	NA	NA	NA	A	A	A	A	A	A	A	A	A	A	A	A	A	A	A	A	A	A	A	A	A	A	A	A	A	A	A	A	A	A	A	A	A	A	A	A	A	A	A
S1_10315892	A/C	1	10315892	+	NA	NA	NA	NA	NA	NA	M	M	M	M	M	M	M	A	M	M	M	M	A	M	M	M	M	M	M	M	M	M	M	A	M	M	M	A	M	M	M	M	M	M	A	M	A	M	M
S1_10315897	T/C	1	10315897	+	NA	NA	NA	NA	NA	NA	Y	Y	Y	Y	Y	Y	T	T	Y	Y	Y	Y	Y	Y	T	Y	T	T	T	T	T	Y	T	Y	Y	T	T	Y	T	Y	T	T	T	T	T	Y	Y	Y	Y
S1_10315913	T/C	1	10315913	+	NA	NA	NA	NA	NA	NA	T	T	T	T	T	T	T	T	Y	T	T	Y	Y	T	T	T	Y	Y	T	T	Y	T	T	T	Y	T	Y	T	Y	Y	T	T	T	Y	T	Y	T	Y	T
S1_10315914	A/C	1	10315914	+	NA	NA	NA	NA	NA	NA	A	A	A	A	A	A	A	A	A	A	A	A	A	A	A	A	A	A	A	A	A	A	A	A	A	A	A	A	A	A	A	A	M	A	A	A	A	A	A
S1_10315918	T/A	1	10315918	+	NA	NA	NA	NA	NA	NA	T	T	T	T	T	T	T	T	T	T	T	T	T	T	T	T	T	T	T	T	T	T	T	T	T	T	T	T	T	T	T	T	T	T	T	T	T	T	T
S1_10390784	G/A	1	10390784	+	NA	NA	NA	NA	NA	NA	G	G	G	G	G	G	N	G	G	G	G	G	G	G	G	G	N	G	G	G	G	G	G	G	G	G	G	G	G	G	N	G	N	N	G	G	G	G	G
S1_10390786	C/G	1	10390786	+	NA	NA	NA	NA	NA	NA	C	C	C	C	C	C	N	C	C	C	C	C	C	C	C	C	N	C	C	C	C	C	C	C	C	C	C	C	C	C	N	C	N	N	C	C	C	C	C
S1_10390796	A/G	1	10390796	+	NA	NA	NA	NA	NA	NA	A	A	A	A	A	A	N	A	A	A	A	A	A	A	A	A	N	A	A	A	A	A	A	A	A	A	A	A	A	A	N	A	N	N	A	A	A	A	A
S1_10427173	C/T	1	10427173	+	NA	NA	NA	NA	NA	NA	N	N	N	N	N	C	C	N	N	N	N	N	N	C	N	Y	N	N	N	T	N	C	N	N	Y	N	N	C	C	N	N	N	N	N	N	N	N	N	N
S1_10427193	C/T	1	10427193	+	NA	NA	NA	NA	NA	NA	N	N	N	N	N	C	C	N	N	N	N	N	N	C	N	Y	N	N	N	T	N	C	N	N	Y	N	N	C	C	N	N	N	N	N	N	N	N	N	N
S1_10427291	T/C	1	10427291	+	NA	NA	NA	NA	NA	NA	T	T	T	T	C	C	T	N	N	T	N	N	T	N	N	N	N	T	N	Y	T	N	T	Y	N	N	Y	N	T	N	N	N	C	N	N	T	N	T	N
S1_10427297	A/G	1	10427297	+	NA	NA	NA	NA	NA	NA	A	A	G	G	A	A	A	N	N	G	N	N	G	N	N	N	N	A	N	A	A	N	A	R	N	N	A	N	A	N	N	N	A	N	N	A	N	A	N
S1_10427307	T/C	1	10427307	+	NA	NA	NA	NA	NA	NA	C	C	T	T	T	T	T	N	N	T	N	N	T	N	N	N	N	T	N	Y	C	N	C	Y	N	N	T	N	T	N	N	N	T	N	N	T	N	Y	N
S1_10427345	A/G	1	10427345	+	NA	NA	NA	NA	NA	NA	A	A	A	A	A	A	G	N	N	A	N	N	A	N	N	N	N	G	N	A	A	N	A	A	N	N	R	N	G	N	N	N	A	N	N	G	N	R	N
S1_10616762	C/T	1	10616762	+	NA	NA	NA	NA	NA	NA	Y	Y	N	N	N	N	N	N	N	C	N	N	C	C	Y	C	N	C	C	N	C	N	C	N	C	N	N	N	C	N	N	C	C	N	N	C	N	C	N
S1_10717498	G/A	1	10717498	+	NA	NA	NA	NA	NA	NA	G	N	R	G	A	N	G	G	R	N	N	G	G	N	G	G	N	N	N	G	N	G	N	G	G	N	A	G	A	N	N	N	N	A	N	G	N	G	G
S1_10752003	C/A	1	10752003	+	NA	NA	NA	NA	NA	NA	M	N	C	N	C	N	N	C	N	N	N	N	N	N	C	N	N	N	N	N	N	N	N	N	N	N	N	N	C	C	N	C	N	N	N	N	N	N	C
S1_10752005	T/A	1	10752005	+	NA	NA	NA	NA	NA	NA	W	N	T	N	T	N	N	T	N	N	N	N	N	N	T	N	N	N	N	N	N	N	N	N	N	N	N	N	T	T	N	T	N	N	N	N	N	N	T
S1_10752006	G/T	1	10752006	+	NA	NA	NA	NA	NA	NA	K	N	G	N	G	N	N	G	N	N	N	N	N	N	G	N	N	N	N	N	N	N	N	N	N	N	N	N	G	G	N	G	N	N	N	N	N	N	G
S1_10752007	T/C	1	10752007	+	NA	NA	NA	NA	NA	NA	Y	N	T	N	T	N	N	T	N	N	N	N	N	N	T	N	N	N	N	N	N	N	N	N	N	N	N	N	T	T	N	T	N	N	N	N	N	N	T
S1_11636223	C/A	1	11636223	+	NA	NA	NA	NA	NA	NA	C	C	C	C	C	C	C	M	C	C	C	C	C	C	C	C	N	C	C	N	C	C	N	C	C	C	C	C	C	C	C	C	N	C	C	C	C	C	C
S1_11636224	T/G	1	11636224	+	NA	NA	NA	NA	NA	NA	T	T	T	T	T	T	T	K	T	T	T	T	T	T	T	T	N	T	T	N	T	T	N	T	T	T	T	T	T	T	T	T	N	T	T	T	T	T	T
S1_11636225	G/A	1	11636225	+	NA	NA	NA	NA	NA	NA	G	G	G	G	G	G	G	R	G	G	G	G	G	G	G	G	N	G	G	N	G	G	N	G	G	G	G	G	G	G	G	G	N	G	G	G	G	G	G
S1_11693496	C/A	1	11693496	+	NA	NA	NA	NA	NA	NA	C	C	C	C	C	C	C	C	C	M	C	C	C	C	C	C	C	C	C	C	C	C	C	C	C	N	C	C	C	C	C	C	C	C	C	C	C	C	C
S1_11693499	G/C	1	11693499	+	NA	NA	NA	NA	NA	NA	G	G	G	G	G	G	G	G	G	S	G	G	G	G	G	G	G	G	G	G	G	G	G	G	G	N	G	G	G	G	G	G	G	G	G	G	G	G	G
S1_11693500	A/C	1	11693500	+	NA	NA	NA	NA	NA	NA	A	A	A	A	A	A	A	A	A	M	A	A	A	A	A	A	A	A	A	A	A	A	A	A	A	N	A	A	A	A	A	A	A	A	A	A	A	A	A
S1_11952769	T/C	1	11952769	+	NA	NA	NA	NA	NA	NA	T	T	T	N	N	N	T	T	T	N	T	T	T	C	T	T	T	T	T	T	T	T	N	N	T	N	N	T	N	T	T	T	N	N	T	T	N	T	T
S1_12214027	C/A	1	12214027	+	NA	NA	NA	NA	NA	NA	C	N	C	N	N	N	N	C	C	C	C	N	N	C	N	N	N	N	N	C	N	N	N	N	C	N	N	C	N	N	N	N	N	N	N	C	N	N	N
S1_12214031	G/A	1	12214031	+	NA	NA	NA	NA	NA	NA	G	N	G	N	N	N	N	G	G	G	G	N	N	G	N	N	N	N	N	G	N	N	N	N	G	N	N	G	N	N	N	N	N	N	N	G	N	N	N
S1_12366494	C/T	1	12366494	+	NA	NA	NA	NA	NA	NA	C	C	C	C	C	C	C	C	C	C	C	C	C	Y	C	C	C	C	C	C	C	C	C	C	C	C	C	C	C	C	C	C	C	C	N	C	N	C	C
S1_12367481	G/A	1	12367481	+	NA	NA	NA	NA	NA	NA	G	N	N	G	N	G	N	N	A	N	N	N	G	R	N	N	N	N	N	G	N	N	N	N	N	N	N	N	N	N	N	N	N	N	N	N	N	G	N
S1_12383140	A/G	1	12383140	+	NA	NA	NA	NA	NA	NA	N	N	N	N	A	A	A	A	N	N	A	N	N	N	N	A	N	N	N	A	N	N	A	A	N	N	N	N	N	N	N	A	A	A	N	N	N	N	N
S1_12796788	G/C	1	12796788	+	NA	NA	NA	NA	NA	NA	G	G	S	N	N	G	S	G	G	S	G	N	S	G	S	G	G	G	G	G	S	G	S	G	G	G	S	S	G	N	N	S	S	G	G	C	N	C	S
S1_12850008	C/T	1	12850008	+	NA	NA	NA	NA	NA	NA	Y	C	Y	N	N	C	Y	C	C	N	Y	N	Y	C	Y	T	Y	Y	N	N	N	Y	C	Y	T	T	N	T	C	C	N	Y	N	C	N	Y	C	C	Y
S1_12850011	G/A	1	12850011	+	NA	NA	NA	NA	NA	NA	R	G	R	N	N	G	R	G	G	N	R	N	R	G	R	A	R	R	N	N	N	R	G	R	A	A	N	A	G	G	N	R	N	G	N	R	G	G	R
S1_12920039	C/A	1	12920039	+	NA	NA	NA	NA	NA	NA	C	C	C	N	C	C	C	N	C	C	C	C	C	C	C	C	C	C	N	C	C	C	C	C	N	N	N	C	N	C	N	C	N	N	N	C	N	C	N
S1_12920040	T/G	1	12920040	+	NA	NA	NA	NA	NA	NA	T	T	T	N	T	T	T	N	T	T	T	T	T	T	T	T	T	T	N	T	T	T	T	T	N	N	N	T	N	T	N	T	N	N	N	T	N	T	N
S1_13078756	G/C	1	13078756	+	NA	NA	NA	NA	NA	NA	G	G	G	C	G	G	G	G	G	G	G	N	G	G	G	G	G	G	N	S	G	G	G	G	S	N	G	G	G	G	G	G	G	G	G	N	G	G	N
S1_13078757	G/T	1	13078757	+	NA	NA	NA	NA	NA	NA	G	G	G	T	G	G	G	G	G	G	G	N	G	G	G	G	G	G	N	K	G	G	G	G	K	N	G	G	G	G	G	G	G	G	G	N	G	G	N
S1_13078765	G/T	1	13078765	+	NA	NA	NA	NA	NA	NA	G	G	G	T	G	G	G	G	G	G	G	N	G	G	G	G	G	G	N	K	G	G	G	G	K	N	G	G	G	G	G	G	G	G	G	N	G	G	N
S1_13252575	T/G	1	13252575	+	NA	NA	NA	NA	NA	NA	T	K	K	N	K	K	K	T	N	K	N	T	K	K	K	K	K	K	K	K	T	K	K	N	T	T	T	N	T	T	K	T	T	T	T	T	K	T	T
S1_13252576	G/C	1	13252576	+	NA	NA	NA	NA	NA	NA	G	S	S	N	S	S	S	G	N	S	N	G	S	S	S	S	S	S	S	S	G	S	S	N	G	G	G	N	G	G	S	G	G	G	G	G	S	G	G
S1_13252578	T/G	1	13252578	+	NA	NA	NA	NA	NA	NA	T	K	K	N	K	K	K	T	N	K	N	T	K	K	K	K	K	K	K	K	T	K	K	N	T	T	T	N	T	T	K	T	T	T	T	T	K	T	T
S1_13252580	C/A	1	13252580	+	NA	NA	NA	NA	NA	NA	C	M	M	N	M	M	M	C	N	M	N	C	M	M	M	M	M	M	M	M	C	M	M	N	C	C	C	N	C	C	M	C	C	C	C	C	M	C	C
S1_13252581	C/G	1	13252581	+	NA	NA	NA	NA	NA	NA	C	S	S	N	S	S	S	C	N	S	N	C	S	S	S	S	S	S	S	S	C	S	S	N	C	C	C	N	C	C	S	C	C	C	C	C	S	C	C
S1_13252583	A/C	1	13252583	+	NA	NA	NA	NA	NA	NA	A	M	M	N	M	M	M	A	N	M	N	A	M	M	M	M	M	M	M	M	A	M	M	N	A	A	A	N	A	A	M	A	A	A	A	A	M	A	A
S1_13252585	C/G	1	13252585	+	NA	NA	NA	NA	NA	NA	C	S	S	N	S	S	S	C	N	S	N	C	S	S	S	S	S	S	S	S	C	S	S	N	C	C	C	N	C	C	S	C	C	C	C	C	S	C	C
S1_13308847	T/C	1	13308847	+	NA	NA	NA	NA	NA	NA	T	T	T	N	T	T	T	T	C	T	Y	T	T	T	T	T	T	T	T	T	Y	N	T	T	T	N	T	T	T	N	T	N	T	N	T	C	T	C	T
S1_13308848	G/T	1	13308848	+	NA	NA	NA	NA	NA	NA	G	G	G	N	G	G	G	G	T	G	K	G	G	G	G	G	G	G	G	G	K	N	G	G	G	N	G	G	G	N	G	N	G	N	G	T	G	T	G
S1_13339956	C/G	1	13339956	+	NA	NA	NA	NA	NA	NA	C	C	C	N	N	N	C	C	C	N	C	N	C	C	N	N	N	N	C	N	C	G	C	C	C	C	N	N	N	N	C	C	C	N	N	N	N	N	C
S1_13339961	G/A	1	13339961	+	NA	NA	NA	NA	NA	NA	G	G	G	N	N	N	G	G	G	N	G	N	G	G	N	N	N	N	G	N	G	A	G	G	G	G	N	N	N	N	G	G	G	N	N	N	N	N	G
S1_13339962	T/A	1	13339962	+	NA	NA	NA	NA	NA	NA	T	T	T	N	N	N	T	T	T	N	T	N	T	T	N	N	N	N	T	N	T	A	T	T	T	T	N	N	N	N	T	T	T	N	N	N	N	N	T
S1_13388547	C/A	1	13388547	+	NA	NA	NA	NA	NA	NA	N	N	C	N	N	C	N	N	N	N	N	N	N	N	N	N	N	N	C	N	N	N	N	N	N	N	N	N	N	A	N	N	N	N	N	A	N	N	N
S1_13388548	T/G	1	13388548	+	NA	NA	NA	NA	NA	NA	N	N	T	N	N	T	N	N	N	N	N	N	N	N	N	N	N	N	T	N	N	N	N	N	N	N	N	N	N	G	N	N	N	N	N	G	N	N	N
S1_13570047	C/A	1	13570047	+	NA	NA	NA	NA	NA	NA	C	C	C	C	N	C	C	C	C	C	C	C	C	C	C	C	C	C	C	C	C	C	C	C	C	C	C	C	C	C	C	C	C	C	C	N	C	C	C
S1_13703415	T/C	1	13703415	+	NA	NA	NA	NA	NA	NA	N	N	C	C	T	N	N	N	N	T	Y	N	N	N	N	N	N	N	T	C	N	N	N	N	T	N	N	N	N	C	C	C	N	N	N	T	N	N	C
S1_13769380	T/C	1	13769380	+	NA	NA	NA	NA	NA	NA	Y	N	N	T	T	N	T	T	T	N	T	T	N	Y	N	T	N	N	N	N	N	N	T	N	C	N	T	N	N	N	T	N	N	T	N	T	N	N	T
S1_13769384	A/C	1	13769384	+	NA	NA	NA	NA	NA	NA	M	N	N	A	A	N	A	A	A	N	A	A	N	A	N	A	N	N	N	N	N	N	A	N	C	N	A	N	N	N	A	N	N	A	N	A	N	N	A
S1_13769385	G/T	1	13769385	+	NA	NA	NA	NA	NA	NA	K	N	N	G	G	N	G	G	G	N	G	G	N	G	N	G	N	N	N	N	N	N	G	N	T	N	G	N	N	N	G	N	N	G	N	G	N	N	G
S1_13991425	T/C	1	13991425	+	NA	NA	NA	NA	NA	NA	T	T	T	T	T	T	T	T	T	T	T	T	T	T	T	T	T	T	T	T	T	T	T	Y	T	T	T	T	T	T	T	T	T	T	T	T	T	T	T
S1_14013492	C/A	1	14013492	+	NA	NA	NA	NA	NA	NA	C	N	C	N	A	C	N	N	N	C	C	N	N	N	N	C	C	N	N	N	N	N	N	N	M	N	N	C	N	N	N	N	N	N	N	N	N	N	N
S1_14013493	T/G	1	14013493	+	NA	NA	NA	NA	NA	NA	T	N	T	N	G	T	N	N	N	T	T	N	N	N	N	T	T	N	N	N	N	N	N	N	K	N	N	T	N	N	N	N	N	N	N	N	N	N	N
S1_14063484	T/G	1	14063484	+	NA	NA	NA	NA	NA	NA	N	N	T	N	G	G	N	N	N	G	N	T	N	N	N	G	N	N	T	N	N	T	K	N	N	N	G	N	T	T	N	N	N	T	N	T	G	N	N
S1_14109192	T/C	1	14109192	+	NA	NA	NA	NA	NA	NA	T	N	T	N	T	T	C	N	T	T	T	T	T	T	T	T	N	T	N	N	T	T	N	N	T	T	N	T	N	N	N	N	N	N	N	N	T	N	T
S1_14109193	T/C	1	14109193	+	NA	NA	NA	NA	NA	NA	T	N	T	N	T	T	C	N	T	T	T	T	T	T	T	T	N	T	N	N	T	T	N	N	T	T	N	T	N	N	N	N	N	N	N	N	T	N	T
S1_14109196	A/C	1	14109196	+	NA	NA	NA	NA	NA	NA	A	N	A	N	A	A	C	N	A	A	A	A	A	A	A	A	N	A	N	N	A	A	N	N	A	A	N	A	N	N	N	N	N	N	N	N	A	N	A
S1_14290528	C/A	1	14290528	+	NA	NA	NA	NA	NA	NA	N	M	N	N	N	N	C	C	M	N	C	M	M	C	C	N	M	C	M	N	N	C	N	M	M	A	C	N	A	C	N	M	N	N	A	N	N	N	N
S1_14611448	C/T	1	14611448	+	NA	NA	NA	NA	NA	NA	N	C	C	C	N	N	N	N	C	N	N	C	T	N	C	C	N	N	N	C	C	N	N	N	N	N	N	N	N	N	N	C	N	N	N	C	N	N	N
S1_14611450	G/T	1	14611450	+	NA	NA	NA	NA	NA	NA	N	G	G	G	N	N	N	N	G	N	N	G	T	N	G	G	N	N	N	G	G	N	N	N	N	N	N	N	N	N	N	G	N	N	N	G	N	N	N
S1_15427483	C/A	1	15427483	+	NA	NA	NA	NA	NA	NA	M	M	N	N	N	M	N	A	N	M	M	M	M	C	M	N	N	N	M	C	M	C	N	N	N	N	N	M	A	N	N	M	M	N	N	N	M	C	C
S1_15427723	A/C	1	15427723	+	NA	NA	NA	NA	NA	NA	A	A	A	A	A	A	N	A	A	A	A	A	A	A	A	A	N	A	A	A	A	A	A	A	A	N	A	A	A	N	N	A	A	A	A	A	A	A	A
S1_15427724	C/G	1	15427724	+	NA	NA	NA	NA	NA	NA	C	C	C	C	C	C	N	C	C	C	C	C	C	C	C	C	N	C	C	C	C	C	C	C	C	N	C	C	C	N	N	C	C	C	C	C	C	C	C
S1_15427725	T/A	1	15427725	+	NA	NA	NA	NA	NA	NA	T	T	T	T	T	T	N	T	T	T	T	T	T	T	T	T	N	T	T	T	T	T	T	T	T	N	T	T	T	N	N	T	T	T	T	T	T	T	T
S1_15427728	G/T	1	15427728	+	NA	NA	NA	NA	NA	NA	G	G	G	G	G	G	N	G	G	G	G	G	G	G	G	G	N	G	G	G	G	G	G	G	G	N	G	G	G	N	N	G	G	G	G	G	G	G	G
S1_15996093	G/A	1	15996093	+	NA	NA	NA	NA	NA	NA	N	G	G	N	G	N	G	G	N	G	N	G	G	A	G	G	G	G	G	N	N	G	G	G	G	N	G	G	G	N	N	G	N	G	G	G	G	G	N
S1_16164223	T/G	1	16164223	+	NA	NA	NA	NA	NA	NA	T	N	G	T	T	T	K	T	K	K	T	T	T	K	T	T	G	T	T	T	N	K	N	T	K	N	K	T	T	T	N	N	N	K	T	K	T	T	K
S1_17345863	C/A	1	17345863	+	NA	NA	NA	NA	NA	NA	C	C	C	C	C	C	C	C	C	C	C	C	C	N	C	C	C	C	C	C	C	C	C	C	C	N	C	M	C	C	C	C	C	N	C	C	C	C	C
S1_17345864	T/G	1	17345864	+	NA	NA	NA	NA	NA	NA	T	T	T	T	T	T	T	T	T	T	T	T	T	N	T	T	T	T	T	T	T	T	T	T	T	N	T	K	T	T	T	T	T	N	T	T	T	T	T
S1_17345865	C/A	1	17345865	+	NA	NA	NA	NA	NA	NA	C	C	C	C	C	C	C	C	C	C	C	C	C	N	C	C	C	C	C	C	C	C	C	C	C	N	C	M	C	C	C	C	C	N	C	C	C	C	C
S1_17499285	G/T	1	17499285	+	NA	NA	NA	NA	NA	NA	N	G	N	N	N	N	N	N	N	N	G	N	N	N	G	N	N	N	T	N	N	N	N	N	N	N	T	G	N	N	G	T	T	N	N	N	N	N	N
S1_18055752	A/C	1	18055752	+	NA	NA	NA	NA	NA	NA	M	N	N	N	M	C	N	C	A	N	N	N	N	N	N	N	N	N	N	N	N	N	C	N	N	N	C	N	N	N	N	N	N	N	N	N	N	N	N
S1_18055804	C/T	1	18055804	+	NA	NA	NA	NA	NA	NA	Y	N	N	N	Y	T	N	T	C	N	N	N	N	N	N	N	N	N	N	N	N	N	T	N	N	N	T	N	N	N	N	N	N	N	N	N	N	N	N
S1_18338058	T/G	1	18338058	+	NA	NA	NA	NA	NA	NA	N	N	N	N	N	N	N	N	N	N	G	N	N	N	T	N	N	N	N	N	N	N	N	N	N	N	K	N	N	N	N	N	N	T	N	N	N	T	N
S1_18608801	A/G	1	18608801	+	NA	NA	NA	NA	NA	NA	N	N	N	R	A	N	N	N	N	N	A	R	N	N	R	N	N	G	G	N	N	A	N	N	A	N	N	N	A	N	N	A	G	N	N	G	G	N	A
S1_18608849	G/A	1	18608849	+	NA	NA	NA	NA	NA	NA	N	N	N	R	G	N	N	N	N	N	G	R	N	N	R	N	N	A	A	N	N	G	N	N	G	N	N	N	G	N	N	G	A	N	N	A	A	N	G
S1_18621027	C/A	1	18621027	+	NA	NA	NA	NA	NA	NA	N	C	N	N	N	N	A	N	A	N	N	N	A	C	C	A	A	N	N	C	C	N	N	N	N	N	N	N	C	N	C	N	N	N	C	A	N	N	N
S1_18621028	A/G	1	18621028	+	NA	NA	NA	NA	NA	NA	N	A	N	N	N	N	G	N	G	N	N	N	G	A	A	G	G	N	N	A	A	N	N	N	N	N	N	N	A	N	A	N	N	N	A	G	N	N	N
S1_18621029	C/A	1	18621029	+	NA	NA	NA	NA	NA	NA	N	C	N	N	N	N	A	N	A	N	N	N	A	C	C	A	A	N	N	C	C	N	N	N	N	N	N	N	C	N	C	N	N	N	C	A	N	N	N
S1_18621030	A/T	1	18621030	+	NA	NA	NA	NA	NA	NA	N	A	N	N	N	N	T	N	T	N	N	N	T	A	A	T	T	N	N	A	A	N	N	N	N	N	N	N	A	N	A	N	N	N	A	T	N	N	N
S1_20019607	T/C	1	20019607	+	NA	NA	NA	NA	NA	NA	C	N	N	Y	Y	N	N	N	N	N	N	Y	C	N	T	C	N	N	N	T	T	N	N	N	N	N	N	N	C	N	N	N	N	N	N	N	N	N	N
S1_20019610	G/A	1	20019610	+	NA	NA	NA	NA	NA	NA	A	N	N	R	R	N	N	N	N	N	N	R	A	N	G	A	N	N	N	G	G	N	N	N	N	N	N	N	A	N	N	N	N	N	N	N	N	N	N
S1_20019615	C/T	1	20019615	+	NA	NA	NA	NA	NA	NA	T	N	N	Y	Y	N	N	N	N	N	N	Y	T	N	C	T	N	N	N	C	C	N	N	N	N	N	N	N	T	N	N	N	N	N	N	N	N	N	N
S1_20019621	C/T	1	20019621	+	NA	NA	NA	NA	NA	NA	T	N	N	Y	Y	N	N	N	N	N	N	Y	T	N	C	T	N	N	N	C	C	N	N	N	N	N	N	N	T	N	N	N	N	N	N	N	N	N	N
S1_20019643	C/T	1	20019643	+	NA	NA	NA	NA	NA	NA	T	N	N	Y	Y	N	N	N	N	N	N	Y	T	N	C	T	N	N	N	C	C	N	N	N	N	N	N	N	T	N	N	N	N	N	N	N	N	N	N
S1_20019647	C/G	1	20019647	+	NA	NA	NA	NA	NA	NA	G	N	N	S	S	N	N	N	N	N	N	S	G	N	C	G	N	N	N	C	C	N	N	N	N	N	N	N	G	N	N	N	N	N	N	N	N	N	N
S1_20644038	A/G	1	20644038	+	NA	NA	NA	NA	NA	NA	A	A	A	A	A	N	N	A	A	N	A	A	N	A	A	A	N	A	A	N	N	N	R	A	A	A	A	A	A	A	N	A	A	A	N	A	A	N	A
S1_20644039	C/A	1	20644039	+	NA	NA	NA	NA	NA	NA	C	C	C	C	C	N	N	C	C	N	C	C	N	C	C	C	N	C	C	N	N	N	M	C	C	C	C	C	C	C	N	C	C	C	N	C	C	N	C
S1_20644042	C/G	1	20644042	+	NA	NA	NA	NA	NA	NA	C	C	C	C	C	N	N	C	C	N	C	C	N	C	C	C	N	C	C	N	N	N	S	C	C	C	C	C	C	C	N	C	C	C	N	C	C	N	C
S1_20666347	C/T	1	20666347	+	NA	NA	NA	NA	NA	NA	C	N	N	C	T	T	C	N	N	N	N	C	N	N	C	C	T	N	N	N	T	C	T	C	C	T	N	C	N	N	N	N	N	N	N	T	N	C	C
S1_21540725	T/C	1	21540725	+	NA	NA	NA	NA	NA	NA	N	T	N	T	N	N	T	T	N	T	T	N	T	T	T	T	T	N	T	T	N	N	T	N	T	N	N	N	T	N	N	T	N	N	N	N	N	C	N
S1_21540726	G/T	1	21540726	+	NA	NA	NA	NA	NA	NA	N	G	N	G	N	N	G	G	N	G	G	N	G	G	G	G	G	N	G	G	N	N	G	N	G	N	N	N	G	N	N	G	N	N	N	N	N	T	N
S1_21581138	C/A	1	21581138	+	NA	NA	NA	NA	NA	NA	C	C	N	N	N	C	N	N	N	N	C	A	N	N	N	C	C	N	N	A	N	A	N	C	N	N	N	C	C	C	N	C	N	A	N	N	N	N	N
S1_21640907	G/A	1	21640907	+	NA	NA	NA	NA	NA	NA	N	N	G	G	N	G	N	N	G	G	N	N	G	G	G	N	N	G	G	G	G	G	G	N	G	N	G	G	G	G	G	G	G	G	N	G	G	N	N
S1_22096306	G/A	1	22096306	+	NA	NA	NA	NA	NA	NA	N	N	N	N	N	N	N	N	N	N	N	N	N	G	N	G	N	N	N	A	N	G	N	N	N	N	G	N	N	G	N	N	N	G	N	N	N	N	N
S1_22601247	A/G	1	22601247	+	NA	NA	NA	NA	NA	NA	A	A	A	N	A	N	A	A	A	A	A	A	A	A	A	A	N	A	A	A	A	A	A	A	A	N	A	A	A	A	N	A	N	A	A	A	A	A	A
S1_22619110	C/A	1	22619110	+	NA	NA	NA	NA	NA	NA	C	C	M	C	C	C	C	C	C	C	C	C	M	C	M	C	C	C	C	C	C	C	C	C	C	M	C	M	M	C	C	M	C	C	M	C	C	C	M
S1_22619113	G/A	1	22619113	+	NA	NA	NA	NA	NA	NA	G	G	G	G	G	G	G	G	G	G	G	G	G	G	G	G	G	G	G	G	G	G	G	G	G	G	G	G	G	G	G	G	G	G	G	R	G	G	G
S1_22619130	A/C	1	22619130	+	NA	NA	NA	NA	NA	NA	M	M	M	M	M	A	A	A	A	A	A	A	M	M	M	A	A	A	A	A	A	A	A	A	M	A	A	A	A	A	A	A	A	M	A	A	A	A	A
S1_22619142	C/A	1	22619142	+	NA	NA	NA	NA	NA	NA	M	C	C	C	C	C	C	C	C	M	C	C	M	C	C	C	C	C	M	C	C	C	C	C	M	C	C	C	C	C	C	C	C	M	M	C	C	C	C
S1_22619145	G/A	1	22619145	+	NA	NA	NA	NA	NA	NA	G	G	G	G	G	G	G	G	G	G	G	G	G	G	G	G	G	G	G	G	G	G	G	G	G	G	G	G	G	G	G	G	G	G	G	R	G	G	G
S1_22619146	A/C	1	22619146	+	NA	NA	NA	NA	NA	NA	M	M	M	M	M	M	M	M	M	M	M	M	M	M	M	M	M	M	M	M	M	M	M	M	M	M	M	M	M	M	M	M	M	M	M	M	M	M	M
S1_22619158	C/A	1	22619158	+	NA	NA	NA	NA	NA	NA	M	M	M	M	M	M	C	C	M	C	M	C	M	M	M	C	M	M	M	M	M	M	M	M	M	M	M	M	M	M	M	M	C	C	M	M	C	M	M
S1_22619287	T/G	1	22619287	+	NA	NA	NA	NA	NA	NA	T	T	T	T	T	T	T	T	T	T	T	T	T	T	T	T	T	T	T	T	T	K	T	T	T	T	T	T	T	T	T	T	T	T	T	T	T	T	T
S1_22619292	G/A	1	22619292	+	NA	NA	NA	NA	NA	NA	G	G	G	G	G	G	G	R	G	R	R	G	G	R	G	R	R	G	G	R	G	R	G	G	G	R	G	R	R	G	G	R	G	G	R	R	R	G	G
S1_22619293	C/A	1	22619293	+	NA	NA	NA	NA	NA	NA	C	C	C	C	C	C	C	C	C	C	C	C	C	C	C	C	C	C	C	C	C	C	C	C	C	C	C	C	C	C	C	C	C	C	C	C	C	C	C
S1_22619295	A/G	1	22619295	+	NA	NA	NA	NA	NA	NA	R	R	R	R	R	R	R	R	R	R	R	R	R	R	R	R	R	R	A	R	R	R	R	R	R	R	R	R	R	R	R	R	R	R	R	R	R	R	R
S1_22619304	A/T	1	22619304	+	NA	NA	NA	NA	NA	NA	A	A	A	A	A	A	A	A	A	A	A	A	A	A	A	A	A	A	A	A	A	A	A	A	A	A	A	A	A	A	A	A	A	A	A	A	A	A	A
S1_22619313	G/C	1	22619313	+	NA	NA	NA	NA	NA	NA	G	G	G	G	G	G	G	G	G	G	G	G	G	G	G	G	G	G	G	G	G	S	G	S	S	G	G	G	G	G	G	G	G	G	G	G	G	G	G
S1_22619326	T/C	1	22619326	+	NA	NA	NA	NA	NA	NA	Y	Y	Y	Y	Y	Y	Y	Y	Y	Y	Y	Y	Y	Y	Y	Y	Y	Y	Y	Y	Y	Y	Y	Y	Y	Y	Y	Y	Y	Y	Y	Y	Y	Y	Y	Y	Y	Y	Y
S1_23516714	A/G	1	23516714	+	NA	NA	NA	NA	NA	NA	A	A	A	A	A	A	A	A	A	A	A	A	A	A	A	A	A	A	A	A	A	A	A	A	A	A	A	A	A	A	A	A	A	A	A	A	A	A	A
S1_24020485	C/A	1	24020485	+	NA	NA	NA	NA	NA	NA	M	C	C	C	M	A	N	M	M	N	C	C	A	M	M	A	N	A	C	C	M	N	N	A	C	N	A	N	N	N	N	M	A	A	N	C	C	A	C
S1_24133655	G/T	1	24133655	+	NA	NA	NA	NA	NA	NA	N	N	N	N	N	N	N	N	N	N	N	N	G	N	N	G	N	N	N	N	G	N	G	N	G	N	G	N	N	N	N	N	N	N	N	N	N	N	N
S1_24134019	C/A	1	24134019	+	NA	NA	NA	NA	NA	NA	N	C	C	C	N	N	N	N	N	A	N	N	C	N	N	N	N	N	C	N	N	N	C	N	N	N	N	N	N	N	N	N	N	N	C	N	N	C	N
S1_24134021	T/A	1	24134021	+	NA	NA	NA	NA	NA	NA	N	T	T	T	N	N	N	N	N	A	N	N	T	N	N	N	N	N	T	N	N	N	T	N	N	N	N	N	N	N	N	N	N	N	T	N	N	T	N
S1_24134024	G/A	1	24134024	+	NA	NA	NA	NA	NA	NA	N	G	G	G	N	N	N	N	N	A	N	N	G	N	N	N	N	N	G	N	N	N	G	N	N	N	N	N	N	N	N	N	N	N	G	N	N	G	N
S1_24134029	T/A	1	24134029	+	NA	NA	NA	NA	NA	NA	N	T	T	T	N	N	N	N	N	A	N	N	T	N	N	N	N	N	T	N	N	N	T	N	N	N	N	N	N	N	N	N	N	N	T	N	N	T	N
S1_24627409	T/C	1	24627409	+	NA	NA	NA	NA	NA	NA	T	T	T	T	T	T	N	T	T	T	T	T	T	T	T	T	T	T	N	N	T	T	T	T	T	N	T	T	T	N	T	T	N	T	T	N	T	T	N
S1_24833630	C/T	1	24833630	+	NA	NA	NA	NA	NA	NA	T	N	N	C	N	N	N	N	N	N	N	N	N	N	N	N	N	N	C	C	N	N	N	N	N	N	N	N	N	N	C	T	N	N	N	N	C	C	N
S1_25348003	T/C	1	25348003	+	NA	NA	NA	NA	NA	NA	N	N	N	T	N	N	N	N	N	N	N	N	N	C	N	N	T	N	N	N	N	N	N	N	N	N	N	N	N	T	N	N	N	N	N	N	N	N	T
S1_25523359	A/G	1	25523359	+	NA	NA	NA	NA	NA	NA	N	G	R	R	N	N	N	N	N	N	R	A	N	N	N	G	N	N	A	G	G	N	N	N	N	N	A	N	N	N	N	N	N	N	N	N	N	N	N
S1_25523373	A/T	1	25523373	+	NA	NA	NA	NA	NA	NA	N	A	W	W	N	N	N	N	N	N	W	A	N	N	N	T	N	N	A	T	T	N	N	N	N	N	A	N	N	N	N	N	N	N	N	N	N	N	N
S1_26144446	G/C	1	26144446	+	NA	NA	NA	NA	NA	NA	S	S	C	G	G	G	N	S	S	C	S	G	C	S	S	G	G	G	S	S	C	N	G	C	S	N	G	G	S	G	C	S	G	N	S	N	S	G	C
S1_26144448	T/C	1	26144448	+	NA	NA	NA	NA	NA	NA	Y	Y	C	T	T	T	N	Y	Y	C	Y	T	C	Y	Y	T	T	T	Y	Y	C	N	T	C	Y	N	T	T	Y	T	C	Y	T	N	Y	N	Y	T	C
S1_26144455	A/C	1	26144455	+	NA	NA	NA	NA	NA	NA	M	M	C	A	A	A	N	M	M	C	M	A	C	M	M	A	A	A	M	M	C	N	A	C	M	N	A	A	M	A	C	M	A	N	M	N	M	A	C
S1_27142937	G/A	1	27142937	+	NA	NA	NA	NA	NA	NA	G	G	A	G	G	N	N	G	R	N	N	N	A	N	N	N	A	N	A	G	N	G	R	G	A	N	A	N	G	N	N	N	N	N	N	A	N	N	G
S1_27142953	A/G	1	27142953	+	NA	NA	NA	NA	NA	NA	A	A	G	A	A	N	N	A	R	N	N	N	G	N	N	N	G	N	G	A	N	A	R	A	G	N	G	N	A	N	N	N	N	N	N	G	N	N	A
S1_27794269	G/T	1	27794269	+	NA	NA	NA	NA	NA	NA	G	N	N	N	N	N	N	G	N	N	N	G	G	N	N	N	N	N	N	N	N	N	N	N	N	N	G	G	N	N	N	N	N	N	N	N	N	N	G
S1_28068282	A/G	1	28068282	+	NA	NA	NA	NA	NA	NA	R	R	A	N	A	A	A	G	G	N	A	G	A	R	A	A	A	R	N	A	N	G	A	G	R	G	A	R	A	G	A	N	N	G	N	G	N	R	N
S1_28069792	T/C	1	28069792	+	NA	NA	NA	NA	NA	NA	T	T	Y	T	Y	T	T	T	T	T	T	T	T	T	Y	T	Y	T	T	T	T	T	T	T	T	T	T	T	T	T	T	T	T	T	T	T	T	T	T
S1_28069795	A/G	1	28069795	+	NA	NA	NA	NA	NA	NA	A	A	A	A	A	A	A	A	A	A	A	A	A	A	A	A	A	A	A	A	A	A	A	A	R	R	A	A	A	A	A	A	A	R	A	A	A	A	A
S1_28069799	A/G	1	28069799	+	NA	NA	NA	NA	NA	NA	A	A	R	A	A	A	A	A	A	A	A	A	A	A	A	A	A	A	A	A	A	A	A	A	R	A	A	R	A	A	A	A	R	A	A	A	A	A	A
S1_28069806	C/A	1	28069806	+	NA	NA	NA	NA	NA	NA	C	C	C	C	C	C	C	C	C	C	C	C	C	C	C	C	C	C	C	C	C	C	C	C	C	C	C	C	C	C	C	C	C	C	C	C	C	C	C
S1_28069816	C/A	1	28069816	+	NA	NA	NA	NA	NA	NA	C	C	C	C	C	C	C	C	C	C	C	C	C	C	C	C	C	C	C	C	C	C	C	C	C	C	C	C	C	C	C	C	C	C	C	C	C	C	C
S1_28069819	C/A	1	28069819	+	NA	NA	NA	NA	NA	NA	C	C	C	C	C	C	C	C	C	C	C	C	C	C	C	M	C	C	C	C	C	C	C	C	C	C	C	C	C	C	C	C	C	C	C	C	C	C	C
S1_28069820	A/C	1	28069820	+	NA	NA	NA	NA	NA	NA	M	A	A	A	A	A	A	A	A	A	A	A	A	A	A	A	A	M	A	A	A	A	A	A	A	A	A	A	A	M	A	A	A	A	A	A	A	A	A
S1_28069822	C/A	1	28069822	+	NA	NA	NA	NA	NA	NA	C	C	C	C	C	C	C	C	C	C	C	C	C	C	C	C	C	C	C	C	C	C	C	C	C	C	C	C	C	C	C	C	C	C	C	C	C	C	C
S1_28069825	T/G	1	28069825	+	NA	NA	NA	NA	NA	NA	T	T	T	T	T	T	T	T	T	T	T	T	T	T	T	T	T	T	T	T	T	T	T	T	T	T	T	T	T	T	T	T	T	T	T	T	T	T	T
S1_28069830	C/T	1	28069830	+	NA	NA	NA	NA	NA	NA	C	C	C	C	C	C	C	C	C	C	C	C	C	C	C	C	C	C	C	C	C	C	C	C	C	C	C	C	C	C	C	C	C	C	C	C	C	C	C
S1_28069834	T/C	1	28069834	+	NA	NA	NA	NA	NA	NA	Y	T	T	Y	T	T	Y	T	Y	Y	T	Y	Y	Y	Y	T	Y	T	Y	Y	Y	T	Y	T	T	Y	T	Y	T	Y	Y	Y	C	Y	T	Y	T	T	T
S1_28069835	A/C	1	28069835	+	NA	NA	NA	NA	NA	NA	M	A	A	A	A	A	A	A	A	A	A	A	A	A	A	A	A	A	A	A	A	A	A	A	A	A	M	A	A	A	A	A	A	A	A	A	A	A	A
S1_28069836	T/C	1	28069836	+	NA	NA	NA	NA	NA	NA	Y	Y	Y	Y	T	Y	Y	Y	T	T	T	Y	Y	Y	T	Y	Y	Y	T	T	Y	Y	T	T	Y	T	Y	T	Y	Y	Y	Y	T	T	T	T	T	Y	Y
S1_28069838	A/C	1	28069838	+	NA	NA	NA	NA	NA	NA	A	A	A	A	M	A	A	A	A	A	A	A	A	A	A	A	A	A	A	A	A	A	A	A	M	A	A	A	A	A	A	A	A	A	M	A	A	M	A
S1_28069839	C/T	1	28069839	+	NA	NA	NA	NA	NA	NA	C	C	C	C	C	C	C	C	C	C	C	C	C	C	C	C	C	C	C	C	C	C	C	C	C	C	C	C	C	Y	C	C	C	C	C	C	C	C	C
S1_28069840	T/C	1	28069840	+	NA	NA	NA	NA	NA	NA	T	T	T	T	T	T	T	T	T	T	T	T	T	T	T	T	Y	T	T	T	T	T	T	T	T	T	T	T	T	T	T	T	T	T	T	T	T	T	T
S1_28069843	G/A	1	28069843	+	NA	NA	NA	NA	NA	NA	G	G	G	G	G	G	G	G	G	G	G	G	G	G	G	G	G	G	G	G	G	G	G	G	G	G	G	G	G	G	G	G	G	G	G	G	G	G	G
S1_28069846	G/A	1	28069846	+	NA	NA	NA	NA	NA	NA	G	G	G	G	G	G	G	G	G	G	G	G	G	G	G	G	G	G	G	G	G	G	G	G	G	G	G	G	G	G	G	G	G	G	G	G	G	G	G
S1_28069848	C/A	1	28069848	+	NA	NA	NA	NA	NA	NA	C	C	C	C	C	C	C	C	C	C	C	C	C	C	C	C	C	C	C	C	C	C	C	C	C	C	C	C	C	C	C	C	C	C	C	C	C	C	C
S1_28069850	T/C	1	28069850	+	NA	NA	NA	NA	NA	NA	Y	T	T	T	Y	T	T	T	T	T	T	Y	T	T	Y	T	T	T	T	T	T	T	T	T	T	Y	Y	T	T	T	T	T	T	T	Y	T	Y	T	T
S1_28069851	T/C	1	28069851	+	NA	NA	NA	NA	NA	NA	T	T	Y	Y	T	T	T	Y	T	Y	T	T	T	T	T	Y	T	T	T	T	Y	T	T	Y	T	T	Y	T	T	T	Y	T	T	Y	Y	Y	T	T	Y
S1_28069852	T/C	1	28069852	+	NA	NA	NA	NA	NA	NA	T	T	T	T	T	T	T	T	T	T	T	Y	T	T	T	T	T	T	T	Y	T	T	T	T	T	T	T	T	T	T	T	T	T	T	Y	Y	T	T	T
S1_28069855	G/A	1	28069855	+	NA	NA	NA	NA	NA	NA	G	G	G	G	R	G	G	G	G	G	R	G	G	G	G	G	G	G	R	G	G	G	G	G	G	G	G	G	G	G	G	G	G	G	G	G	G	G	G
S1_28069865	C/T	1	28069865	+	NA	NA	NA	NA	NA	NA	N	N	N	N	N	T	N	C	N	N	T	N	N	T	N	N	N	Y	C	N	N	T	N	C	C	N	N	T	N	N	C	N	N	C	T	N	N	N	T
S1_28069868	T/C	1	28069868	+	NA	NA	NA	NA	NA	NA	T	T	T	T	T	Y	T	T	T	T	Y	T	T	Y	Y	T	Y	Y	Y	T	T	Y	T	T	Y	T	Y	Y	Y	T	T	T	T	Y	T	Y	T	Y	Y
S1_28069871	T/C	1	28069871	+	NA	NA	NA	NA	NA	NA	T	T	Y	T	T	T	T	T	Y	Y	Y	T	T	Y	Y	T	T	T	T	T	T	T	Y	Y	T	T	T	T	T	Y	T	T	T	Y	T	T	T	T	T
S1_28069984	T/G	1	28069984	+	NA	NA	NA	NA	NA	NA	T	K	T	K	K	K	K	T	T	T	K	K	K	T	K	T	T	T	T	K	T	T	T	T	K	T	K	K	K	T	T	K	K	K	K	T	T	K	T
S1_28069988	G/A	1	28069988	+	NA	NA	NA	NA	NA	NA	G	G	R	G	R	G	G	G	G	G	G	G	G	G	R	G	G	G	G	G	G	G	G	G	G	G	G	G	G	G	G	G	G	G	G	G	G	G	G
S1_28069992	T/G	1	28069992	+	NA	NA	NA	NA	NA	NA	K	K	K	T	K	K	K	K	K	K	K	K	K	K	K	K	T	K	K	K	K	K	K	K	K	K	K	K	K	T	K	K	K	K	K	K	K	T	K
S1_28070004	C/T	1	28070004	+	NA	NA	NA	NA	NA	NA	C	C	C	C	C	C	C	C	C	C	C	C	C	C	C	C	C	C	C	C	C	C	C	C	C	C	C	C	C	C	C	C	C	C	C	C	C	C	C
S1_28070010	C/T	1	28070010	+	NA	NA	NA	NA	NA	NA	C	C	C	C	C	C	C	C	C	C	C	C	C	C	C	C	C	C	C	C	C	C	C	C	C	C	C	C	C	Y	C	C	C	C	C	C	C	C	C
S1_28070016	T/G	1	28070016	+	NA	NA	NA	NA	NA	NA	T	T	K	K	T	T	T	T	T	T	T	T	T	T	K	T	T	T	T	T	T	K	T	T	T	T	T	T	T	T	T	T	T	T	T	T	T	T	T
S1_28070017	T/C	1	28070017	+	NA	NA	NA	NA	NA	NA	T	T	T	T	Y	T	T	T	T	T	T	T	T	T	Y	T	T	T	T	T	T	T	T	T	Y	T	T	T	T	T	Y	T	T	T	T	T	T	T	T
S1_28070020	C/T	1	28070020	+	NA	NA	NA	NA	NA	NA	C	C	C	C	C	C	C	C	C	C	C	C	C	C	C	C	C	C	C	C	C	C	C	C	C	C	C	C	C	C	C	C	C	C	C	C	C	C	C
S1_28070024	T/G	1	28070024	+	NA	NA	NA	NA	NA	NA	T	T	T	T	T	T	T	T	T	T	T	T	T	T	T	T	T	T	T	T	T	T	T	T	T	T	T	T	T	T	T	T	T	T	T	T	T	T	T
S1_28070028	T/G	1	28070028	+	NA	NA	NA	NA	NA	NA	T	T	T	T	T	T	T	T	T	T	T	T	T	T	T	T	T	T	T	T	T	T	T	T	T	T	T	T	T	T	T	T	T	T	T	T	T	T	T
S1_28070034	G/C	1	28070034	+	NA	NA	NA	NA	NA	NA	G	G	G	G	G	G	G	G	G	G	G	G	G	G	G	G	G	S	G	G	G	G	G	G	G	G	G	G	G	G	G	G	G	G	G	G	G	G	G
S1_28070036	C/T	1	28070036	+	NA	NA	NA	NA	NA	NA	C	C	C	C	C	C	C	C	C	C	C	C	C	C	C	C	C	C	C	C	C	C	C	C	C	C	C	C	C	C	C	C	C	C	C	C	C	C	C
S1_28070040	T/G	1	28070040	+	NA	NA	NA	NA	NA	NA	T	T	T	K	T	T	T	T	T	T	T	T	K	T	T	T	T	T	T	T	T	T	T	T	T	T	T	K	T	T	T	T	T	T	T	T	T	T	T
S1_28073356	A/G	1	28073356	+	NA	NA	NA	NA	NA	NA	N	A	A	N	N	N	N	N	N	N	N	N	N	A	A	G	N	N	A	N	N	A	A	A	A	A	N	N	A	N	A	N	N	N	N	G	G	A	N
S1_28073388	A/G	1	28073388	+	NA	NA	NA	NA	NA	NA	N	G	R	N	N	N	N	N	N	N	N	N	N	G	A	A	N	N	R	N	N	A	A	G	G	A	N	N	A	N	A	N	N	N	N	A	A	A	N
S1_28073390	T/C	1	28073390	+	NA	NA	NA	NA	NA	NA	N	T	Y	N	N	N	N	N	N	N	N	N	N	T	C	T	N	N	Y	N	N	C	C	T	T	C	N	N	C	N	C	N	N	N	N	T	T	C	N
S1_28296762	T/C	1	28296762	+	NA	NA	NA	NA	NA	NA	N	N	N	T	C	C	N	C	N	T	T	N	N	N	T	N	C	N	N	N	T	N	N	N	N	N	N	N	N	N	N	N	N	N	N	N	N	T	T
S1_28296764	G/A	1	28296764	+	NA	NA	NA	NA	NA	NA	N	N	N	G	A	A	N	A	N	G	G	N	N	N	G	N	A	N	N	N	G	N	N	N	N	N	N	N	N	N	N	N	N	N	N	N	N	G	G
S1_28603612	A/G	1	28603612	+	NA	NA	NA	NA	NA	NA	G	N	A	N	G	A	N	N	A	N	N	N	G	G	N	G	A	N	N	A	N	N	N	R	G	A	N	N	A	N	N	N	N	N	N	G	A	N	N
S1_28603652	A/G	1	28603652	+	NA	NA	NA	NA	NA	NA	G	N	A	N	G	A	N	N	A	N	N	N	G	G	N	G	A	N	N	A	N	N	N	R	G	A	N	N	A	N	N	N	N	N	N	G	A	N	N
S1_28607026	G/A	1	28607026	+	NA	NA	NA	NA	NA	NA	R	A	N	G	G	N	N	G	A	G	G	R	G	G	G	N	N	N	N	N	N	G	N	G	A	G	N	R	N	N	N	G	N	N	N	N	N	R	G
S1_28607039	G/A	1	28607039	+	NA	NA	NA	NA	NA	NA	R	A	N	G	G	N	N	G	A	G	G	R	G	G	G	N	N	N	N	N	N	G	N	G	A	G	N	R	N	N	N	G	N	N	N	N	N	R	G
S1_28607074	C/T	1	28607074	+	NA	NA	NA	NA	NA	NA	Y	T	N	C	C	N	N	C	T	C	C	Y	C	C	C	N	N	N	N	N	N	C	N	C	T	C	N	Y	N	N	N	C	N	N	N	N	N	Y	C
S1_29684347	G/A	1	29684347	+	NA	NA	NA	NA	NA	NA	N	N	N	N	N	G	N	N	N	N	N	N	N	G	N	N	N	N	N	N	N	N	R	N	N	N	N	N	N	N	N	N	A	N	N	N	N	N	N
S1_29729171	T/C	1	29729171	+	NA	NA	NA	NA	NA	NA	T	N	Y	N	N	N	N	C	N	N	C	N	T	T	T	T	N	N	T	N	N	N	N	N	N	N	T	N	C	N	C	N	N	N	N	T	N	N	T
S1_29729190	C/A	1	29729190	+	NA	NA	NA	NA	NA	NA	C	N	M	N	N	N	N	A	N	N	A	N	C	C	C	C	N	N	C	N	N	N	N	N	N	N	C	N	A	N	A	N	N	N	N	C	N	N	C
S1_29729217	T/C	1	29729217	+	NA	NA	NA	NA	NA	NA	T	N	Y	N	N	N	N	C	N	N	C	N	T	T	T	T	N	N	T	N	N	N	N	N	N	N	T	N	C	N	C	N	N	N	N	T	N	N	T
S1_29831324	G/T	1	29831324	+	NA	NA	NA	NA	NA	NA	G	G	G	G	G	N	G	G	G	G	G	G	G	G	G	G	G	G	G	N	K	N	N	N	N	N	G	G	G	T	G	G	N	N	N	G	G	N	G
S1_30240056	C/A	1	30240056	+	NA	NA	NA	NA	NA	NA	N	C	N	N	N	N	N	C	C	C	C	N	N	C	N	N	N	N	N	C	N	N	N	C	N	N	N	C	N	N	N	C	C	C	N	C	N	C	N
S1_30240057	A/G	1	30240057	+	NA	NA	NA	NA	NA	NA	N	A	N	N	N	N	N	A	A	A	A	N	N	A	N	N	N	N	N	A	N	N	N	A	N	N	N	A	N	N	N	A	A	A	N	A	N	A	N
S1_30240059	C/T	1	30240059	+	NA	NA	NA	NA	NA	NA	N	C	N	N	N	N	N	C	C	C	C	N	N	C	N	N	N	N	N	C	N	N	N	C	N	N	N	C	N	N	N	C	C	C	N	C	N	C	N
S1_30240061	C/G	1	30240061	+	NA	NA	NA	NA	NA	NA	N	C	N	N	N	N	N	C	C	C	C	N	N	C	N	N	N	N	N	C	N	N	N	C	N	N	N	C	N	N	N	C	C	C	N	C	N	C	N
S1_30894427	T/C	1	30894427	+	NA	NA	NA	NA	NA	NA	T	T	Y	T	T	T	T	T	T	T	T	T	T	T	T	T	T	T	T	Y	T	Y	T	T	T	T	T	T	T	Y	T	T	N	T	T	T	T	T	T
S1_30894430	T/C	1	30894430	+	NA	NA	NA	NA	NA	NA	T	T	T	T	T	T	T	T	T	T	T	T	T	T	T	T	T	T	T	T	T	T	T	T	T	T	T	T	T	T	T	T	N	T	T	T	T	T	T
S1_30894432	G/A	1	30894432	+	NA	NA	NA	NA	NA	NA	G	G	G	G	G	G	G	G	G	G	G	G	G	G	G	G	G	G	G	G	G	G	G	G	G	G	G	G	G	G	G	G	N	G	G	G	G	G	G
S1_30894436	A/G	1	30894436	+	NA	NA	NA	NA	NA	NA	A	A	A	A	A	A	A	A	A	A	A	A	A	A	A	A	A	A	A	A	R	A	R	A	A	A	A	A	A	A	A	A	N	A	A	A	A	A	A
S1_30894439	T/C	1	30894439	+	NA	NA	NA	NA	NA	NA	T	T	T	T	T	T	T	T	T	T	T	T	T	T	T	T	T	T	T	T	T	T	T	T	T	T	T	Y	T	T	T	T	N	T	T	T	T	T	Y
S1_30894441	A/G	1	30894441	+	NA	NA	NA	NA	NA	NA	A	A	A	A	A	A	A	A	A	A	A	A	A	A	A	A	A	R	A	R	R	A	A	A	A	A	A	A	A	A	A	A	N	A	A	A	R	A	A
S1_30894442	A/G	1	30894442	+	NA	NA	NA	NA	NA	NA	A	A	A	A	A	A	A	A	A	A	A	A	A	A	A	A	R	A	A	A	A	A	A	A	A	R	A	R	A	A	A	R	N	A	A	A	A	A	A
S1_30894446	A/G	1	30894446	+	NA	NA	NA	NA	NA	NA	A	A	A	A	A	A	A	A	R	A	A	A	A	A	A	A	A	A	A	A	A	A	A	A	A	A	A	A	A	A	A	A	N	A	A	A	R	A	A
S1_30894448	G/A	1	30894448	+	NA	NA	NA	NA	NA	NA	G	G	G	G	G	G	G	G	G	G	G	G	G	G	G	G	G	G	G	G	G	G	G	G	G	R	G	G	G	G	G	G	N	G	G	G	G	G	G
S1_30894450	T/C	1	30894450	+	NA	NA	NA	NA	NA	NA	T	T	T	T	T	T	T	T	T	T	T	T	T	T	T	T	T	T	T	T	T	T	T	T	T	T	T	T	T	T	T	T	N	T	T	Y	T	T	T
S1_30894452	T/C	1	30894452	+	NA	NA	NA	NA	NA	NA	T	T	T	T	T	T	T	T	T	T	T	T	T	T	T	T	T	T	T	T	Y	T	T	T	T	T	T	T	T	T	T	T	N	T	T	T	Y	T	T
S1_30894456	C/T	1	30894456	+	NA	NA	NA	NA	NA	NA	C	C	C	C	C	C	C	C	C	C	C	C	C	C	C	C	Y	C	C	C	Y	C	C	C	C	C	C	C	C	C	C	C	N	C	C	C	Y	Y	C
S1_30894458	A/G	1	30894458	+	NA	NA	NA	NA	NA	NA	A	A	A	A	A	A	A	A	A	A	A	A	A	A	A	A	A	A	A	A	A	A	A	A	A	A	A	A	R	A	A	A	N	A	A	A	A	A	A
S1_30894459	T/C	1	30894459	+	NA	NA	NA	NA	NA	NA	T	T	T	T	T	T	T	T	T	Y	T	T	T	T	T	T	T	T	T	T	T	T	T	T	T	T	Y	T	T	T	T	T	N	T	T	T	T	Y	T
S1_30894461	C/T	1	30894461	+	NA	NA	NA	NA	NA	NA	C	C	C	C	C	C	Y	C	C	C	C	C	C	C	C	C	C	C	C	C	C	C	C	C	C	C	C	C	C	C	C	C	N	C	C	C	C	C	C
S1_30894465	T/C	1	30894465	+	NA	NA	NA	NA	NA	NA	T	Y	T	T	Y	T	T	Y	T	Y	Y	T	T	T	T	T	T	T	T	T	T	T	T	T	T	T	T	T	T	T	T	T	N	T	T	T	T	T	T
S1_30894467	T/C	1	30894467	+	NA	NA	NA	NA	NA	NA	T	T	T	T	Y	T	T	T	T	T	T	T	T	T	T	T	T	Y	T	T	T	T	T	T	Y	T	T	T	T	T	T	T	N	T	C	T	T	T	T
S1_30894468	A/G	1	30894468	+	NA	NA	NA	NA	NA	NA	A	A	A	A	A	R	A	A	R	A	A	A	A	A	A	A	A	A	R	A	A	A	R	A	A	A	A	R	A	A	A	A	N	A	A	R	A	A	A
S1_30894475	T/C	1	30894475	+	NA	NA	NA	NA	NA	NA	T	T	T	T	T	T	Y	T	Y	T	T	T	T	T	T	T	T	T	Y	T	Y	T	T	T	T	T	Y	T	T	T	T	T	N	T	T	T	T	T	Y
S1_30894477	A/G	1	30894477	+	NA	NA	NA	NA	NA	NA	A	A	A	R	A	A	A	A	A	A	A	A	A	A	A	A	A	A	A	A	A	A	A	A	A	A	A	A	A	A	A	R	N	A	A	A	A	A	A
S1_30894479	A/G	1	30894479	+	NA	NA	NA	NA	NA	NA	A	A	A	R	A	A	R	A	A	A	A	A	A	A	A	A	A	A	A	A	R	A	A	A	A	A	A	A	A	A	A	R	N	A	A	A	R	A	A
S1_30894480	T/C	1	30894480	+	NA	NA	NA	NA	NA	NA	T	Y	T	T	T	T	T	T	T	T	T	T	T	T	T	T	T	T	T	T	T	T	T	T	T	T	T	T	T	T	T	T	N	T	T	T	T	T	T
S1_30894481	A/G	1	30894481	+	NA	NA	NA	NA	NA	NA	A	A	A	A	A	A	A	A	A	A	A	A	A	A	A	A	A	A	A	A	A	A	A	A	A	A	R	R	A	A	A	A	N	A	A	A	A	A	A
S1_30894484	A/G	1	30894484	+	NA	NA	NA	NA	NA	NA	A	A	A	A	A	A	A	A	A	R	A	A	A	R	A	A	A	A	A	A	A	A	A	A	A	A	A	A	A	A	R	A	N	A	A	A	A	A	A
S1_31076109	A/G	1	31076109	+	NA	NA	NA	NA	NA	NA	A	A	A	A	A	A	A	A	A	A	A	A	A	A	A	A	A	A	A	A	A	A	A	A	A	A	A	A	A	A	A	A	A	A	A	A	A	A	A
S1_31076116	T/C	1	31076116	+	NA	NA	NA	NA	NA	NA	T	T	T	T	T	T	T	T	T	T	T	T	T	T	T	T	T	T	T	T	T	T	T	T	T	T	T	T	T	T	T	T	T	T	T	T	T	T	T
S1_31076151	A/G	1	31076151	+	NA	NA	NA	NA	NA	NA	A	R	A	R	R	R	A	A	R	A	R	A	A	R	A	A	A	A	A	R	A	A	R	A	R	N	R	A	R	A	A	A	A	R	A	R	R	A	R
S1_31076153	C/T	1	31076153	+	NA	NA	NA	NA	NA	NA	C	C	C	C	C	C	C	C	C	C	C	C	C	C	C	T	C	C	C	C	C	C	C	C	C	N	C	C	C	C	C	C	C	C	C	C	C	C	C
S1_31167270	C/A	1	31167270	+	NA	NA	NA	NA	NA	NA	C	C	C	C	C	C	N	C	C	C	M	C	C	C	C	C	C	C	N	C	C	N	C	N	M	N	N	C	C	N	C	C	C	N	C	C	C	C	C
S1_31167271	T/G	1	31167271	+	NA	NA	NA	NA	NA	NA	T	T	T	T	T	T	N	T	T	T	K	T	T	T	T	T	T	T	N	T	T	N	T	N	K	N	N	T	T	N	T	T	T	N	T	T	T	T	T
S1_31557004	T/A	1	31557004	+	NA	NA	NA	NA	NA	NA	T	T	W	A	A	W	N	T	T	N	T	T	T	T	T	T	N	N	N	N	T	A	T	T	N	T	N	T	N	N	N	T	N	N	N	N	N	T	W
S1_31557016	A/G	1	31557016	+	NA	NA	NA	NA	NA	NA	A	A	R	G	G	R	N	A	A	N	A	A	A	A	A	A	N	N	N	N	A	G	A	A	N	A	N	A	N	N	N	A	N	N	N	N	N	A	R
S1_31557027	G/T	1	31557027	+	NA	NA	NA	NA	NA	NA	G	G	K	T	T	K	N	G	G	N	G	G	G	G	G	G	N	N	N	N	G	T	G	G	N	G	N	G	N	N	N	G	N	N	N	N	N	G	K
S1_31557029	A/G	1	31557029	+	NA	NA	NA	NA	NA	NA	A	A	R	G	G	R	N	A	A	N	A	A	A	A	A	A	N	N	N	N	A	G	A	A	N	A	N	A	N	N	N	A	N	N	N	N	N	A	R
S1_31877104	C/A	1	31877104	+	NA	NA	NA	NA	NA	NA	C	C	C	C	C	C	N	C	C	C	C	C	C	C	C	N	C	N	N	C	C	C	C	C	C	N	C	C	C	C	N	C	C	N	N	C	C	N	C
S1_32262588	C/A	1	32262588	+	NA	NA	NA	NA	NA	NA	N	N	N	C	N	N	N	N	N	N	N	N	N	N	N	C	C	N	N	N	N	N	C	C	C	N	N	N	N	N	C	N	N	C	N	N	N	N	N
S1_32262589	C/G	1	32262589	+	NA	NA	NA	NA	NA	NA	N	N	N	C	N	N	N	N	N	N	N	N	N	N	N	C	C	N	N	N	N	N	C	C	C	N	N	N	N	N	C	N	N	C	N	N	N	N	N
S1_32262590	C/A	1	32262590	+	NA	NA	NA	NA	NA	NA	N	N	N	C	N	N	N	N	N	N	N	N	N	N	N	C	C	N	N	N	N	N	C	C	C	N	N	N	N	N	C	N	N	C	N	N	N	N	N
S1_32262591	G/T	1	32262591	+	NA	NA	NA	NA	NA	NA	N	N	N	G	N	N	N	N	N	N	N	N	N	N	N	G	G	N	N	N	N	N	G	G	G	N	N	N	N	N	G	N	N	G	N	N	N	N	N
S1_32262593	A/G	1	32262593	+	NA	NA	NA	NA	NA	NA	N	N	N	A	N	N	N	N	N	N	N	N	N	N	N	A	A	N	N	N	N	N	A	A	A	N	N	N	N	N	A	N	N	A	N	N	N	N	N
S1_32262595	T/A	1	32262595	+	NA	NA	NA	NA	NA	NA	N	N	N	T	N	N	N	N	N	N	N	N	N	N	N	T	T	N	N	N	N	N	T	T	T	N	N	N	N	N	T	N	N	T	N	N	N	N	N
S1_32262596	T/A	1	32262596	+	NA	NA	NA	NA	NA	NA	N	N	N	T	N	N	N	N	N	N	N	N	N	N	N	T	T	N	N	N	N	N	T	T	T	N	N	N	N	N	T	N	N	T	N	N	N	N	N
S1_32262598	G/A	1	32262598	+	NA	NA	NA	NA	NA	NA	N	N	N	G	N	N	N	N	N	N	N	N	N	N	N	G	G	N	N	N	N	N	G	G	G	N	N	N	N	N	G	N	N	G	N	N	N	N	N
S1_32343045	T/C	1	32343045	+	NA	NA	NA	NA	NA	NA	N	N	N	T	N	T	N	N	N	N	N	T	N	N	T	T	N	N	N	T	N	N	N	N	N	N	N	N	N	N	N	N	N	N	N	N	N	N	T
S1_32438798	C/A	1	32438798	+	NA	NA	NA	NA	NA	NA	N	N	N	N	N	N	N	N	N	N	N	N	C	N	C	N	N	N	C	C	C	N	N	N	A	N	N	N	N	N	C	N	N	N	N	N	C	N	N
S1_32438799	T/G	1	32438799	+	NA	NA	NA	NA	NA	NA	N	N	N	N	N	N	N	N	N	N	N	N	T	N	T	N	N	N	T	T	T	N	N	N	G	N	N	N	N	N	T	N	N	N	N	N	T	N	N
S1_32438800	T/A	1	32438800	+	NA	NA	NA	NA	NA	NA	N	N	N	N	N	N	N	N	N	N	N	N	T	N	T	N	N	N	T	T	T	N	N	N	A	N	N	N	N	N	T	N	N	N	N	N	T	N	N
S1_32438804	A/G	1	32438804	+	NA	NA	NA	NA	NA	NA	N	N	N	N	N	N	N	N	N	N	N	N	A	N	A	N	N	N	A	A	A	N	N	N	G	N	N	N	N	N	A	N	N	N	N	N	A	N	N
S1_32438806	C/A	1	32438806	+	NA	NA	NA	NA	NA	NA	N	N	N	N	N	N	N	N	N	N	N	N	C	N	C	N	N	N	C	C	C	N	N	N	A	N	N	N	N	N	C	N	N	N	N	N	C	N	N
S1_32438807	A/G	1	32438807	+	NA	NA	NA	NA	NA	NA	N	N	N	N	N	N	N	N	N	N	N	N	A	N	A	N	N	N	A	A	A	N	N	N	G	N	N	N	N	N	A	N	N	N	N	N	A	N	N
S1_32438808	T/A	1	32438808	+	NA	NA	NA	NA	NA	NA	N	N	N	N	N	N	N	N	N	N	N	N	T	N	T	N	N	N	T	T	T	N	N	N	A	N	N	N	N	N	T	N	N	N	N	N	T	N	N
S1_32736029	A/C	1	32736029	+	NA	NA	NA	NA	NA	NA	A	A	N	N	A	A	N	N	N	N	C	A	A	N	N	N	N	N	N	N	N	N	N	N	A	N	N	A	N	N	N	N	N	N	N	N	N	N	N
S1_32736030	G/T	1	32736030	+	NA	NA	NA	NA	NA	NA	G	G	N	N	G	G	N	N	N	N	T	G	G	N	N	N	N	N	N	N	N	N	N	N	G	N	N	G	N	N	N	N	N	N	N	N	N	N	N
S1_33011508	G/T	1	33011508	+	NA	NA	NA	NA	NA	NA	G	N	G	N	N	T	N	N	N	N	N	G	T	K	T	N	N	N	T	N	N	N	N	N	N	T	N	T	T	N	N	N	T	N	N	N	G	N	N
S1_33040771	G/A	1	33040771	+	NA	NA	NA	NA	NA	NA	G	A	A	N	N	N	A	N	N	N	N	N	N	N	N	G	N	N	N	N	N	N	N	N	G	N	N	A	N	N	N	N	N	N	G	N	N	G	G
S1_33040791	T/C	1	33040791	+	NA	NA	NA	NA	NA	NA	T	T	T	N	N	N	T	N	N	N	N	N	N	N	N	T	N	N	N	N	N	N	N	N	T	N	N	C	N	N	N	N	N	N	T	N	N	T	T
S1_33040819	A/G	1	33040819	+	NA	NA	NA	NA	NA	NA	A	G	G	N	N	N	G	N	N	N	N	N	N	N	N	A	N	N	N	N	N	N	N	N	A	N	N	A	N	N	N	N	N	N	A	N	N	A	A
S1_33113478	T/G	1	33113478	+	NA	NA	NA	NA	NA	NA	T	N	N	N	T	T	N	T	T	T	N	N	T	G	T	N	N	T	T	T	T	T	N	T	T	N	N	T	T	N	T	N	N	N	T	T	T	T	T
S1_34691470	C/A	1	34691470	+	NA	NA	NA	NA	NA	NA	C	N	N	N	N	C	N	N	N	N	N	N	C	C	N	C	N	N	N	N	N	N	C	N	N	C	N	N	N	N	N	N	N	N	N	C	N	N	C
S1_34691471	T/G	1	34691471	+	NA	NA	NA	NA	NA	NA	T	N	N	N	N	T	N	N	N	N	N	N	T	T	N	T	N	N	N	N	N	N	T	N	N	T	N	N	N	N	N	N	N	N	N	T	N	N	T
S1_34849327	A/G	1	34849327	+	NA	NA	NA	NA	NA	NA	R	N	A	R	A	N	G	A	A	N	N	R	N	N	A	G	N	G	N	N	A	R	N	G	N	A	A	R	N	N	N	A	N	A	N	N	N	A	R
S1_34849328	G/A	1	34849328	+	NA	NA	NA	NA	NA	NA	R	N	G	R	G	N	A	G	G	N	N	R	N	N	G	A	N	A	N	N	G	R	N	A	N	G	G	R	N	N	N	G	N	G	N	N	N	G	R
S1_34957894	G/T	1	34957894	+	NA	NA	NA	NA	NA	NA	G	K	G	K	G	G	K	N	N	K	N	N	K	N	G	N	N	N	T	K	K	G	K	N	N	N	G	N	G	N	N	N	K	K	N	N	G	N	G
S1_35181210	C/T	1	35181210	+	NA	NA	NA	NA	NA	NA	C	C	C	C	C	C	N	C	C	C	N	N	C	C	C	C	N	C	C	C	C	N	N	N	C	C	C	N	C	C	C	C	N	N	C	C	C	C	C
S1_35599267	A/G	1	35599267	+	NA	NA	NA	NA	NA	NA	A	A	A	A	A	A	A	A	A	A	A	A	A	A	A	A	A	A	A	A	A	A	A	A	A	A	A	A	A	A	A	A	A	A	A	A	A	A	A
S1_35599283	A/G	1	35599283	+	NA	NA	NA	NA	NA	NA	A	A	A	A	A	A	A	A	A	A	A	A	A	A	A	A	A	A	A	A	A	A	A	A	A	A	A	A	A	A	A	A	N	A	A	N	A	A	A
S1_35600316	C/T	1	35600316	+	NA	NA	NA	NA	NA	NA	C	C	C	C	C	C	C	C	C	C	C	C	C	C	C	C	C	C	C	C	C	C	C	C	C	C	C	C	C	C	C	C	C	C	C	C	C	C	C
S1_35600317	T/C	1	35600317	+	NA	NA	NA	NA	NA	NA	T	T	T	T	T	T	T	T	T	T	T	T	T	T	T	T	T	T	T	T	T	T	T	T	T	T	T	T	T	T	T	T	T	T	T	T	T	T	T
S1_35600319	C/T	1	35600319	+	NA	NA	NA	NA	NA	NA	C	C	C	C	C	C	C	C	Y	C	C	C	C	C	C	C	C	C	C	C	C	C	C	C	C	C	C	C	C	C	C	C	C	C	C	C	C	C	C
S1_35600321	G/A	1	35600321	+	NA	NA	NA	NA	NA	NA	G	G	G	G	G	G	G	R	G	G	G	G	R	G	G	G	G	G	G	G	R	G	G	G	G	R	R	G	G	G	G	G	G	G	G	G	G	G	R
S1_35600322	C/T	1	35600322	+	NA	NA	NA	NA	NA	NA	C	C	C	C	C	C	C	C	C	C	C	C	C	C	C	C	C	C	C	C	C	C	C	C	C	C	C	C	C	C	C	C	C	C	C	C	C	C	C
S1_35600328	G/A	1	35600328	+	NA	NA	NA	NA	NA	NA	G	G	G	G	G	G	G	G	G	R	G	G	G	G	G	G	G	G	G	G	G	G	G	G	G	G	R	G	G	G	G	G	G	G	G	G	G	G	G
S1_35600331	G/A	1	35600331	+	NA	NA	NA	NA	NA	NA	G	G	G	G	G	G	G	G	G	G	G	G	G	G	G	G	G	G	G	G	G	R	G	G	G	G	G	G	G	G	G	G	G	G	G	G	G	G	G
S1_35600332	G/A	1	35600332	+	NA	NA	NA	NA	NA	NA	G	G	G	G	G	G	G	G	G	G	G	G	G	G	G	G	G	G	G	G	G	R	G	G	G	G	G	G	G	G	G	G	G	G	G	G	G	G	G
S1_35600333	T/C	1	35600333	+	NA	NA	NA	NA	NA	NA	T	T	T	T	T	T	T	T	T	T	T	T	T	T	T	T	T	T	T	Y	T	T	T	T	T	T	T	T	T	T	Y	T	T	T	T	T	Y	T	T
S1_35600335	T/C	1	35600335	+	NA	NA	NA	NA	NA	NA	T	T	Y	T	T	Y	T	T	T	T	T	T	T	T	T	Y	T	T	T	T	T	Y	T	T	T	T	T	T	T	T	Y	T	T	T	T	T	T	T	T
S1_35600337	T/C	1	35600337	+	NA	NA	NA	NA	NA	NA	T	T	T	T	T	T	T	T	T	T	T	T	T	T	T	T	T	T	T	T	T	T	T	T	T	T	T	T	T	T	T	T	T	T	T	T	T	T	T
S1_35600338	T/C	1	35600338	+	NA	NA	NA	NA	NA	NA	T	T	T	Y	T	T	T	T	T	T	T	T	T	T	T	T	T	T	T	Y	T	T	T	T	T	Y	T	T	T	T	T	T	T	T	T	T	T	T	T
S1_35600339	G/A	1	35600339	+	NA	NA	NA	NA	NA	NA	G	G	G	G	G	G	G	G	G	G	G	G	G	G	G	G	G	G	G	G	G	G	G	G	G	G	G	G	G	G	G	G	G	G	R	G	G	G	G
S1_35600346	T/C	1	35600346	+	NA	NA	NA	NA	NA	NA	T	T	T	T	T	T	T	T	T	T	T	T	T	T	T	T	T	Y	T	T	T	T	T	T	T	T	T	T	T	T	T	T	T	T	T	T	T	T	T
S1_35600347	C/T	1	35600347	+	NA	NA	NA	NA	NA	NA	C	C	C	C	C	C	C	C	C	C	C	C	C	C	C	C	C	C	C	C	C	C	C	C	C	C	C	C	C	C	C	C	C	C	C	C	C	C	C
S1_35600348	A/G	1	35600348	+	NA	NA	NA	NA	NA	NA	A	A	R	A	A	A	A	A	A	A	A	A	A	A	A	A	A	A	A	A	A	A	A	A	A	R	A	A	A	A	A	A	A	A	A	A	A	A	A
S1_35600350	G/A	1	35600350	+	NA	NA	NA	NA	NA	NA	G	G	G	G	G	G	G	G	G	G	G	G	G	G	G	G	G	G	G	G	G	G	G	G	G	G	G	G	G	G	G	G	G	G	G	G	G	G	G
S1_35600351	G/A	1	35600351	+	NA	NA	NA	NA	NA	NA	G	G	G	G	G	G	G	G	G	G	G	G	G	G	G	G	G	G	G	G	G	G	G	G	G	G	G	G	G	G	G	G	G	G	G	G	G	G	G
S1_35600360	A/G	1	35600360	+	NA	NA	NA	NA	NA	NA	A	A	A	A	A	A	A	A	A	A	A	A	A	A	A	A	A	A	A	A	A	A	A	A	A	A	A	A	A	A	A	A	A	A	A	A	A	A	A
S1_35600365	A/G	1	35600365	+	NA	NA	NA	NA	NA	NA	A	A	A	A	A	A	A	A	A	A	A	A	A	A	A	A	A	A	A	A	A	A	A	A	R	A	A	A	A	A	A	A	A	R	A	A	A	A	A
S1_35600366	G/A	1	35600366	+	NA	NA	NA	NA	NA	NA	G	G	G	G	G	G	G	G	G	G	G	G	G	G	G	G	G	G	G	G	G	G	G	G	G	G	G	G	G	G	G	G	G	G	G	G	G	G	G
S1_35600367	C/T	1	35600367	+	NA	NA	NA	NA	NA	NA	C	C	C	C	C	C	C	C	C	C	C	C	C	C	C	C	C	C	C	C	C	Y	C	C	C	C	C	C	C	C	C	C	C	C	C	C	C	C	C
S1_35600371	A/G	1	35600371	+	NA	NA	NA	NA	NA	NA	A	A	A	A	A	A	A	A	A	A	A	A	A	A	A	A	A	A	A	A	A	A	A	A	A	A	A	A	A	A	A	A	A	A	A	A	A	A	A
S1_37149312	T/A	1	37149312	+	NA	NA	NA	NA	NA	NA	N	N	N	N	N	N	N	N	N	N	N	N	W	T	T	W	N	N	N	T	N	N	N	W	T	T	N	N	N	N	N	N	W	N	N	N	W	N	N
S1_37149323	C/G	1	37149323	+	NA	NA	NA	NA	NA	NA	N	N	N	N	N	N	N	N	N	N	N	N	S	C	C	S	N	N	N	C	N	N	N	S	C	C	N	N	N	N	N	N	S	N	N	N	S	N	N
S1_37160144	C/A	1	37160144	+	NA	NA	NA	NA	NA	NA	C	M	C	N	M	C	C	N	N	M	C	M	C	M	C	N	M	C	M	N	C	N	C	N	M	A	N	N	M	N	N	C	C	N	M	N	C	C	M
S1_38105923	C/T	1	38105923	+	NA	NA	NA	NA	NA	NA	C	C	C	C	N	N	N	N	N	C	N	C	T	C	C	C	N	C	C	C	Y	C	C	C	C	Y	N	C	T	N	N	N	T	N	N	N	N	N	C
S1_38105925	T/C	1	38105925	+	NA	NA	NA	NA	NA	NA	T	T	T	T	N	N	N	N	N	T	N	T	C	T	T	T	N	T	T	T	Y	T	T	T	T	Y	N	T	C	N	N	N	C	N	N	N	N	N	T
S1_38138703	A/G	1	38138703	+	NA	NA	NA	NA	NA	NA	A	A	A	A	A	A	A	A	A	A	A	A	A	A	A	A	A	A	A	A	A	A	A	A	A	A	A	A	A	A	A	A	R	A	A	A	A	A	A
S1_38495000	A/G	1	38495000	+	NA	NA	NA	NA	NA	NA	N	A	A	R	A	A	A	A	N	A	R	A	A	A	A	A	A	A	A	A	A	A	N	R	A	A	R	A	A	A	A	R	N	R	A	A	A	A	A
S1_38554764	A/G	1	38554764	+	NA	NA	NA	NA	NA	NA	N	N	G	N	N	N	N	G	A	N	N	N	A	N	N	N	N	N	N	N	N	N	N	G	A	N	N	N	N	N	N	N	N	N	N	G	N	N	G
S1_38554796	G/A	1	38554796	+	NA	NA	NA	NA	NA	NA	N	N	A	N	N	N	N	A	G	N	N	N	G	N	N	N	N	N	N	N	N	N	N	A	G	N	N	N	N	N	N	N	N	N	N	A	N	N	A
S1_38926867	T/C	1	38926867	+	NA	NA	NA	NA	NA	NA	C	N	C	N	N	C	N	T	N	N	N	N	T	N	N	N	N	N	N	N	N	N	N	N	N	N	N	T	N	N	T	N	N	C	N	N	N	N	N
S1_38926870	A/T	1	38926870	+	NA	NA	NA	NA	NA	NA	T	N	T	N	N	T	N	A	N	N	N	N	A	N	N	N	N	N	N	N	N	N	N	N	N	N	N	A	N	N	A	N	N	T	N	N	N	N	N
S1_38927324	G/A	1	38927324	+	NA	NA	NA	NA	NA	NA	N	N	A	N	R	A	A	G	G	G	A	N	R	A	R	G	N	N	A	A	N	A	G	A	G	G	G	N	G	N	G	A	N	N	N	G	N	N	A
S1_38927340	G/A	1	38927340	+	NA	NA	NA	NA	NA	NA	A	N	N	N	N	G	N	R	N	N	A	G	R	A	N	G	G	G	N	N	N	G	G	A	N	N	N	N	N	G	N	G	N	N	N	N	N	N	G
S1_38927372	A/G	1	38927372	+	NA	NA	NA	NA	NA	NA	G	N	N	N	N	A	N	R	N	N	G	A	R	G	N	A	A	A	N	N	N	A	A	G	N	N	N	N	N	A	N	A	N	N	N	N	N	N	A
S1_38927461	T/A	1	38927461	+	NA	NA	NA	NA	NA	NA	N	T	A	T	N	N	N	T	N	N	N	A	T	N	T	A	N	N	N	N	N	N	N	T	T	N	A	N	N	N	N	N	N	N	T	N	A	N	N
S1_38928082	A/G	1	38928082	+	NA	NA	NA	NA	NA	NA	R	A	R	N	R	A	A	R	A	R	G	R	R	R	R	R	A	R	A	G	R	R	N	R	R	N	G	R	G	R	A	R	N	A	A	R	A	A	R
S1_38928302	G/A	1	38928302	+	NA	NA	NA	NA	NA	NA	R	G	A	G	R	G	A	R	R	N	A	R	R	R	A	R	G	A	A	R	A	N	A	G	A	R	R	R	A	A	R	R	N	A	N	A	R	G	R
S1_38928314	T/C	1	38928314	+	NA	NA	NA	NA	NA	NA	Y	T	C	T	Y	T	C	Y	Y	N	C	Y	Y	Y	C	Y	T	C	C	Y	C	N	C	T	C	Y	Y	Y	C	C	Y	Y	N	C	N	C	Y	T	Y
S1_38928357	G/A	1	38928357	+	NA	NA	NA	NA	NA	NA	R	G	R	A	R	R	R	A	R	N	R	G	R	G	R	R	A	A	R	A	R	R	R	A	R	R	G	R	R	A	R	R	R	N	N	G	R	G	G
S1_38928362	G/A	1	38928362	+	NA	NA	NA	NA	NA	NA	R	G	R	A	R	R	R	A	R	N	R	G	R	G	R	R	A	A	R	A	R	R	R	A	R	R	G	R	R	A	R	R	R	N	N	G	R	G	G
S1_38928364	C/T	1	38928364	+	NA	NA	NA	NA	NA	NA	Y	C	Y	T	Y	Y	Y	T	Y	N	Y	C	Y	C	Y	Y	T	T	Y	T	Y	Y	Y	T	Y	Y	C	Y	Y	T	Y	Y	Y	N	N	C	Y	C	C
S1_38929138	T/C	1	38929138	+	NA	NA	NA	NA	NA	NA	T	Y	Y	C	N	Y	N	C	T	T	Y	N	T	N	Y	N	C	C	Y	C	N	Y	C	Y	Y	N	N	T	Y	N	N	N	N	T	N	T	N	T	N
S1_38929791	A/G	1	38929791	+	NA	NA	NA	NA	NA	NA	N	N	N	N	N	N	N	N	N	N	G	N	N	G	N	N	N	N	N	N	N	N	N	G	N	A	N	G	N	A	N	N	N	N	N	N	N	N	N
S1_38929799	C/T	1	38929799	+	NA	NA	NA	NA	NA	NA	N	N	N	N	N	N	N	N	N	N	T	N	N	T	N	N	N	N	N	N	N	N	N	T	N	C	N	T	N	C	N	N	N	N	N	N	N	N	N
S1_38930111	A/G	1	38930111	+	NA	NA	NA	NA	NA	NA	G	G	G	R	N	A	R	N	R	N	R	G	N	G	A	A	N	N	N	N	G	R	G	G	G	N	G	A	N	N	A	G	N	A	N	G	G	N	N
S1_38930228	T/A	1	38930228	+	NA	NA	NA	NA	NA	NA	W	W	W	T	A	N	W	T	W	T	W	W	W	W	W	W	W	W	W	W	W	T	W	W	W	N	T	A	W	T	W	W	N	T	A	W	W	N	A
S1_38930375	A/G	1	38930375	+	NA	NA	NA	NA	NA	NA	A	G	N	N	N	N	N	N	N	N	N	N	N	N	G	N	N	N	N	N	N	N	N	N	A	N	N	N	N	A	N	N	N	N	N	N	N	N	N
S1_38930433	G/A	1	38930433	+	NA	NA	NA	NA	NA	NA	G	R	A	N	A	R	G	G	R	N	R	R	R	G	A	G	A	G	N	G	R	G	N	R	A	N	N	R	A	R	N	A	N	G	G	G	A	G	A
S1_38930605	G/T	1	38930605	+	NA	NA	NA	NA	NA	NA	G	K	K	K	K	K	G	K	G	K	G	K	K	K	K	G	G	N	G	N	G	T	N	G	K	G	N	T	N	N	T	T	N	G	G	K	T	G	K
S1_38930824	T/C	1	38930824	+	NA	NA	NA	NA	NA	NA	Y	Y	Y	N	T	Y	T	Y	C	Y	Y	T	T	Y	Y	Y	T	T	Y	N	C	T	Y	Y	Y	N	T	Y	Y	Y	Y	N	C	Y	N	Y	T	T	Y
S1_38931303	T/C	1	38931303	+	NA	NA	NA	NA	NA	NA	N	N	N	N	T	T	T	N	T	N	T	N	N	T	N	Y	N	T	N	N	N	N	N	Y	N	T	T	N	N	N	T	N	N	N	N	T	N	T	N
S1_38931835	T/C	1	38931835	+	NA	NA	NA	NA	NA	NA	C	N	N	N	N	C	N	N	N	N	N	T	N	C	T	N	N	N	N	N	N	N	N	N	N	T	N	C	N	N	N	C	N	N	N	N	N	N	N
S1_38932836	T/C	1	38932836	+	NA	NA	NA	NA	NA	NA	N	N	N	N	C	T	N	N	N	C	N	T	N	T	Y	N	N	N	N	N	N	N	C	N	C	N	N	N	N	C	C	N	N	N	N	N	N	N	N
S1_38932876	G/A	1	38932876	+	NA	NA	NA	NA	NA	NA	G	N	R	N	G	R	N	N	N	G	N	A	N	A	R	N	N	N	N	N	N	G	G	N	G	N	N	R	A	G	R	N	N	N	N	G	N	N	A
S1_38932929	A/G	1	38932929	+	NA	NA	NA	NA	NA	NA	A	R	A	A	A	R	N	G	R	A	R	R	R	R	R	A	R	R	R	R	A	R	R	R	R	A	R	R	R	A	R	R	A	R	R	R	A	G	R
S1_38932958	T/C	1	38932958	+	NA	NA	NA	NA	NA	NA	T	Y	T	T	T	Y	N	C	Y	T	Y	Y	Y	Y	Y	T	Y	Y	Y	Y	T	Y	Y	Y	Y	T	Y	Y	Y	T	Y	Y	T	Y	Y	Y	T	C	Y
S1_38932979	C/G	1	38932979	+	NA	NA	NA	NA	NA	NA	C	S	C	C	C	S	N	G	S	C	S	S	S	S	S	C	S	S	S	S	C	S	S	S	S	C	S	S	S	C	S	S	C	S	S	S	C	G	S
S1_38933140	T/C	1	38933140	+	NA	NA	NA	NA	NA	NA	Y	T	Y	Y	Y	T	N	T	T	N	T	Y	Y	T	Y	Y	N	N	N	T	Y	Y	T	Y	T	N	N	Y	N	Y	N	T	N	T	T	N	T	T	C
S1_38933158	A/G	1	38933158	+	NA	NA	NA	NA	NA	NA	R	A	R	R	R	A	N	A	A	N	A	R	R	A	R	R	N	N	N	A	R	R	A	R	A	N	N	R	N	R	N	A	N	A	A	N	A	A	G
S1_38988106	G/A	1	38988106	+	NA	NA	NA	NA	NA	NA	G	N	A	N	N	G	N	N	N	N	G	N	G	G	R	A	N	N	N	N	A	N	A	G	N	N	N	N	N	N	N	N	N	G	N	G	N	N	N
S1_39832847	A/G	1	39832847	+	NA	NA	NA	NA	NA	NA	N	A	A	A	N	A	A	A	A	N	N	N	N	G	N	N	N	N	N	N	N	N	A	N	A	A	N	N	A	N	N	A	N	N	N	A	N	A	A
S1_39918799	G/C	1	39918799	+	NA	NA	NA	NA	NA	NA	G	G	G	G	N	N	G	G	N	G	N	N	G	N	G	N	G	G	G	G	G	N	G	G	N	N	N	G	G	N	G	G	G	G	G	G	G	N	G
S1_39918802	G/T	1	39918802	+	NA	NA	NA	NA	NA	NA	G	G	G	G	N	N	G	G	N	G	N	N	G	N	G	N	G	G	G	G	G	N	G	G	N	N	N	G	G	N	G	G	G	G	G	G	G	N	G
S1_39922299	T/C	1	39922299	+	NA	NA	NA	NA	NA	NA	T	N	N	N	N	Y	N	N	N	N	N	N	N	N	N	N	N	N	N	N	T	N	N	N	T	T	N	N	N	N	N	N	N	N	N	T	N	T	T
S1_39922300	G/T	1	39922300	+	NA	NA	NA	NA	NA	NA	G	N	N	N	N	K	N	N	N	N	N	N	N	N	N	N	N	N	N	N	G	N	N	N	G	G	N	N	N	N	N	N	N	N	N	G	N	G	G
S1_40054597	G/T	1	40054597	+	NA	NA	NA	NA	NA	NA	K	K	K	K	K	K	K	G	K	K	K	G	K	K	K	K	K	K	K	K	K	G	K	K	K	G	K	K	K	K	K	G	N	K	G	K	G	K	K
S1_40054600	G/A	1	40054600	+	NA	NA	NA	NA	NA	NA	R	G	R	G	R	R	G	R	R	G	G	R	G	G	G	R	G	G	R	G	G	G	G	G	G	R	R	G	G	G	R	G	N	G	G	G	G	G	G
S1_40054616	G/A	1	40054616	+	NA	NA	NA	NA	NA	NA	R	R	G	R	G	R	R	G	R	G	R	R	G	R	R	G	R	G	G	R	G	R	G	R	G	G	G	G	G	R	G	R	N	R	G	R	G	R	G
S1_40054620	A/C	1	40054620	+	NA	NA	NA	NA	NA	NA	A	M	A	A	A	A	A	A	A	A	A	A	A	A	A	A	A	A	A	A	A	M	A	M	M	M	A	M	A	A	A	A	N	M	C	A	M	M	A
S1_40054632	C/T	1	40054632	+	NA	NA	NA	NA	NA	NA	Y	Y	Y	Y	C	C	C	Y	C	C	C	C	Y	C	C	C	C	C	C	C	C	C	C	C	Y	C	Y	C	C	C	C	Y	N	Y	C	C	C	C	C
S1_40054636	A/C	1	40054636	+	NA	NA	NA	NA	NA	NA	M	A	A	A	A	A	A	A	M	A	A	A	A	A	A	M	A	A	A	A	A	A	A	A	A	A	A	A	A	A	A	A	N	A	A	A	A	A	A
S1_40054648	C/T	1	40054648	+	NA	NA	NA	NA	NA	NA	C	C	C	C	C	C	Y	Y	C	Y	C	Y	Y	Y	C	Y	C	C	C	C	Y	Y	C	C	Y	C	C	C	C	C	C	C	N	C	C	C	Y	Y	Y
S1_40054652	A/C	1	40054652	+	NA	NA	NA	NA	NA	NA	A	A	A	A	A	A	A	A	M	A	M	A	A	A	A	M	A	M	M	M	A	A	A	A	A	M	M	A	A	A	M	M	N	A	A	A	M	A	A
S1_40281020	A/T	1	40281020	+	NA	NA	NA	NA	NA	NA	A	A	A	N	A	N	N	A	A	N	N	N	A	A	A	A	A	N	A	N	A	N	N	N	A	N	N	A	N	N	A	N	N	A	N	N	N	N	A
S1_40281021	A/C	1	40281021	+	NA	NA	NA	NA	NA	NA	A	A	A	N	A	N	N	A	A	N	N	N	A	A	A	A	A	N	A	N	A	N	N	N	A	N	N	A	N	N	A	N	N	A	N	N	N	N	A
S1_40281022	G/T	1	40281022	+	NA	NA	NA	NA	NA	NA	G	G	G	N	G	N	N	G	G	N	N	N	G	G	G	G	G	N	G	N	G	N	N	N	G	N	N	G	N	N	G	N	N	G	N	N	N	N	G
S1_40359234	T/G	1	40359234	+	NA	NA	NA	NA	NA	NA	T	T	T	T	N	N	N	T	T	T	N	T	N	T	T	N	N	T	T	N	T	N	T	N	N	N	N	T	T	T	N	T	N	T	N	T	T	T	N
S1_40410350	T/G	1	40410350	+	NA	NA	NA	NA	NA	NA	N	T	N	T	N	G	N	N	N	N	N	N	N	T	N	G	N	N	N	T	N	N	N	T	N	N	N	N	N	N	N	T	N	T	N	N	N	N	N
S1_40410361	G/A	1	40410361	+	NA	NA	NA	NA	NA	NA	N	G	N	G	N	A	N	N	N	N	N	N	N	G	N	A	N	N	N	G	N	N	N	G	N	N	N	N	N	N	N	G	N	G	N	N	N	N	N
S1_42110219	T/C	1	42110219	+	NA	NA	NA	NA	NA	NA	Y	N	C	N	N	T	N	N	C	N	T	N	Y	N	N	N	T	N	N	C	N	T	T	Y	T	Y	T	N	Y	N	N	N	Y	N	N	N	N	N	N
S1_42110251	G/A	1	42110251	+	NA	NA	NA	NA	NA	NA	R	N	A	N	N	G	N	N	A	N	G	N	R	N	N	N	G	N	N	A	N	G	G	R	G	R	G	N	R	N	N	N	R	N	N	N	N	N	N
S1_42110266	G/A	1	42110266	+	NA	NA	NA	NA	NA	NA	R	N	A	N	N	G	N	N	A	N	G	N	R	N	N	N	G	N	N	A	N	G	G	R	G	R	G	N	R	N	N	N	R	N	N	N	N	N	N
S1_42396782	G/A	1	42396782	+	NA	NA	NA	NA	NA	NA	G	G	A	N	N	G	N	N	A	N	A	A	G	G	G	G	N	N	N	G	G	N	G	N	G	N	N	G	G	N	N	G	G	N	N	N	N	G	N
S1_42396807	A/G	1	42396807	+	NA	NA	NA	NA	NA	NA	A	G	A	N	N	A	N	N	A	N	A	A	G	A	A	A	N	N	N	A	G	N	A	N	A	N	N	A	R	N	N	G	G	N	N	N	N	R	N
S1_42396809	G/A	1	42396809	+	NA	NA	NA	NA	NA	NA	G	G	A	N	N	G	N	N	A	N	A	A	G	G	G	G	N	N	N	G	G	N	G	N	G	N	N	G	G	N	N	G	G	N	N	N	N	G	N
S1_42396813	G/A	1	42396813	+	NA	NA	NA	NA	NA	NA	A	G	G	N	N	A	N	N	G	N	G	G	G	A	A	A	N	N	N	A	G	N	A	N	A	N	N	A	R	N	N	G	G	N	N	N	N	R	N
S1_42396826	C/G	1	42396826	+	NA	NA	NA	NA	NA	NA	C	G	C	N	N	C	N	N	C	N	C	C	G	C	C	C	N	N	N	C	G	N	C	N	C	N	N	C	S	N	N	G	G	N	N	N	N	S	N
S1_42408636	A/G	1	42408636	+	NA	NA	NA	NA	NA	NA	A	A	A	A	A	A	G	A	A	A	A	A	A	A	A	A	A	A	A	A	A	A	A	A	A	A	A	A	A	A	A	A	A	A	A	A	A	R	A
S1_42408638	T/C	1	42408638	+	NA	NA	NA	NA	NA	NA	T	T	T	T	T	T	T	T	T	T	T	T	T	T	T	T	T	T	T	T	T	T	Y	T	T	Y	T	T	T	T	T	T	T	T	T	Y	T	T	T
S1_42408641	A/G	1	42408641	+	NA	NA	NA	NA	NA	NA	A	A	A	R	A	A	A	A	A	A	A	A	A	A	A	A	R	A	A	A	A	A	A	A	A	A	A	A	A	A	R	R	A	A	A	R	A	A	R
S1_42408646	A/G	1	42408646	+	NA	NA	NA	NA	NA	NA	A	A	A	A	A	A	A	A	A	A	A	A	A	A	A	A	A	A	A	A	A	A	A	A	A	A	A	A	A	A	A	A	A	A	A	A	A	A	A
S1_42408647	A/G	1	42408647	+	NA	NA	NA	NA	NA	NA	A	A	A	A	A	A	A	A	A	A	A	A	A	A	A	A	A	A	A	A	A	A	A	A	A	A	A	A	A	A	A	A	A	A	A	A	A	A	R
S1_42408648	G/A	1	42408648	+	NA	NA	NA	NA	NA	NA	G	G	G	G	G	G	G	G	G	G	G	G	G	G	G	G	G	G	G	G	G	G	R	G	G	G	G	G	G	G	R	G	R	G	G	G	G	G	G
S1_42408654	T/C	1	42408654	+	NA	NA	NA	NA	NA	NA	Y	T	T	T	T	T	T	T	T	T	T	T	T	T	T	T	T	T	T	T	T	T	T	T	T	T	T	T	T	T	T	T	T	T	Y	T	T	T	T
S1_42408656	C/T	1	42408656	+	NA	NA	NA	NA	NA	NA	C	C	C	Y	C	C	C	C	C	C	C	C	C	C	C	C	C	C	C	C	C	C	C	C	C	C	C	C	C	C	C	C	C	C	C	C	C	C	C
S1_42408659	C/T	1	42408659	+	NA	NA	NA	NA	NA	NA	C	C	C	C	C	C	C	C	C	C	C	C	C	C	C	C	C	C	C	C	C	C	C	C	C	C	C	C	C	C	C	C	C	C	C	C	Y	C	C
S1_42408661	A/G	1	42408661	+	NA	NA	NA	NA	NA	NA	A	A	A	A	A	R	A	A	A	A	A	A	A	R	A	A	A	A	A	A	A	A	A	R	A	A	A	A	A	A	A	A	A	A	A	A	A	A	A
S1_42408663	T/C	1	42408663	+	NA	NA	NA	NA	NA	NA	T	T	T	T	T	T	T	T	T	Y	T	T	T	T	T	T	T	T	T	T	T	T	T	T	T	T	Y	T	Y	Y	T	T	T	T	T	T	T	Y	T
S1_42408667	A/G	1	42408667	+	NA	NA	NA	NA	NA	NA	A	A	A	A	A	A	A	A	A	A	A	A	A	A	A	A	A	A	A	A	A	A	A	A	A	R	A	A	A	A	A	R	A	A	A	A	A	A	A
S1_42408668	G/A	1	42408668	+	NA	NA	NA	NA	NA	NA	G	G	G	G	G	G	G	G	R	G	G	G	G	G	G	G	G	G	G	G	G	G	G	G	G	G	G	G	G	G	G	G	G	G	G	G	G	G	G
S1_42408671	A/G	1	42408671	+	NA	NA	NA	NA	NA	NA	A	A	A	A	A	A	A	A	A	A	A	A	A	A	A	A	A	A	A	R	A	A	A	A	A	A	A	A	A	R	A	A	A	A	R	A	A	A	A
S1_42408672	A/G	1	42408672	+	NA	NA	NA	NA	NA	NA	A	A	A	A	A	A	A	A	A	A	A	A	A	A	A	A	A	A	A	A	A	A	A	A	A	A	A	A	A	A	A	A	A	A	R	A	A	A	A
S1_42408678	A/G	1	42408678	+	NA	NA	NA	NA	NA	NA	A	R	A	A	A	A	A	A	A	A	A	A	A	A	A	A	A	A	A	A	A	A	A	A	A	A	A	A	A	A	A	A	A	R	A	A	A	A	A
S1_42408679	A/G	1	42408679	+	NA	NA	NA	NA	NA	NA	A	A	A	A	A	A	A	A	A	A	A	R	A	A	A	A	A	A	A	A	A	A	A	A	A	A	A	A	A	A	A	A	A	A	R	A	A	A	A
S1_42408680	T/C	1	42408680	+	NA	NA	NA	NA	NA	NA	T	T	T	T	T	T	T	T	T	T	T	T	T	T	T	T	T	T	T	T	T	T	T	T	T	T	T	T	T	T	T	T	T	T	T	T	T	T	T
S1_42408681	A/G	1	42408681	+	NA	NA	NA	NA	NA	NA	A	A	A	A	A	A	A	A	A	A	A	A	A	A	A	A	A	A	A	A	A	A	A	A	A	A	A	A	A	A	A	A	A	R	A	A	R	A	A
S1_42408683	A/G	1	42408683	+	NA	NA	NA	NA	NA	NA	A	A	A	A	A	A	A	A	A	A	A	A	A	A	R	A	A	A	A	A	A	R	A	A	A	A	A	A	A	R	A	A	A	A	A	A	A	A	A
S1_42408684	A/G	1	42408684	+	NA	NA	NA	NA	NA	NA	A	R	R	A	A	A	A	A	A	A	A	A	A	A	A	A	R	A	A	A	A	A	A	A	A	A	A	A	A	A	A	A	A	A	A	A	A	A	R
S1_42408686	G/A	1	42408686	+	NA	NA	NA	NA	NA	NA	G	G	G	G	G	G	G	G	G	G	G	G	G	G	G	G	R	G	G	G	G	G	G	G	G	G	G	G	G	G	G	G	G	G	G	G	G	G	G
S1_42568529	C/T	1	42568529	+	NA	NA	NA	NA	NA	NA	C	N	N	N	N	C	T	N	N	N	C	N	Y	N	N	N	N	N	N	N	N	N	N	N	N	N	N	T	N	N	N	N	N	T	N	C	N	N	N
S1_42568549	A/G	1	42568549	+	NA	NA	NA	NA	NA	NA	A	N	N	N	N	A	G	N	N	N	A	N	R	N	N	N	N	N	N	N	N	N	N	N	N	N	N	G	N	N	N	N	N	G	N	A	N	N	N
S1_44478575	A/C	1	44478575	+	NA	NA	NA	NA	NA	NA	A	A	A	N	A	A	A	A	A	N	N	A	A	A	N	N	A	N	N	N	N	A	N	A	N	N	N	A	A	A	N	A	N	A	A	A	A	A	A
S1_44478576	G/T	1	44478576	+	NA	NA	NA	NA	NA	NA	G	G	G	N	G	G	G	G	G	N	N	G	G	G	N	N	G	N	N	N	N	G	N	G	N	N	N	G	G	G	N	G	N	G	G	G	G	G	G
S1_44573626	G/T	1	44573626	+	NA	NA	NA	NA	NA	NA	G	N	G	G	N	G	N	N	G	N	N	G	G	G	G	N	G	N	G	N	G	G	N	N	G	N	N	G	G	N	N	N	N	N	N	N	G	N	N
S1_44573628	A/T	1	44573628	+	NA	NA	NA	NA	NA	NA	A	N	A	A	N	A	N	N	A	N	N	A	A	A	A	N	A	N	A	N	A	A	N	N	A	N	N	A	A	N	N	N	N	N	N	N	A	N	N
S1_44573635	G/C	1	44573635	+	NA	NA	NA	NA	NA	NA	G	N	G	G	N	G	N	N	G	N	N	G	G	G	G	N	G	N	G	N	G	G	N	N	G	N	N	G	G	N	N	N	N	N	N	N	G	N	N
S1_44573636	G/T	1	44573636	+	NA	NA	NA	NA	NA	NA	G	N	G	G	N	G	N	N	G	N	N	G	G	G	G	N	G	N	G	N	G	G	N	N	G	N	N	G	G	N	N	N	N	N	N	N	G	N	N
S1_44792084	A/C	1	44792084	+	NA	NA	NA	NA	NA	NA	A	M	N	C	A	C	N	N	N	N	N	N	N	N	A	N	A	A	A	N	N	C	C	M	N	N	N	C	N	A	N	N	N	N	N	N	N	M	A
S1_45058216	T/C	1	45058216	+	NA	NA	NA	NA	NA	NA	T	N	T	N	N	Y	T	N	N	N	N	T	Y	N	T	T	N	N	N	N	T	N	N	N	T	N	N	N	N	N	T	N	N	C	N	N	N	N	C
S1_45336486	A/G	1	45336486	+	NA	NA	NA	NA	NA	NA	A	G	A	N	A	N	A	N	R	N	R	N	A	R	N	N	A	R	N	A	A	N	G	N	N	N	N	A	N	R	N	N	N	N	N	A	N	N	R
S1_45480084	A/G	1	45480084	+	NA	NA	NA	NA	NA	NA	A	A	A	A	A	A	A	A	N	N	A	A	A	R	A	A	A	N	N	A	A	A	A	A	N	A	A	N	A	A	N	A	N	N	A	N	N	N	N
S1_45488000	C/A	1	45488000	+	NA	NA	NA	NA	NA	NA	C	C	M	C	M	C	C	N	C	C	C	C	C	C	C	C	C	C	C	C	C	C	C	C	C	C	C	C	C	C	C	C	N	N	C	C	C	C	C
S1_45488158	C/T	1	45488158	+	NA	NA	NA	NA	NA	NA	C	C	C	C	C	C	C	C	C	C	C	C	C	C	C	C	C	C	C	C	C	C	C	C	C	C	C	C	C	C	C	C	C	C	C	C	C	C	C
S1_45910907	C/A	1	45910907	+	NA	NA	NA	NA	NA	NA	C	C	M	N	A	A	M	C	M	A	M	C	C	M	M	M	A	N	A	N	N	M	M	C	C	C	N	A	A	C	A	A	N	M	C	C	M	C	M
S1_45945001	T/C	1	45945001	+	NA	NA	NA	NA	NA	NA	T	T	T	Y	T	T	T	T	T	T	Y	T	T	T	T	Y	T	T	T	T	T	T	T	T	T	T	T	Y	T	T	T	T	T	T	T	T	T	Y	T
S1_45945004	A/G	1	45945004	+	NA	NA	NA	NA	NA	NA	A	A	A	R	R	A	A	A	A	A	R	A	A	A	A	R	A	A	A	A	A	A	R	R	A	A	A	A	A	A	R	A	A	A	A	A	A	A	A
S1_45945005	A/G	1	45945005	+	NA	NA	NA	NA	NA	NA	A	A	A	A	A	A	A	R	A	A	A	A	A	A	A	A	A	A	A	A	A	A	A	A	A	A	A	A	A	A	A	A	A	R	A	A	A	A	A
S1_45945006	T/C	1	45945006	+	NA	NA	NA	NA	NA	NA	T	T	T	T	T	T	T	T	T	T	T	T	T	T	T	T	T	T	T	T	T	T	T	T	T	T	T	T	T	T	T	T	T	T	T	T	T	T	T
S1_45945008	C/A	1	45945008	+	NA	NA	NA	NA	NA	NA	C	C	C	C	C	C	C	C	C	C	C	C	C	C	C	C	C	C	C	C	C	C	C	C	C	M	C	C	M	C	M	C	C	C	M	C	C	C	C
S1_45945012	A/G	1	45945012	+	NA	NA	NA	NA	NA	NA	A	A	A	A	A	A	A	A	A	R	A	A	A	A	A	A	A	R	A	A	A	R	A	A	A	A	A	A	R	A	A	A	R	R	A	A	A	A	A
S1_45945013	T/C	1	45945013	+	NA	NA	NA	NA	NA	NA	Y	T	T	T	T	T	C	T	T	T	T	T	T	T	T	T	Y	T	Y	T	T	T	T	T	T	T	T	T	T	T	Y	T	T	T	T	Y	T	T	T
S1_45945017	G/A	1	45945017	+	NA	NA	NA	NA	NA	NA	G	G	R	R	G	R	G	G	G	G	G	G	G	G	G	G	G	G	G	G	G	G	G	G	G	G	G	G	G	G	G	G	G	G	G	G	G	R	G
S1_45945018	T/C	1	45945018	+	NA	NA	NA	NA	NA	NA	T	T	T	T	T	T	T	T	T	T	T	T	T	T	T	Y	T	T	T	T	T	Y	T	T	T	T	T	T	T	T	T	T	T	Y	T	T	T	T	Y
S1_45945019	A/G	1	45945019	+	NA	NA	NA	NA	NA	NA	R	A	A	A	R	A	A	A	A	A	A	A	A	A	A	A	A	A	A	A	A	A	A	A	A	A	R	A	A	A	A	A	A	A	A	A	A	A	A
S1_45945022	A/G	1	45945022	+	NA	NA	NA	NA	NA	NA	A	A	A	A	A	A	A	A	A	A	A	A	A	A	A	A	A	A	A	A	A	A	A	A	A	A	A	A	A	R	A	A	R	A	A	A	A	A	A
S1_45945023	A/G	1	45945023	+	NA	NA	NA	NA	NA	NA	A	A	R	A	A	A	A	A	A	A	A	R	A	A	A	A	A	A	A	A	A	A	R	A	R	A	A	A	A	A	R	A	A	A	A	A	A	A	A
S1_45945025	A/G	1	45945025	+	NA	NA	NA	NA	NA	NA	A	A	A	A	A	A	A	A	R	R	A	A	A	A	A	A	A	A	R	A	A	A	A	A	A	R	A	A	A	A	A	A	A	A	A	A	A	A	A
S1_45945030	G/A	1	45945030	+	NA	NA	NA	NA	NA	NA	G	G	G	G	G	G	G	G	G	G	G	G	G	G	G	G	G	G	G	G	G	G	G	G	G	G	R	G	G	R	G	G	G	G	G	G	G	G	G
S1_45945033	C/T	1	45945033	+	NA	NA	NA	NA	NA	NA	C	C	C	C	C	C	C	C	C	C	C	C	C	C	C	C	C	C	C	C	C	Y	C	C	C	C	C	C	C	C	C	C	C	C	C	C	C	C	C
S1_45945034	T/C	1	45945034	+	NA	NA	NA	NA	NA	NA	T	T	T	T	Y	T	T	T	T	T	T	T	T	T	T	T	Y	T	Y	T	T	T	Y	T	T	T	T	T	T	T	T	T	T	T	Y	T	T	T	T
S1_45945038	A/G	1	45945038	+	NA	NA	NA	NA	NA	NA	A	A	A	A	A	R	A	A	A	A	A	A	A	A	A	R	R	R	A	R	A	A	A	A	A	A	R	A	A	A	A	A	R	R	A	A	A	R	A
S1_45945039	A/G	1	45945039	+	NA	NA	NA	NA	NA	NA	A	A	A	A	R	A	A	A	A	A	A	R	A	A	A	A	R	A	A	R	A	A	A	A	A	A	R	A	A	A	A	A	R	A	A	A	A	A	R
S1_45945040	G/A	1	45945040	+	NA	NA	NA	NA	NA	NA	G	G	G	G	G	G	G	G	G	G	G	G	G	G	G	G	G	G	G	G	G	G	G	G	G	G	G	G	G	G	G	G	G	G	G	G	G	G	G
S1_45945044	A/G	1	45945044	+	NA	NA	NA	NA	NA	NA	A	A	A	A	A	A	A	A	A	A	A	A	A	A	A	A	A	R	A	A	R	A	A	A	A	A	R	R	A	A	A	A	A	A	A	A	A	A	A
S1_45945046	A/G	1	45945046	+	NA	NA	NA	NA	NA	NA	A	A	A	R	R	A	A	A	A	A	A	A	A	A	A	A	A	A	A	A	A	A	A	R	A	A	A	R	A	A	A	A	A	R	A	A	R	R	A
S1_45945053	G/A	1	45945053	+	NA	NA	NA	NA	NA	NA	G	G	G	G	G	G	G	G	G	G	G	G	G	G	G	G	G	G	G	G	G	G	G	G	G	G	G	G	G	G	G	G	G	G	G	G	G	G	G
S1_45945054	A/G	1	45945054	+	NA	NA	NA	NA	NA	NA	A	A	A	A	A	A	A	A	A	A	A	A	A	A	A	A	A	A	A	A	A	A	A	A	A	A	A	A	A	A	A	A	R	A	A	A	A	A	A
S1_45945056	A/G	1	45945056	+	NA	NA	NA	NA	NA	NA	A	A	A	A	A	A	A	A	A	A	A	A	A	A	A	A	R	A	A	A	A	A	A	A	A	A	A	A	A	R	A	A	A	A	A	A	A	R	A
S1_46701275	G/A	1	46701275	+	NA	NA	NA	NA	NA	NA	G	N	N	N	A	N	N	N	N	N	R	N	N	G	G	R	N	N	N	N	N	N	G	R	N	N	N	N	N	N	N	G	N	N	N	N	N	A	N
S1_46701278	C/T	1	46701278	+	NA	NA	NA	NA	NA	NA	C	N	N	N	T	N	N	N	N	N	Y	N	N	C	C	Y	N	N	N	N	N	N	C	Y	N	N	N	N	N	N	N	C	N	N	N	N	N	T	N
S1_47456044	G/T	1	47456044	+	NA	NA	NA	NA	NA	NA	G	G	G	K	G	G	G	G	G	G	G	G	G	G	G	G	G	G	G	G	G	G	G	K	G	N	G	G	G	G	N	G	G	G	G	G	G	G	G
S1_47456505	A/C	1	47456505	+	NA	NA	NA	NA	NA	NA	N	N	N	N	N	N	N	N	N	N	N	N	N	N	N	N	N	N	N	N	N	N	N	N	N	N	N	N	C	N	N	A	A	N	N	N	N	N	N
S1_47456506	G/T	1	47456506	+	NA	NA	NA	NA	NA	NA	N	N	N	N	N	N	N	N	N	N	N	N	N	N	N	N	N	N	N	N	N	N	N	N	N	N	N	N	T	N	N	G	G	N	N	N	N	N	N
S1_47588471	C/T	1	47588471	+	NA	NA	NA	NA	NA	NA	N	C	N	C	N	N	N	N	C	C	N	C	N	N	C	C	N	N	N	C	N	N	N	N	C	N	N	C	C	N	N	C	N	N	C	C	C	C	N
S1_47588475	G/T	1	47588475	+	NA	NA	NA	NA	NA	NA	N	G	N	G	N	N	N	N	G	G	N	G	N	N	G	G	N	N	N	G	N	N	N	N	G	N	N	G	G	N	N	G	N	N	G	G	G	G	N
S1_47588476	G/C	1	47588476	+	NA	NA	NA	NA	NA	NA	N	G	N	G	N	N	N	N	G	G	N	G	N	N	G	G	N	N	N	G	N	N	N	N	G	N	N	G	G	N	N	G	N	N	G	G	G	G	N
S1_47588480	T/C	1	47588480	+	NA	NA	NA	NA	NA	NA	N	T	N	T	N	N	N	N	T	T	N	T	N	N	T	T	N	N	N	T	N	N	N	N	T	N	N	T	T	N	N	T	N	N	T	T	T	T	N
S1_47588481	G/T	1	47588481	+	NA	NA	NA	NA	NA	NA	N	G	N	G	N	N	N	N	G	G	N	G	N	N	G	G	N	N	N	G	N	N	N	N	G	N	N	G	G	N	N	G	N	N	G	G	G	G	N
S1_48073042	C/A	1	48073042	+	NA	NA	NA	NA	NA	NA	C	C	C	N	N	N	N	N	C	M	M	C	C	C	M	C	N	N	N	N	N	N	N	N	C	N	N	C	N	C	A	C	N	N	C	C	N	C	C
S1_48143182	C/A	1	48143182	+	NA	NA	NA	NA	NA	NA	N	N	N	N	A	N	N	N	N	N	N	C	C	N	A	M	A	C	A	N	A	C	M	N	M	M	N	C	M	N	C	M	N	A	N	M	C	N	N
S1_48414334	C/T	1	48414334	+	NA	NA	NA	NA	NA	NA	Y	C	Y	C	C	Y	Y	Y	C	Y	C	Y	Y	Y	C	Y	C	Y	Y	Y	C	C	C	Y	C	C	C	C	Y	Y	C	C	C	Y	Y	C	Y	C	C
S1_48414350	C/T	1	48414350	+	NA	NA	NA	NA	NA	NA	Y	C	Y	C	Y	Y	Y	Y	C	Y	C	Y	Y	Y	C	Y	C	Y	Y	Y	Y	C	C	Y	C	C	C	C	Y	Y	C	C	C	Y	Y	C	Y	C	C
S1_48414369	C/A	1	48414369	+	NA	NA	NA	NA	NA	NA	M	C	C	C	C	C	M	C	C	C	C	C	C	C	C	C	C	C	C	C	C	C	C	C	C	C	C	C	C	C	C	C	C	C	C	C	C	C	C
S1_49115349	G/A	1	49115349	+	NA	NA	NA	NA	NA	NA	N	N	N	N	N	G	N	N	G	N	A	N	N	N	G	G	A	N	A	N	N	N	N	N	N	N	N	N	N	N	N	N	N	N	N	A	G	G	N
S1_49115351	C/T	1	49115351	+	NA	NA	NA	NA	NA	NA	N	N	N	N	N	C	N	N	C	N	T	N	N	N	C	C	T	N	T	N	N	N	N	N	N	N	N	N	N	N	N	N	N	N	N	T	C	C	N
S1_49115368	C/T	1	49115368	+	NA	NA	NA	NA	NA	NA	N	N	N	N	N	C	N	N	C	N	T	N	N	N	C	C	T	N	T	N	N	N	N	N	N	N	N	N	N	N	N	N	N	N	N	T	C	C	N
S1_49115370	A/G	1	49115370	+	NA	NA	NA	NA	NA	NA	N	N	N	N	N	A	N	N	A	N	G	N	N	N	A	A	G	N	G	N	N	N	N	N	N	N	N	N	N	N	N	N	N	N	N	G	A	A	N
S1_49115378	G/A	1	49115378	+	NA	NA	NA	NA	NA	NA	N	N	N	N	N	G	N	N	G	N	A	N	N	N	G	G	A	N	A	N	N	N	N	N	N	N	N	N	N	N	N	N	N	N	N	A	G	G	N
S1_49343901	C/T	1	49343901	+	NA	NA	NA	NA	NA	NA	N	N	C	N	N	T	N	N	C	N	N	N	N	N	C	N	N	C	T	Y	C	N	N	N	N	Y	N	N	N	C	C	N	N	T	N	N	N	T	C
S1_49343923	C/T	1	49343923	+	NA	NA	NA	NA	NA	NA	N	N	C	N	N	T	N	N	C	N	N	N	N	N	C	N	N	C	T	Y	C	N	N	N	N	Y	N	N	N	C	C	N	N	T	N	N	N	T	C
S1_49343929	C/T	1	49343929	+	NA	NA	NA	NA	NA	NA	N	N	C	N	N	T	N	N	C	N	N	N	N	N	C	N	N	C	T	Y	C	N	N	N	N	Y	N	N	N	C	C	N	N	T	N	N	N	T	C
S1_49343936	C/T	1	49343936	+	NA	NA	NA	NA	NA	NA	N	N	C	N	N	T	N	N	C	N	N	N	N	N	C	N	N	C	T	Y	C	N	N	N	N	Y	N	N	N	C	C	N	N	T	N	N	N	T	C
S1_49343958	G/A	1	49343958	+	NA	NA	NA	NA	NA	NA	N	N	G	N	N	A	N	N	G	N	N	N	N	N	G	N	N	G	A	R	G	N	N	N	N	R	N	N	N	G	G	N	N	A	N	N	N	A	G
S1_50868123	G/A	1	50868123	+	NA	NA	NA	NA	NA	NA	G	G	G	R	G	G	G	N	G	G	R	G	G	G	G	G	N	G	N	G	G	G	G	G	G	G	G	R	G	R	G	G	N	G	N	G	G	R	G
S1_50868136	A/G	1	50868136	+	NA	NA	NA	NA	NA	NA	A	A	A	A	A	A	A	N	A	A	A	A	A	R	R	R	N	A	N	R	A	A	A	R	A	A	A	A	A	A	A	A	N	R	N	A	A	A	A
S1_50868139	A/G	1	50868139	+	NA	NA	NA	NA	NA	NA	A	A	A	A	A	A	A	N	A	R	A	A	A	A	A	A	N	A	N	A	A	A	A	A	A	A	G	A	A	A	A	A	N	A	N	A	R	A	A
S1_50868146	T/C	1	50868146	+	NA	NA	NA	NA	NA	NA	T	T	Y	T	T	T	T	N	Y	Y	Y	T	T	T	Y	T	N	C	N	Y	T	T	T	Y	T	T	T	Y	Y	Y	Y	T	N	Y	N	Y	T	Y	Y
S1_50868152	A/G	1	50868152	+	NA	NA	NA	NA	NA	NA	R	A	R	A	A	R	A	N	A	A	A	R	A	A	A	A	N	A	N	A	A	R	A	A	A	G	A	R	A	A	A	A	N	A	N	A	A	A	R
S1_50868156	T/C	1	50868156	+	NA	NA	NA	NA	NA	NA	Y	C	T	T	T	T	T	N	T	Y	T	T	C	T	T	Y	N	T	N	T	C	T	T	T	Y	T	T	T	Y	T	T	Y	N	T	N	T	Y	T	T
S1_50868159	A/G	1	50868159	+	NA	NA	NA	NA	NA	NA	R	A	A	R	A	R	R	N	R	A	R	A	A	A	R	R	N	A	N	A	A	R	G	R	R	A	A	R	A	A	A	R	N	R	N	R	A	R	R
S1_50868168	A/G	1	50868168	+	NA	NA	NA	NA	NA	NA	R	A	R	A	G	A	A	N	R	A	R	R	A	R	R	R	N	A	N	A	A	A	A	A	R	A	A	A	R	R	R	A	N	R	N	R	A	A	A
S1_50868171	A/G	1	50868171	+	NA	NA	NA	NA	NA	NA	A	A	A	A	A	A	R	N	R	A	R	A	A	A	R	A	N	A	N	A	A	A	A	R	A	A	A	A	A	A	R	A	N	A	N	A	A	R	A
S1_51487104	A/G	1	51487104	+	NA	NA	NA	NA	NA	NA	N	N	N	N	N	N	N	N	N	N	N	N	N	G	A	N	N	N	N	N	N	A	N	N	A	N	N	N	N	N	N	A	N	N	N	G	N	N	G
S1_52175843	G/C	1	52175843	+	NA	NA	NA	NA	NA	NA	N	N	N	N	S	C	N	C	N	N	C	C	N	S	N	N	N	N	G	N	S	N	N	C	N	C	C	N	N	C	N	N	N	N	N	N	N	N	N
S1_52188905	G/T	1	52188905	+	NA	NA	NA	NA	NA	NA	G	G	G	G	G	K	G	G	N	G	G	G	G	G	K	G	G	G	G	G	K	T	K	G	K	G	K	G	G	N	G	K	G	N	G	N	G	G	G
S1_53319444	A/C	1	53319444	+	NA	NA	NA	NA	NA	NA	C	A	A	N	N	A	N	N	N	A	N	C	N	N	C	M	N	N	N	N	N	C	N	N	N	A	N	N	A	N	N	N	N	N	N	N	A	C	A
S1_53319445	G/T	1	53319445	+	NA	NA	NA	NA	NA	NA	T	G	G	N	N	G	N	N	N	G	N	T	N	N	T	K	N	N	N	N	N	T	N	N	N	G	N	N	G	N	N	N	N	N	N	N	G	T	G
S1_54501957	G/A	1	54501957	+	NA	NA	NA	NA	NA	NA	G	G	N	N	N	N	N	N	N	N	N	N	G	G	N	N	A	N	N	G	A	N	N	N	N	N	A	N	A	N	N	G	G	G	N	N	N	N	G
S1_54501958	C/T	1	54501958	+	NA	NA	NA	NA	NA	NA	C	C	N	N	N	N	N	N	N	N	N	N	C	C	N	N	T	N	N	C	T	N	N	N	N	N	T	N	T	N	N	C	C	C	N	N	N	N	C
S1_55798182	C/A	1	55798182	+	NA	NA	NA	NA	NA	NA	N	C	N	N	N	C	N	N	N	N	N	N	C	C	N	C	N	N	N	N	N	N	C	C	N	N	N	C	N	N	C	N	N	N	N	N	N	N	N
S1_55798184	G/C	1	55798184	+	NA	NA	NA	NA	NA	NA	N	G	N	N	N	G	N	N	N	N	N	N	G	G	N	G	N	N	N	N	N	N	G	G	N	N	N	G	N	N	G	N	N	N	N	N	N	N	N
S1_55798185	G/T	1	55798185	+	NA	NA	NA	NA	NA	NA	N	G	N	N	N	G	N	N	N	N	N	N	G	G	N	G	N	N	N	N	N	N	G	G	N	N	N	G	N	N	G	N	N	N	N	N	N	N	N
S1_55798229	G/A	1	55798229	+	NA	NA	NA	NA	NA	NA	N	G	N	N	N	G	N	N	N	N	N	N	G	A	N	G	N	N	N	N	N	N	G	G	N	N	N	G	N	N	G	N	N	N	N	N	N	N	N
S1_57351488	T/C	1	57351488	+	NA	NA	NA	NA	NA	NA	N	N	C	N	N	Y	N	N	N	N	N	T	N	T	T	T	Y	N	N	N	C	T	N	N	T	N	N	T	N	C	N	T	N	Y	N	T	N	T	T
S1_57659333	A/G	1	57659333	+	NA	NA	NA	NA	NA	NA	N	N	N	N	A	A	A	A	N	G	A	N	R	A	R	A	R	A	A	G	R	N	R	N	A	A	A	N	A	A	A	A	N	N	A	N	A	N	G
S1_58763897	A/G	1	58763897	+	NA	NA	NA	NA	NA	NA	A	N	A	N	N	N	N	A	N	N	N	N	N	N	N	N	N	N	N	N	N	N	N	N	N	N	N	N	N	N	N	G	N	N	N	N	N	N	N
S1_60107022	A/G	1	60107022	+	NA	NA	NA	NA	NA	NA	A	A	A	A	A	A	N	A	A	A	A	N	A	G	A	A	A	N	A	N	A	A	A	A	N	A	N	A	A	N	N	A	N	N	N	N	A	A	A
S1_60743065	C/T	1	60743065	+	NA	NA	NA	NA	NA	NA	N	C	C	C	N	C	N	N	N	N	N	T	N	N	N	N	N	N	N	N	N	C	C	N	N	N	N	C	C	N	N	N	N	N	C	C	N	C	C
S1_60743066	A/C	1	60743066	+	NA	NA	NA	NA	NA	NA	N	A	A	A	N	A	N	N	N	N	N	C	N	N	N	N	N	N	N	N	N	A	A	N	N	N	N	A	A	N	N	N	N	N	A	A	N	A	A
S1_60743067	G/T	1	60743067	+	NA	NA	NA	NA	NA	NA	N	G	G	G	N	G	N	N	N	N	N	T	N	N	N	N	N	N	N	N	N	G	G	N	N	N	N	G	G	N	N	N	N	N	G	G	N	G	G
S1_60743068	G/T	1	60743068	+	NA	NA	NA	NA	NA	NA	N	G	G	G	N	G	N	N	N	N	N	T	N	N	N	N	N	N	N	N	N	G	G	N	N	N	N	G	G	N	N	N	N	N	G	G	N	G	G
S1_60743069	G/C	1	60743069	+	NA	NA	NA	NA	NA	NA	N	G	G	G	N	G	N	N	N	N	N	C	N	N	N	N	N	N	N	N	N	G	G	N	N	N	N	G	G	N	N	N	N	N	G	G	N	G	G
S1_60743071	C/G	1	60743071	+	NA	NA	NA	NA	NA	NA	N	C	C	C	N	C	N	N	N	N	N	G	N	N	N	N	N	N	N	N	N	C	C	N	N	N	N	C	C	N	N	N	N	N	C	C	N	C	C
S1_60743072	T/A	1	60743072	+	NA	NA	NA	NA	NA	NA	N	T	T	T	N	T	N	N	N	N	N	A	N	N	N	N	N	N	N	N	N	T	T	N	N	N	N	T	T	N	N	N	N	N	T	T	N	T	T
S1_60743075	G/T	1	60743075	+	NA	NA	NA	NA	NA	NA	N	G	G	G	N	G	N	N	N	N	N	T	N	N	N	N	N	N	N	N	N	G	G	N	N	N	N	G	G	N	N	N	N	N	G	G	N	G	G
S1_60793242	C/T	1	60793242	+	NA	NA	NA	NA	NA	NA	Y	N	N	N	C	C	N	N	N	N	T	N	C	C	C	C	N	N	C	N	Y	N	T	C	C	N	N	C	C	N	N	C	T	C	N	N	N	N	N
S1_60827165	T/G	1	60827165	+	NA	NA	NA	NA	NA	NA	N	N	N	N	N	N	N	N	N	N	N	T	N	G	T	N	N	N	N	N	N	T	N	N	N	N	N	T	G	N	N	N	N	N	N	N	N	T	N
S1_61009715	G/A	1	61009715	+	NA	NA	NA	NA	NA	NA	G	N	N	N	N	A	N	N	N	N	N	N	N	N	G	N	N	N	N	N	N	G	N	N	G	N	N	N	A	N	N	A	N	N	N	N	N	N	G
S1_61089015	A/G	1	61089015	+	NA	NA	NA	NA	NA	NA	A	N	N	N	N	N	N	A	N	A	N	A	A	G	N	N	N	N	N	N	A	A	N	N	N	N	N	A	A	N	N	N	N	N	N	N	N	N	N
S1_61265031	A/T	1	61265031	+	NA	NA	NA	NA	NA	NA	A	A	A	A	A	A	W	A	W	W	A	A	W	W	W	A	A	A	A	A	A	A	W	A	A	W	A	A	A	A	A	A	A	A	A	A	W	W	A
S1_61265047	G/A	1	61265047	+	NA	NA	NA	NA	NA	NA	G	R	R	R	G	G	R	G	G	G	R	G	R	G	G	G	R	G	R	R	R	G	G	R	G	G	R	G	G	G	G	R	G	G	G	G	R	G	G
S1_61265052	T/G	1	61265052	+	NA	NA	NA	NA	NA	NA	T	T	T	K	K	T	T	T	K	K	K	K	T	T	K	K	K	K	T	K	K	K	K	T	K	T	T	T	T	K	K	T	T	T	T	K	K	T	K
S1_61265060	G/A	1	61265060	+	NA	NA	NA	NA	NA	NA	R	G	G	G	G	G	R	R	G	G	G	G	G	G	G	G	G	G	G	G	G	G	G	G	G	G	G	R	G	R	G	G	G	G	G	G	G	G	G
S1_61265064	T/A	1	61265064	+	NA	NA	NA	NA	NA	NA	T	T	T	T	T	T	T	T	T	W	T	T	T	T	T	T	T	T	T	T	T	T	T	T	T	T	T	T	T	T	T	T	T	T	T	T	T	W	T
S1_61265069	G/A	1	61265069	+	NA	NA	NA	NA	NA	NA	G	G	G	R	G	R	G	R	G	R	G	R	R	R	G	G	R	G	G	G	R	R	G	G	G	G	R	R	R	R	R	G	G	R	G	R	G	G	R
S1_61265070	T/A	1	61265070	+	NA	NA	NA	NA	NA	NA	W	W	T	W	W	W	W	W	W	T	W	T	W	W	W	W	W	T	T	T	W	W	W	W	W	W	T	W	W	W	T	T	W	W	W	W	W	T	W
S1_61265076	A/G	1	61265076	+	NA	NA	NA	NA	NA	NA	R	R	A	R	R	G	R	R	R	R	R	R	R	R	R	R	R	A	A	R	R	R	R	A	R	A	R	A	R	R	A	R	A	R	R	R	A	R	R
S1_61265086	A/T	1	61265086	+	NA	NA	NA	NA	NA	NA	A	W	W	A	W	A	A	A	A	A	A	A	A	W	A	A	A	T	A	W	A	A	A	A	A	A	W	A	A	A	A	W	A	A	W	A	A	A	W
S1_61538872	C/T	1	61538872	+	NA	NA	NA	NA	NA	NA	N	T	T	N	N	N	N	N	C	N	N	N	C	C	N	N	N	T	N	N	C	N	N	N	N	N	C	N	C	N	N	N	C	N	N	C	N	N	N
S1_62119187	T/C	1	62119187	+	NA	NA	NA	NA	NA	NA	T	T	T	Y	T	T	T	T	Y	T	T	T	T	Y	T	T	T	T	T	T	Y	T	Y	T	Y	T	T	Y	T	Y	Y	T	T	T	T	T	T	T	T
S1_62355025	A/G	1	62355025	+	NA	NA	NA	NA	NA	NA	N	N	N	N	N	N	N	G	N	A	N	A	N	A	N	N	N	N	N	N	A	A	N	N	N	N	N	A	N	N	N	A	N	A	N	A	N	N	N
S1_62757087	T/C	1	62757087	+	NA	NA	NA	NA	NA	NA	N	N	N	N	N	C	N	T	N	N	N	Y	N	N	N	N	N	N	N	N	N	N	N	C	N	N	N	C	C	C	N	N	N	N	N	C	N	N	Y
S1_62757119	C/T	1	62757119	+	NA	NA	NA	NA	NA	NA	N	N	N	N	N	T	N	C	N	N	N	Y	N	N	N	N	N	N	N	N	N	N	N	T	N	N	N	T	T	T	N	N	N	N	N	T	N	N	Y
S1_63096175	G/A	1	63096175	+	NA	NA	NA	NA	NA	NA	G	R	N	N	A	N	G	N	N	N	N	N	N	A	N	A	N	N	N	G	N	G	N	G	A	N	N	N	N	N	N	A	N	N	N	N	A	R	N
S1_63096191	A/G	1	63096191	+	NA	NA	NA	NA	NA	NA	A	R	N	N	G	N	A	N	N	N	N	N	N	G	N	G	N	N	N	A	N	A	N	A	G	N	N	N	N	N	N	G	N	N	N	N	G	R	N
S1_63912387	G/T	1	63912387	+	NA	NA	NA	NA	NA	NA	K	N	N	N	N	G	N	N	N	G	N	N	G	N	G	N	N	N	G	N	N	K	N	N	K	N	N	G	G	N	K	N	N	G	N	N	G	N	G
S1_64639028	A/C	1	64639028	+	NA	NA	NA	NA	NA	NA	N	N	M	N	A	A	A	A	A	C	A	A	N	A	N	N	N	N	N	A	N	N	N	A	N	N	N	A	N	C	A	A	N	A	A	A	N	N	N
S1_65177791	A/C	1	65177791	+	NA	NA	NA	NA	NA	NA	N	N	N	N	A	N	N	N	N	N	N	N	A	A	C	N	N	N	N	A	A	N	N	N	N	N	N	N	A	N	N	N	N	N	N	N	N	N	N
S1_65177792	G/T	1	65177792	+	NA	NA	NA	NA	NA	NA	N	N	N	N	G	N	N	N	N	N	N	N	G	G	T	N	N	N	N	G	G	N	N	N	N	N	N	N	G	N	N	N	N	N	N	N	N	N	N
S1_65677429	G/A	1	65677429	+	NA	NA	NA	NA	NA	NA	R	A	G	G	R	A	A	G	G	G	R	A	R	G	R	A	N	G	N	R	G	G	G	G	N	G	G	G	G	R	A	R	G	A	G	N	R	G	R
S1_65687538	A/G	1	65687538	+	NA	NA	NA	NA	NA	NA	N	N	N	A	N	N	N	A	A	A	R	N	N	N	R	R	A	N	A	A	R	A	N	R	A	A	A	A	A	A	A	N	N	A	N	A	A	N	A
S1_65687544	A/G	1	65687544	+	NA	NA	NA	NA	NA	NA	N	N	N	A	N	N	N	A	R	A	A	N	N	N	A	R	A	N	A	A	A	R	N	R	A	R	G	R	A	R	A	N	N	A	N	R	R	N	A
S1_65687548	T/C	1	65687548	+	NA	NA	NA	NA	NA	NA	N	N	N	T	N	N	N	T	T	C	T	N	N	N	Y	Y	T	N	Y	C	T	Y	N	T	Y	T	T	T	T	T	T	N	N	C	N	T	T	N	C
S1_65687554	A/G	1	65687554	+	NA	NA	NA	NA	NA	NA	N	N	N	G	N	N	N	R	R	A	R	N	N	N	R	R	G	N	R	A	R	A	N	R	A	R	A	A	G	A	R	N	N	A	N	R	R	N	A
S1_65687560	A/G	1	65687560	+	NA	NA	NA	NA	NA	NA	N	N	N	A	N	N	N	R	A	A	A	N	N	N	A	A	A	N	R	A	A	A	N	A	R	A	A	R	A	R	R	N	N	A	N	A	A	N	A
S1_65687695	A/T	1	65687695	+	NA	NA	NA	NA	NA	NA	A	A	A	W	A	A	A	A	A	A	W	A	A	A	A	T	A	A	A	A	A	A	A	W	W	T	A	A	A	A	A	W	N	A	N	W	W	W	A
S1_65687698	T/C	1	65687698	+	NA	NA	NA	NA	NA	NA	Y	Y	Y	Y	Y	T	C	C	Y	Y	Y	T	Y	Y	Y	T	Y	Y	T	Y	T	Y	T	Y	Y	T	T	Y	Y	Y	T	Y	N	Y	N	Y	Y	Y	Y
S1_65687704	G/A	1	65687704	+	NA	NA	NA	NA	NA	NA	R	G	G	R	R	G	G	G	G	G	R	G	G	G	G	G	G	G	G	R	G	G	G	G	G	G	G	R	G	G	G	G	N	G	N	G	G	R	G
S1_65687711	A/T	1	65687711	+	NA	NA	NA	NA	NA	NA	W	A	A	W	A	T	A	A	W	A	A	A	W	A	A	A	W	A	W	A	A	A	A	W	A	A	A	A	A	A	A	A	N	A	N	A	A	A	A
S1_65687720	G/A	1	65687720	+	NA	NA	NA	NA	NA	NA	G	R	G	G	G	G	G	G	G	R	G	G	G	G	R	G	G	R	R	G	R	G	G	G	G	G	G	G	G	G	G	G	N	R	N	R	G	R	R
S1_65687725	A/C	1	65687725	+	NA	NA	NA	NA	NA	NA	A	M	A	A	A	A	A	A	A	A	A	A	A	M	A	A	A	A	A	A	M	A	C	A	A	A	A	A	A	A	M	A	N	A	N	A	A	A	A
S1_65687726	G/C	1	65687726	+	NA	NA	NA	NA	NA	NA	G	G	G	G	G	G	G	G	G	G	G	G	G	G	G	G	G	S	G	G	G	G	G	G	G	G	S	G	G	S	G	G	N	S	N	G	S	G	G
S1_65687746	T/C	1	65687746	+	NA	NA	NA	NA	NA	NA	T	T	Y	Y	Y	T	T	T	Y	Y	Y	C	Y	Y	Y	T	Y	T	T	Y	T	T	T	Y	T	T	Y	T	T	Y	Y	T	N	Y	N	T	Y	T	T
S1_65691324	A/G	1	65691324	+	NA	NA	NA	NA	NA	NA	R	G	G	R	A	R	N	G	A	A	G	A	A	R	R	G	R	R	R	R	A	R	G	R	R	G	G	R	R	G	A	N	N	G	G	R	A	A	R
S1_65691340	A/G	1	65691340	+	NA	NA	NA	NA	NA	NA	A	A	A	A	R	A	N	A	R	R	A	A	G	R	R	A	R	A	R	A	R	A	A	A	R	A	A	A	R	A	A	N	N	A	A	A	G	G	R
S1_65691356	G/A	1	65691356	+	NA	NA	NA	NA	NA	NA	R	G	G	G	R	R	N	G	G	G	G	A	G	G	G	G	G	R	G	R	G	G	G	G	G	G	G	R	G	G	A	N	N	G	G	R	G	G	G
S1_65691364	A/G	1	65691364	+	NA	NA	NA	NA	NA	NA	A	A	A	R	A	A	N	A	R	R	A	A	A	R	A	A	A	R	A	A	R	R	A	R	A	A	A	R	A	A	A	N	N	A	A	R	A	A	R
S1_65692321	A/G	1	65692321	+	NA	NA	NA	NA	NA	NA	R	R	R	A	A	R	R	A	A	A	R	R	A	R	A	A	A	A	A	A	A	A	R	R	A	R	A	A	A	R	A	A	A	A	A	R	A	A	A
S1_65692327	A/G	1	65692327	+	NA	NA	NA	NA	NA	NA	A	R	A	A	R	A	A	R	R	A	A	R	R	A	R	A	A	A	A	R	A	A	A	A	A	A	A	A	A	A	R	A	A	A	A	A	A	A	A
S1_65692331	A/G	1	65692331	+	NA	NA	NA	NA	NA	NA	A	R	A	A	A	A	R	R	A	A	A	A	R	R	A	R	R	A	A	R	A	A	A	A	R	A	A	R	R	A	R	A	A	R	A	R	R	A	R
S1_65692337	A/G	1	65692337	+	NA	NA	NA	NA	NA	NA	A	A	R	A	A	A	A	R	A	R	A	R	A	A	A	A	A	A	A	R	R	R	R	A	A	R	R	R	A	R	A	R	A	A	R	A	A	R	R
S1_65692342	T/C	1	65692342	+	NA	NA	NA	NA	NA	NA	Y	Y	T	T	T	T	T	T	T	T	Y	Y	Y	T	T	T	Y	T	T	T	T	T	Y	T	T	T	Y	T	T	T	T	T	T	Y	Y	T	Y	T	Y
S1_65692343	A/G	1	65692343	+	NA	NA	NA	NA	NA	NA	A	R	R	A	R	A	A	R	R	A	R	A	A	A	R	R	A	A	A	A	A	A	A	A	A	A	R	A	A	A	A	A	A	A	A	A	A	A	A
S1_65692353	G/A	1	65692353	+	NA	NA	NA	NA	NA	NA	G	G	G	R	G	G	G	G	G	G	G	G	G	G	G	G	G	G	R	G	G	G	G	G	G	G	G	G	G	G	G	G	G	G	G	G	G	R	G
S1_65692359	C/T	1	65692359	+	NA	NA	NA	NA	NA	NA	C	C	C	Y	C	Y	C	C	C	C	C	C	C	C	Y	C	C	C	C	C	C	C	C	C	C	C	C	C	C	C	C	C	C	C	C	C	C	C	C
S1_65692365	T/A	1	65692365	+	NA	NA	NA	NA	NA	NA	T	T	T	T	T	T	T	T	T	T	T	T	T	T	T	T	T	A	T	T	T	T	T	T	T	W	T	T	T	T	T	W	T	T	T	T	T	T	T
S1_65692369	A/G	1	65692369	+	NA	NA	NA	NA	NA	NA	A	R	A	R	R	A	R	A	A	A	R	A	A	R	A	A	A	A	R	A	R	R	R	A	R	R	A	A	A	R	A	A	G	A	A	A	A	R	R
S1_65693417	A/G	1	65693417	+	NA	NA	NA	NA	NA	NA	R	N	G	A	R	R	R	A	A	A	N	N	N	A	R	N	R	A	A	A	R	G	A	N	G	R	A	A	G	A	A	R	G	N	A	A	R	N	N
S1_65693420	G/A	1	65693420	+	NA	NA	NA	NA	NA	NA	R	N	A	G	R	R	R	G	G	G	N	N	N	G	R	N	R	G	G	G	R	A	G	N	A	R	G	G	A	G	G	R	A	N	G	G	R	N	N
S1_65693644	T/C	1	65693644	+	NA	NA	NA	NA	NA	NA	Y	T	Y	C	T	Y	Y	T	Y	Y	Y	Y	N	Y	T	T	N	T	N	C	N	Y	T	T	Y	Y	C	T	T	Y	C	Y	N	T	T	Y	T	Y	T
S1_65693663	A/T	1	65693663	+	NA	NA	NA	NA	NA	NA	A	A	A	A	W	W	A	A	A	A	A	W	N	W	W	A	N	A	N	A	N	W	W	A	A	A	A	A	A	W	A	A	N	A	W	W	A	A	A
S1_65693676	T/C	1	65693676	+	NA	NA	NA	NA	NA	NA	Y	T	Y	T	Y	T	T	Y	Y	Y	T	Y	N	Y	Y	C	N	T	N	T	N	T	Y	Y	Y	T	T	Y	T	Y	T	Y	N	Y	T	T	C	Y	Y
S1_65693685	G/A	1	65693685	+	NA	NA	NA	NA	NA	NA	R	A	R	G	R	G	R	R	G	G	R	G	N	G	R	G	N	A	N	G	N	R	G	R	G	R	G	R	A	R	G	R	N	R	R	G	G	G	R
S1_65693803	A/T	1	65693803	+	NA	NA	NA	NA	NA	NA	A	A	A	N	N	A	A	A	A	N	A	A	A	A	A	A	W	N	N	A	A	A	A	A	A	A	A	A	A	A	A	A	N	A	N	A	A	A	A
S1_65693815	T/C	1	65693815	+	NA	NA	NA	NA	NA	NA	T	T	T	N	N	T	T	C	T	N	T	T	T	T	T	T	T	N	N	T	T	Y	T	T	T	Y	T	T	T	Y	T	T	N	T	N	T	Y	T	T
S1_65693817	T/C	1	65693817	+	NA	NA	NA	NA	NA	NA	C	T	T	N	N	T	C	T	T	N	T	T	C	T	T	Y	Y	N	N	T	T	T	T	Y	T	Y	T	T	Y	T	T	T	N	T	N	T	T	T	Y
S1_65693821	T/C	1	65693821	+	NA	NA	NA	NA	NA	NA	T	Y	Y	N	N	T	T	T	T	N	Y	T	T	Y	T	Y	Y	N	N	T	T	Y	Y	T	Y	T	C	C	T	Y	T	T	N	T	N	T	T	T	T
S1_65693849	T/C	1	65693849	+	NA	NA	NA	NA	NA	NA	T	T	T	N	N	Y	T	T	T	N	Y	C	T	T	Y	T	T	N	N	C	T	T	T	T	Y	T	T	T	T	Y	T	T	N	T	N	Y	Y	Y	Y
S1_65701576	A/G	1	65701576	+	NA	NA	NA	NA	NA	NA	R	A	R	A	R	A	A	R	A	A	R	N	R	G	A	R	A	N	A	N	N	A	N	N	A	N	N	A	N	R	A	N	N	R	N	A	R	A	N
S1_65701592	T/C	1	65701592	+	NA	NA	NA	NA	NA	NA	T	T	Y	T	T	C	C	T	T	T	T	N	T	T	T	Y	T	N	T	N	N	T	N	N	C	N	N	T	N	T	T	N	N	Y	N	T	Y	C	N
S1_65701604	T/C	1	65701604	+	NA	NA	NA	NA	NA	NA	T	T	T	T	T	T	T	T	T	T	T	T	T	T	T	T	T	T	T	T	T	T	T	T	T	T	T	T	T	T	T	T	N	T	T	T	T	T	T
S1_65701608	T/C	1	65701608	+	NA	NA	NA	NA	NA	NA	T	T	T	C	Y	T	T	T	C	T	T	N	Y	T	C	T	C	N	T	N	N	T	N	N	T	N	N	T	N	Y	C	N	N	T	N	T	T	T	N
S1_65701618	G/A	1	65701618	+	NA	NA	NA	NA	NA	NA	G	G	G	G	G	G	G	G	G	G	G	N	G	G	G	G	G	N	G	N	N	G	N	N	G	N	N	G	N	G	G	N	N	G	N	R	G	G	N
S1_65701623	A/G	1	65701623	+	NA	NA	NA	NA	NA	NA	R	G	A	A	A	A	A	R	A	G	R	N	A	A	A	A	A	N	G	N	N	G	N	N	A	N	N	G	N	R	A	N	N	A	N	R	A	A	N
S1_65702080	G/A	1	65702080	+	NA	NA	NA	NA	NA	NA	R	N	N	N	R	N	N	N	N	N	G	A	G	G	G	G	N	G	N	N	N	N	R	R	A	N	N	N	N	R	G	G	N	N	R	N	N	A	G
S1_65702121	T/C	1	65702121	+	NA	NA	NA	NA	NA	NA	Y	N	N	N	Y	N	N	N	N	N	T	C	T	T	T	T	N	T	N	N	N	N	Y	Y	C	N	N	N	N	Y	T	T	N	N	Y	N	N	C	T
S1_65706124	C/T	1	65706124	+	NA	NA	NA	NA	NA	NA	C	N	T	C	N	C	N	N	C	N	N	N	T	C	Y	C	Y	N	N	C	C	C	C	N	C	N	N	Y	N	C	N	N	N	C	N	C	C	C	N
S1_65706140	C/T	1	65706140	+	NA	NA	NA	NA	NA	NA	C	N	T	C	N	C	N	N	C	N	N	N	T	C	Y	C	Y	N	N	C	C	C	C	N	C	N	N	Y	N	C	N	N	N	C	N	C	C	C	N
S1_65706273	C/T	1	65706273	+	NA	NA	NA	NA	NA	NA	C	C	Y	C	C	C	C	C	C	C	C	C	C	C	C	C	C	C	C	C	C	C	C	C	C	C	C	C	C	C	C	C	N	C	C	C	C	Y	C
S1_65706274	T/G	1	65706274	+	NA	NA	NA	NA	NA	NA	T	T	T	T	T	T	T	T	T	T	T	T	T	T	T	T	T	T	T	T	T	T	T	T	T	K	T	T	T	T	T	K	N	T	T	T	T	T	T
S1_65706276	C/A	1	65706276	+	NA	NA	NA	NA	NA	NA	C	C	C	C	C	C	C	C	C	C	C	C	C	C	C	C	C	C	C	C	C	C	C	C	C	C	C	C	C	C	C	C	N	M	C	C	C	C	M
S1_65706279	A/G	1	65706279	+	NA	NA	NA	NA	NA	NA	A	A	R	A	R	R	A	R	A	R	R	R	R	R	R	R	R	A	R	R	R	A	R	A	R	R	R	R	R	R	R	A	N	R	A	R	R	A	R
S1_65706284	A/T	1	65706284	+	NA	NA	NA	NA	NA	NA	A	A	A	A	A	A	A	A	A	W	A	A	A	A	A	A	A	A	A	A	A	A	A	A	A	A	W	A	A	A	A	A	N	A	A	A	A	A	A
S1_65706300	T/C	1	65706300	+	NA	NA	NA	NA	NA	NA	Y	T	T	Y	T	T	T	Y	Y	Y	Y	T	Y	Y	T	T	T	Y	T	T	Y	T	T	T	T	T	T	Y	T	Y	T	T	N	Y	T	T	Y	Y	T
S1_65706304	T/A	1	65706304	+	NA	NA	NA	NA	NA	NA	T	T	T	T	W	T	T	T	T	T	W	T	T	T	T	T	T	T	T	T	T	W	T	T	T	T	T	T	T	W	T	T	N	W	T	T	T	T	T
S1_65706305	C/T	1	65706305	+	NA	NA	NA	NA	NA	NA	Y	Y	C	C	C	C	C	C	C	Y	C	C	Y	C	C	C	C	C	C	C	C	C	C	C	C	C	C	C	C	C	C	C	N	C	C	C	C	C	C
S1_65706311	A/G	1	65706311	+	NA	NA	NA	NA	NA	NA	A	A	A	A	R	A	A	A	A	A	A	A	A	A	A	A	A	A	A	A	A	R	A	A	A	A	A	A	A	A	R	A	N	A	R	A	A	R	A
S1_65706312	A/T	1	65706312	+	NA	NA	NA	NA	NA	NA	A	A	A	A	A	A	A	A	A	A	A	A	A	A	A	A	A	A	A	A	A	A	A	A	A	W	A	A	A	A	A	A	N	A	W	A	A	A	A
S1_65706315	A/T	1	65706315	+	NA	NA	NA	NA	NA	NA	A	A	A	A	A	A	A	A	A	A	A	A	A	A	A	A	A	A	A	A	A	A	A	A	A	A	A	A	A	A	A	A	N	A	A	W	A	A	A
S1_65706320	T/A	1	65706320	+	NA	NA	NA	NA	NA	NA	T	T	T	T	T	T	T	T	T	T	T	T	T	T	T	T	T	T	T	T	W	T	T	T	T	T	T	T	T	T	T	T	N	T	T	T	T	T	T
S1_65706321	T/C	1	65706321	+	NA	NA	NA	NA	NA	NA	Y	Y	T	T	T	T	T	T	T	T	T	T	T	T	T	Y	T	T	T	Y	T	T	T	Y	T	Y	T	Y	Y	T	T	T	N	T	T	T	Y	T	T
S1_65706327	A/G	1	65706327	+	NA	NA	NA	NA	NA	NA	R	R	R	R	A	A	G	A	R	R	A	R	R	R	R	A	R	R	R	R	R	R	A	R	R	A	A	R	R	A	A	R	N	R	A	A	A	R	R
S1_65706912	A/G	1	65706912	+	NA	NA	NA	NA	NA	NA	N	R	A	N	N	N	G	N	R	N	A	A	G	A	A	N	N	N	N	A	N	A	N	N	R	N	N	N	N	A	A	A	N	N	N	N	N	N	A
S1_65706944	G/A	1	65706944	+	NA	NA	NA	NA	NA	NA	N	R	G	N	N	N	A	N	R	N	G	G	A	G	G	N	N	N	N	G	N	G	N	N	R	N	N	N	N	G	G	G	N	N	N	N	N	N	G
S1_65707080	A/G	1	65707080	+	NA	NA	NA	NA	NA	NA	A	A	R	A	A	A	R	R	A	A	A	R	R	A	A	R	A	A	A	A	R	A	R	A	A	A	A	R	R	A	A	R	N	A	A	R	A	A	R
S1_65707087	G/A	1	65707087	+	NA	NA	NA	NA	NA	NA	G	G	G	G	R	G	G	G	G	G	G	R	G	R	G	G	G	G	G	R	G	G	G	G	G	G	G	R	G	G	G	G	N	G	G	R	R	G	R
S1_65707096	A/G	1	65707096	+	NA	NA	NA	NA	NA	NA	A	A	A	A	R	R	A	A	A	A	A	A	A	A	A	A	A	R	A	R	A	A	A	A	R	R	A	A	A	A	G	A	N	A	A	R	A	A	A
S1_65707101	A/G	1	65707101	+	NA	NA	NA	NA	NA	NA	A	A	A	A	A	A	A	A	R	A	R	A	A	R	R	R	R	R	A	A	R	R	R	A	R	R	A	A	R	R	A	A	N	R	A	R	A	A	R
S1_65707107	A/G	1	65707107	+	NA	NA	NA	NA	NA	NA	A	A	R	A	A	A	A	A	A	A	A	A	A	A	R	A	A	A	A	A	A	A	A	A	A	A	R	R	A	A	A	R	N	A	A	R	A	A	A
S1_65707112	G/A	1	65707112	+	NA	NA	NA	NA	NA	NA	R	G	G	G	R	G	G	G	G	G	G	R	G	G	G	G	G	G	R	G	G	R	G	R	G	G	G	G	G	R	G	G	N	G	A	G	G	R	G
S1_65707119	G/A	1	65707119	+	NA	NA	NA	NA	NA	NA	R	G	G	G	R	G	G	G	G	G	R	R	G	R	G	G	R	G	G	R	G	G	G	G	R	G	G	G	G	G	G	R	N	G	G	G	G	R	G
S1_65707122	A/G	1	65707122	+	NA	NA	NA	NA	NA	NA	A	G	A	A	A	A	A	A	R	A	A	A	A	A	A	R	A	R	A	R	A	R	A	R	R	A	A	A	A	A	A	A	N	A	A	R	R	A	A
S1_65707128	A/G	1	65707128	+	NA	NA	NA	NA	NA	NA	R	A	R	R	A	R	A	A	R	G	R	R	A	A	A	A	A	A	A	A	R	A	A	A	A	A	A	A	A	A	A	R	N	A	A	A	R	R	R
S1_65707131	A/G	1	65707131	+	NA	NA	NA	NA	NA	NA	R	A	A	A	A	R	R	R	R	A	R	R	A	R	R	A	A	R	R	A	R	A	R	A	R	R	R	R	A	A	A	R	N	R	A	A	R	R	R
S1_65707135	G/A	1	65707135	+	NA	NA	NA	NA	NA	NA	R	G	G	R	G	R	R	G	R	G	G	G	G	G	G	G	G	R	R	R	G	G	R	R	R	R	G	G	G	G	G	G	N	G	G	G	G	G	R
S1_65708125	A/G	1	65708125	+	NA	NA	NA	NA	NA	NA	R	G	R	R	R	R	G	G	N	A	A	R	R	R	R	R	G	G	R	G	N	A	A	R	R	A	G	R	R	N	R	R	G	R	A	R	R	A	G
S1_65708133	T/C	1	65708133	+	NA	NA	NA	NA	NA	NA	T	T	T	T	Y	T	T	T	N	C	T	T	T	T	Y	T	T	T	T	T	N	Y	T	T	T	T	T	T	T	N	Y	T	T	Y	T	T	T	T	T
S1_65708149	G/A	1	65708149	+	NA	NA	NA	NA	NA	NA	G	G	G	G	G	G	G	G	N	G	G	G	G	G	R	R	G	G	R	G	N	G	R	G	G	R	G	R	R	N	G	R	G	R	G	G	R	R	G
S1_65708152	T/C	1	65708152	+	NA	NA	NA	NA	NA	NA	Y	T	Y	Y	Y	Y	T	T	N	T	C	Y	Y	Y	Y	T	T	T	T	T	N	Y	Y	Y	Y	Y	T	Y	T	N	Y	T	T	Y	C	Y	T	Y	T
S1_65714132	T/C	1	65714132	+	NA	NA	NA	NA	NA	NA	C	T	Y	T	T	Y	T	T	Y	Y	Y	Y	T	Y	Y	T	N	T	Y	T	Y	Y	Y	Y	N	T	Y	Y	N	T	T	Y	N	N	N	Y	Y	Y	C
S1_65714164	T/C	1	65714164	+	NA	NA	NA	NA	NA	NA	T	T	Y	C	C	Y	C	C	Y	Y	Y	Y	C	T	T	T	N	C	T	T	Y	T	T	Y	N	Y	Y	Y	N	C	T	T	N	N	N	Y	Y	Y	T
S1_65714180	T/C	1	65714180	+	NA	NA	NA	NA	NA	NA	T	C	T	T	T	Y	T	T	T	T	T	Y	T	Y	T	C	N	T	Y	C	T	Y	Y	T	N	Y	T	Y	N	T	C	Y	N	N	N	T	Y	Y	T
S1_65714237	T/C	1	65714237	+	NA	NA	NA	NA	NA	NA	T	T	T	T	T	T	T	Y	T	T	T	T	T	Y	T	T	T	T	Y	Y	T	T	Y	T	Y	T	T	Y	Y	T	Y	T	Y	T	T	T	Y	Y	T
S1_65714241	T/C	1	65714241	+	NA	NA	NA	NA	NA	NA	T	T	T	T	T	T	T	T	T	T	T	T	Y	T	T	Y	Y	T	T	T	T	T	T	T	T	T	T	T	T	T	T	T	T	T	T	T	Y	T	T
S1_65714247	C/T	1	65714247	+	NA	NA	NA	NA	NA	NA	C	C	C	C	C	C	C	C	C	C	C	C	C	C	C	C	C	C	C	C	C	C	C	C	C	C	C	C	C	C	C	C	Y	C	C	C	C	C	C
S1_65714253	T/C	1	65714253	+	NA	NA	NA	NA	NA	NA	T	T	T	T	T	T	T	T	T	T	T	T	T	T	T	T	T	T	T	T	T	Y	Y	T	T	T	T	T	T	T	T	Y	T	Y	T	T	T	Y	T
S1_65714257	A/G	1	65714257	+	NA	NA	NA	NA	NA	NA	A	A	A	A	A	A	A	A	A	A	A	R	A	A	A	A	A	A	A	A	A	A	A	A	A	A	A	A	A	A	A	A	A	A	A	A	A	A	A
S1_65714268	T/C	1	65714268	+	NA	NA	NA	NA	NA	NA	T	T	T	T	T	T	T	T	T	T	T	T	T	T	T	T	T	T	T	Y	T	T	T	T	T	T	T	T	T	T	T	T	Y	T	T	T	T	T	T
S1_65714273	A/G	1	65714273	+	NA	NA	NA	NA	NA	NA	R	A	R	A	A	A	A	A	R	A	R	R	R	A	A	A	R	A	A	A	R	R	A	R	A	R	A	A	A	A	A	A	A	A	A	R	A	R	A
S1_65714276	T/G	1	65714276	+	NA	NA	NA	NA	NA	NA	T	T	T	T	T	T	T	T	T	T	T	T	T	T	T	T	T	T	T	T	T	T	T	T	T	T	T	T	T	T	T	T	T	K	T	T	T	T	T
S1_65714284	T/C	1	65714284	+	NA	NA	NA	NA	NA	NA	T	T	Y	T	Y	T	Y	Y	T	T	T	T	T	T	Y	T	Y	T	T	T	T	T	T	Y	Y	Y	Y	T	T	Y	T	T	T	Y	Y	T	Y	T	T
S1_65714285	T/C	1	65714285	+	NA	NA	NA	NA	NA	NA	T	Y	T	Y	T	Y	Y	T	Y	Y	T	T	T	T	Y	Y	T	Y	T	T	Y	T	T	T	T	T	Y	Y	T	Y	T	Y	Y	T	T	Y	T	T	Y
S1_65715204	G/A	1	65715204	+	NA	NA	NA	NA	NA	NA	G	G	G	G	G	G	G	G	G	G	R	G	G	G	G	G	G	G	G	G	G	G	G	G	R	G	G	G	G	G	G	G	G	G	G	R	G	G	G
S1_65715208	A/G	1	65715208	+	NA	NA	NA	NA	NA	NA	A	A	A	A	R	A	A	A	A	A	A	A	A	A	A	R	R	R	R	A	A	A	A	A	A	A	A	A	A	A	A	A	A	R	A	A	A	R	A
S1_65715215	T/C	1	65715215	+	NA	NA	NA	NA	NA	NA	Y	Y	T	T	T	T	T	Y	T	Y	T	T	T	T	T	T	T	T	T	T	Y	T	T	Y	T	Y	T	Y	T	C	Y	T	T	Y	T	Y	Y	T	T
S1_65715218	C/T	1	65715218	+	NA	NA	NA	NA	NA	NA	C	C	C	C	C	C	C	C	C	C	C	C	C	C	C	C	C	C	C	Y	C	C	C	C	Y	C	C	C	C	C	C	C	C	C	C	C	C	C	C
S1_65715224	C/T	1	65715224	+	NA	NA	NA	NA	NA	NA	C	C	C	C	C	C	C	C	C	Y	C	C	C	C	C	Y	Y	C	C	C	C	C	C	C	C	C	C	C	C	C	C	C	C	Y	C	C	C	C	C
S1_65715227	T/C	1	65715227	+	NA	NA	NA	NA	NA	NA	Y	T	T	Y	T	Y	C	T	Y	T	T	T	Y	Y	T	T	T	T	T	T	Y	T	Y	T	T	T	T	Y	T	T	T	T	T	T	T	T	T	T	Y
S1_65715234	G/A	1	65715234	+	NA	NA	NA	NA	NA	NA	G	G	G	G	G	G	G	G	G	G	G	G	G	G	G	G	R	G	G	G	G	G	G	G	G	G	G	R	G	G	G	G	G	G	G	G	G	G	G
S1_65715242	C/T	1	65715242	+	NA	NA	NA	NA	NA	NA	C	C	C	C	C	C	C	C	C	C	C	C	Y	C	C	C	C	C	Y	C	C	C	C	C	C	C	C	C	C	C	C	C	C	C	C	C	C	C	C
S1_65715243	T/C	1	65715243	+	NA	NA	NA	NA	NA	NA	T	T	Y	T	T	T	T	T	T	Y	T	T	T	T	T	T	T	T	T	Y	T	T	T	T	T	T	T	T	T	T	Y	T	T	T	T	T	T	Y	T
S1_65715246	A/G	1	65715246	+	NA	NA	NA	NA	NA	NA	A	A	A	A	A	A	A	A	A	A	R	A	A	A	A	A	R	R	A	A	A	A	A	A	A	R	A	A	A	A	A	A	A	A	A	A	A	A	A
S1_65715250	T/C	1	65715250	+	NA	NA	NA	NA	NA	NA	T	T	T	T	Y	T	T	Y	T	T	Y	Y	Y	Y	T	Y	T	T	T	T	Y	Y	T	T	T	T	T	Y	Y	T	T	T	T	T	Y	T	T	T	T
S1_65719680	A/G	1	65719680	+	NA	NA	NA	NA	NA	NA	R	N	A	A	R	R	N	N	A	G	G	N	G	N	R	A	N	G	N	R	N	N	N	N	A	R	R	R	R	R	G	N	N	N	N	R	A	N	A
S1_65719725	C/T	1	65719725	+	NA	NA	NA	NA	NA	NA	C	N	C	C	C	C	N	N	T	C	C	N	C	N	Y	T	N	C	N	C	N	N	N	N	C	Y	C	Y	Y	Y	C	N	N	N	N	Y	C	N	C
S1_65719728	A/G	1	65719728	+	NA	NA	NA	NA	NA	NA	R	N	G	G	R	R	N	N	A	A	A	N	A	N	A	A	N	A	N	R	N	N	N	N	G	A	R	A	A	R	A	N	N	N	N	R	G	N	G
S1_65733732	T/C	1	65733732	+	NA	NA	NA	NA	NA	NA	T	Y	T	T	C	C	N	N	T	C	Y	Y	N	N	Y	T	N	C	T	N	C	Y	N	T	Y	C	N	T	N	Y	T	N	N	C	N	C	Y	T	N
S1_65733734	C/T	1	65733734	+	NA	NA	NA	NA	NA	NA	C	Y	C	C	T	T	N	N	C	T	Y	Y	N	N	Y	C	N	T	C	N	T	Y	N	C	Y	T	N	C	N	Y	C	N	N	T	N	T	Y	C	N
S1_65734477	C/T	1	65734477	+	NA	NA	NA	NA	NA	NA	C	C	Y	C	C	Y	C	C	C	C	Y	C	Y	Y	C	C	C	C	C	Y	Y	C	C	C	C	C	C	C	Y	C	N	Y	T	C	C	C	C	C	C
S1_65734483	A/G	1	65734483	+	NA	NA	NA	NA	NA	NA	R	R	R	A	R	R	G	A	R	A	R	R	A	R	R	A	A	R	G	R	A	R	R	R	A	G	R	R	A	R	N	A	A	G	A	R	R	R	A
S1_65734515	A/G	1	65734515	+	NA	NA	NA	NA	NA	NA	A	A	A	R	A	R	A	G	A	A	R	A	A	R	R	A	A	A	A	A	R	A	R	A	R	A	A	A	A	A	N	R	A	A	A	A	R	A	R
S1_65734518	T/C	1	65734518	+	NA	NA	NA	NA	NA	NA	T	T	T	T	Y	Y	T	T	Y	T	T	Y	T	Y	Y	T	C	T	T	T	T	T	T	T	T	T	Y	T	T	T	N	Y	T	T	T	T	T	T	Y
S1_65734527	A/G	1	65734527	+	NA	NA	NA	NA	NA	NA	A	A	R	A	A	A	A	A	A	A	A	A	R	A	R	A	A	R	A	A	A	R	A	R	R	A	R	R	A	A	N	R	A	A	A	R	A	A	A
S1_65734534	T/C	1	65734534	+	NA	NA	NA	NA	NA	NA	Y	Y	T	Y	Y	T	T	T	Y	C	Y	T	T	Y	Y	C	T	T	T	Y	Y	T	T	Y	T	T	T	T	Y	Y	N	T	T	T	C	T	Y	Y	T
S1_65750788	A/T	1	65750788	+	NA	NA	NA	NA	NA	NA	A	A	A	A	A	N	A	A	A	A	A	A	W	W	A	A	A	W	A	A	A	A	A	W	A	A	A	W	A	A	A	A	A	A	A	A	W	A	W
S1_65750800	A/G	1	65750800	+	NA	NA	NA	NA	NA	NA	A	A	A	A	G	N	A	A	R	A	A	G	R	R	A	R	A	A	R	A	R	R	R	R	R	R	A	A	R	A	R	R	A	G	A	R	R	R	R
S1_65750816	A/G	1	65750816	+	NA	NA	NA	NA	NA	NA	A	R	A	A	A	N	R	A	A	A	G	A	R	A	R	A	R	A	A	A	R	A	R	R	R	R	R	A	R	A	A	A	R	A	R	R	R	A	A
S1_65750818	A/G	1	65750818	+	NA	NA	NA	NA	NA	NA	G	R	G	R	A	N	R	A	R	G	A	A	A	R	R	R	R	R	R	R	R	R	R	A	R	A	R	R	R	G	R	R	R	A	R	A	R	R	R
S1_65750832	G/A	1	65750832	+	NA	NA	NA	NA	NA	NA	G	R	G	R	G	N	G	A	G	G	G	G	R	G	G	G	G	G	G	G	R	G	G	G	G	G	G	G	G	G	G	R	G	G	G	G	G	G	R
S1_65750906	A/C	1	65750906	+	NA	NA	NA	NA	NA	NA	A	M	N	N	N	A	C	M	A	A	A	N	M	C	N	A	C	C	C	C	M	A	M	C	C	N	N	N	N	A	C	M	N	C	C	N	C	A	A
S1_65750907	C/A	1	65750907	+	NA	NA	NA	NA	NA	NA	C	M	N	N	N	C	C	C	C	C	C	N	M	A	N	C	C	A	A	C	M	C	M	A	C	N	N	N	N	C	A	M	N	A	A	N	C	C	C
S1_65750908	A/G	1	65750908	+	NA	NA	NA	NA	NA	NA	A	R	N	N	N	A	A	A	A	A	A	N	R	G	N	A	A	G	G	A	R	A	R	G	A	N	N	N	N	A	G	R	N	G	G	N	A	A	A
S1_65754207	G/T	1	65754207	+	NA	NA	NA	NA	NA	NA	G	G	G	G	G	G	G	K	G	G	G	G	G	K	K	G	G	K	G	G	G	G	G	G	G	G	G	G	G	G	G	G	N	G	G	G	K	G	G
S1_65754211	C/T	1	65754211	+	NA	NA	NA	NA	NA	NA	C	C	C	Y	C	C	Y	Y	Y	C	C	C	Y	C	C	Y	C	C	Y	C	C	C	Y	C	C	C	C	C	C	C	C	C	N	Y	C	C	C	C	C
S1_65754212	T/G	1	65754212	+	NA	NA	NA	NA	NA	NA	T	T	T	T	T	T	T	T	T	T	T	T	T	T	T	T	T	K	K	K	T	T	T	T	K	T	K	T	T	T	T	T	N	K	T	T	T	T	T
S1_65754221	A/G	1	65754221	+	NA	NA	NA	NA	NA	NA	R	R	R	A	R	R	A	R	R	R	R	R	R	A	A	R	R	R	R	R	A	R	A	R	R	R	R	G	R	R	G	R	N	R	A	A	R	A	A
S1_65754223	T/G	1	65754223	+	NA	NA	NA	NA	NA	NA	T	T	T	T	T	T	T	T	T	T	T	T	T	T	T	T	T	T	T	K	T	K	T	T	T	T	T	T	T	T	T	T	N	T	T	T	T	K	T
S1_65754227	T/C	1	65754227	+	NA	NA	NA	NA	NA	NA	Y	Y	Y	T	Y	Y	T	Y	Y	T	Y	T	Y	Y	Y	T	Y	Y	T	T	Y	Y	T	Y	Y	Y	Y	T	T	T	T	T	N	Y	T	Y	Y	Y	Y
S1_65754255	A/G	1	65754255	+	NA	NA	NA	NA	NA	NA	A	A	R	A	A	A	R	A	A	R	R	A	A	A	A	A	A	A	R	A	R	A	A	A	R	A	A	A	A	A	A	R	N	A	G	R	A	R	A
S1_65754259	T/C	1	65754259	+	NA	NA	NA	NA	NA	NA	T	T	T	Y	T	T	T	T	Y	Y	T	Y	Y	T	Y	Y	Y	Y	Y	T	T	T	Y	Y	T	T	T	T	Y	Y	T	T	N	Y	T	T	T	T	Y
S1_65756448	A/G	1	65756448	+	NA	NA	NA	NA	NA	NA	R	A	R	A	A	R	A	N	A	A	R	R	R	N	A	A	A	G	N	A	N	A	A	A	A	A	A	A	N	R	N	A	N	A	N	A	A	R	A
S1_65756452	A/G	1	65756452	+	NA	NA	NA	NA	NA	NA	R	A	R	R	A	A	A	N	A	R	A	A	A	N	G	A	A	A	N	A	N	A	A	A	R	G	A	A	N	R	N	A	N	A	N	A	R	A	A
S1_65756453	A/G	1	65756453	+	NA	NA	NA	NA	NA	NA	A	A	A	A	A	A	A	N	A	R	A	R	A	N	A	A	R	A	N	A	N	A	R	A	A	A	A	R	N	R	N	A	N	A	N	R	R	A	A
S1_65756459	T/C	1	65756459	+	NA	NA	NA	NA	NA	NA	T	T	T	T	Y	T	T	N	T	T	Y	Y	T	N	T	T	T	T	N	T	N	Y	T	T	T	T	T	T	N	T	N	C	N	T	N	T	T	T	T
S1_65756468	T/C	1	65756468	+	NA	NA	NA	NA	NA	NA	T	Y	T	T	T	T	T	N	C	T	T	T	T	N	T	T	T	T	N	Y	N	T	T	T	T	T	T	T	N	T	N	T	N	T	N	T	T	T	T
S1_65756481	A/G	1	65756481	+	NA	NA	NA	NA	NA	NA	A	A	R	R	R	A	R	N	A	R	R	A	A	N	A	A	R	A	N	A	N	A	A	A	A	A	A	R	N	R	N	A	N	R	N	R	A	R	A
S1_65756484	T/C	1	65756484	+	NA	NA	NA	NA	NA	NA	Y	T	T	T	T	T	T	N	T	T	Y	T	T	N	T	Y	T	T	N	Y	N	T	T	T	T	T	C	T	N	T	N	T	N	Y	N	Y	T	T	Y
S1_65756488	C/T	1	65756488	+	NA	NA	NA	NA	NA	NA	C	C	C	C	C	C	C	N	C	C	Y	C	C	N	C	C	C	C	N	C	N	C	C	C	C	C	C	C	N	C	N	C	N	C	N	Y	C	C	C
S1_65756501	A/G	1	65756501	+	NA	NA	NA	NA	NA	NA	R	R	A	A	R	R	R	N	A	A	A	R	R	N	A	R	A	A	N	A	N	R	R	G	R	A	A	R	N	A	N	A	N	A	N	A	A	A	R
S1_65766139	C/T	1	65766139	+	NA	NA	NA	NA	NA	NA	C	C	C	C	C	C	C	C	Y	C	C	C	C	C	Y	C	C	Y	Y	Y	C	C	C	C	Y	C	C	C	C	C	C	C	N	C	C	C	C	C	C
S1_65766143	A/G	1	65766143	+	NA	NA	NA	NA	NA	NA	R	A	A	A	R	A	R	A	R	R	R	A	R	R	R	R	A	A	A	A	A	R	A	R	R	A	R	R	A	A	A	R	N	A	A	A	R	A	R
S1_65766147	T/C	1	65766147	+	NA	NA	NA	NA	NA	NA	T	T	T	T	T	T	T	T	T	T	T	Y	T	T	T	T	T	T	T	T	T	T	C	T	Y	Y	Y	T	T	Y	Y	T	N	T	T	T	T	Y	T
S1_65766154	A/G	1	65766154	+	NA	NA	NA	NA	NA	NA	R	R	R	A	A	R	A	A	A	R	A	A	A	R	R	A	R	R	R	R	R	A	A	R	R	A	A	A	R	A	R	R	N	R	G	A	A	A	A
S1_65766155	T/C	1	65766155	+	NA	NA	NA	NA	NA	NA	T	T	T	Y	T	Y	T	T	T	T	T	T	T	T	Y	T	T	T	T	T	T	Y	T	Y	T	T	T	T	T	T	T	T	N	T	T	Y	T	T	T
S1_65766159	A/G	1	65766159	+	NA	NA	NA	NA	NA	NA	A	A	R	A	R	A	A	A	A	A	A	A	R	A	A	A	R	A	A	A	A	A	A	A	A	R	A	A	R	A	A	R	N	A	A	A	A	A	R
S1_65766167	T/C	1	65766167	+	NA	NA	NA	NA	NA	NA	Y	T	Y	Y	Y	Y	Y	Y	T	Y	Y	Y	Y	T	T	Y	Y	Y	Y	Y	Y	Y	T	Y	Y	T	Y	Y	Y	T	T	Y	N	Y	T	Y	Y	T	T
S1_65766171	C/T	1	65766171	+	NA	NA	NA	NA	NA	NA	C	C	C	C	C	C	C	C	C	C	C	C	C	C	C	C	C	C	C	C	C	C	C	C	C	C	C	C	C	C	C	Y	N	C	C	C	Y	C	C
S1_65766187	T/C	1	65766187	+	NA	NA	NA	NA	NA	NA	T	Y	T	T	T	T	T	T	Y	T	T	T	T	T	T	T	T	T	Y	T	T	T	T	T	T	Y	Y	T	Y	T	T	T	N	T	T	T	T	Y	T
S1_65768246	T/A	1	65768246	+	NA	NA	NA	NA	NA	NA	T	T	T	T	T	T	T	T	T	T	T	T	T	T	T	T	T	N	N	N	N	T	T	T	W	T	T	T	N	W	N	T	N	T	N	T	T	T	T
S1_65768248	T/C	1	65768248	+	NA	NA	NA	NA	NA	NA	T	T	T	T	T	T	T	T	T	T	T	T	T	T	T	T	T	N	N	N	N	T	T	T	Y	T	T	T	N	Y	N	T	N	T	N	T	T	T	T
S1_65779639	G/C	1	65779639	+	NA	NA	NA	NA	NA	NA	G	G	G	G	G	G	G	G	G	G	G	G	G	G	G	G	G	G	G	G	G	G	S	G	G	S	G	G	G	G	G	G	G	G	G	G	G	G	G
S1_65779650	T/A	1	65779650	+	NA	NA	NA	NA	NA	NA	T	T	T	T	T	T	T	T	T	T	T	T	T	T	T	T	T	T	T	T	T	T	T	T	T	T	T	T	T	T	T	T	T	T	T	T	T	T	T
S1_65779659	C/G	1	65779659	+	NA	NA	NA	NA	NA	NA	C	C	S	C	S	S	S	S	S	S	S	S	S	S	C	C	S	C	C	C	C	S	C	C	C	C	S	S	C	C	C	C	C	S	C	C	C	C	S
S1_65779671	C/G	1	65779671	+	NA	NA	NA	NA	NA	NA	C	C	C	C	C	C	C	C	C	C	C	C	C	C	C	C	C	C	S	C	S	C	S	C	C	S	C	S	C	C	C	C	C	C	S	C	S	S	S
S1_65779675	G/C	1	65779675	+	NA	NA	NA	NA	NA	NA	G	G	G	G	G	S	G	G	G	G	G	G	G	G	G	G	S	S	S	S	G	G	G	G	G	G	G	G	G	S	S	G	G	S	G	G	G	S	G
S1_65779687	G/C	1	65779687	+	NA	NA	NA	NA	NA	NA	S	S	G	G	G	S	S	S	S	S	S	G	G	G	S	S	G	G	G	G	G	S	G	S	S	G	G	S	G	S	S	G	S	S	G	G	G	S	G
S1_65780463	G/A	1	65780463	+	NA	NA	NA	NA	NA	NA	G	N	G	N	A	R	G	R	R	R	R	R	A	R	R	A	R	G	G	G	G	G	R	R	R	A	A	R	R	G	G	A	N	G	R	G	G	G	R
S1_65780479	G/A	1	65780479	+	NA	NA	NA	NA	NA	NA	A	N	A	N	G	R	G	G	R	R	R	R	G	R	R	G	G	R	R	A	R	A	R	R	R	G	G	R	R	A	G	G	N	R	R	A	R	G	R
S1_65785232	G/A	1	65785232	+	NA	NA	NA	NA	NA	NA	G	R	G	G	G	G	N	G	R	G	G	G	R	G	R	G	G	R	G	G	A	R	N	R	G	G	G	R	G	G	G	G	N	G	G	G	N	R	G
S1_65785248	A/G	1	65785248	+	NA	NA	NA	NA	NA	NA	R	A	A	R	R	R	N	R	R	A	R	A	R	A	R	R	G	R	R	A	A	R	N	R	A	A	A	A	R	R	G	G	N	A	A	A	N	A	A
S1_65785259	G/A	1	65785259	+	NA	NA	NA	NA	NA	NA	G	G	R	R	G	G	N	G	R	G	R	R	G	R	G	R	G	G	G	R	G	G	N	G	G	G	G	G	G	G	G	G	N	R	A	R	N	R	R
S1_65785264	T/C	1	65785264	+	NA	NA	NA	NA	NA	NA	Y	T	Y	T	Y	Y	N	Y	Y	T	Y	T	T	T	Y	Y	T	T	T	Y	T	Y	N	Y	Y	T	Y	Y	T	T	T	T	N	Y	T	Y	N	Y	T
S1_65785275	A/G	1	65785275	+	NA	NA	NA	NA	NA	NA	A	A	A	A	A	A	N	R	A	R	A	R	A	A	A	A	A	A	A	A	A	R	N	A	A	A	A	A	A	A	A	A	N	A	A	R	N	A	R
S1_65785280	G/A	1	65785280	+	NA	NA	NA	NA	NA	NA	G	G	G	G	G	G	N	G	G	G	G	G	G	R	R	R	G	R	G	R	G	G	N	G	G	R	G	R	G	G	G	G	N	G	G	G	N	G	G
S1_65785283	C/T	1	65785283	+	NA	NA	NA	NA	NA	NA	Y	Y	Y	C	C	C	N	C	C	Y	C	Y	C	C	C	C	C	C	C	C	C	C	N	C	C	C	Y	C	Y	Y	C	C	N	Y	C	C	N	C	C
S1_65785956	C/T	1	65785956	+	NA	NA	NA	NA	NA	NA	C	Y	Y	C	C	C	C	C	C	Y	Y	C	Y	C	C	C	C	C	Y	C	C	Y	Y	C	C	C	Y	C	Y	Y	C	C	Y	C	Y	Y	Y	C	C
S1_65785959	G/A	1	65785959	+	NA	NA	NA	NA	NA	NA	G	G	G	R	G	G	R	G	R	G	G	G	R	R	G	R	G	R	G	R	R	R	R	G	R	G	G	G	G	R	R	R	G	R	G	G	G	G	R
S1_65785960	G/A	1	65785960	+	NA	NA	NA	NA	NA	NA	G	G	G	G	G	G	G	G	G	G	G	G	G	G	G	G	G	G	G	G	G	G	G	G	G	G	G	G	G	G	G	G	G	G	G	G	G	G	G
S1_65785963	C/T	1	65785963	+	NA	NA	NA	NA	NA	NA	C	C	C	C	C	C	C	C	C	C	C	C	C	C	C	C	C	C	C	C	C	C	C	C	C	C	C	C	C	C	Y	C	C	C	C	C	C	C	C
S1_65785969	T/C	1	65785969	+	NA	NA	NA	NA	NA	NA	T	T	T	T	T	T	T	Y	T	Y	T	T	Y	Y	T	T	T	Y	Y	T	Y	Y	Y	T	T	T	T	Y	Y	Y	Y	T	T	Y	T	T	T	Y	T
S1_65785974	C/G	1	65785974	+	NA	NA	NA	NA	NA	NA	C	S	C	C	C	S	C	S	C	C	C	C	C	C	C	C	C	C	C	C	C	C	C	C	C	C	C	C	C	C	C	C	C	C	C	C	C	C	C
S1_65785975	G/A	1	65785975	+	NA	NA	NA	NA	NA	NA	G	G	R	R	R	G	R	R	G	G	R	R	G	R	G	R	G	G	R	G	G	R	G	G	G	A	G	G	G	G	G	R	G	G	G	G	R	G	G
S1_65785976	G/A	1	65785976	+	NA	NA	NA	NA	NA	NA	G	G	G	G	R	G	G	G	G	G	G	G	G	G	G	G	G	G	G	R	G	R	G	G	G	R	G	G	G	G	G	G	G	G	G	G	G	G	G
S1_65785977	A/G	1	65785977	+	NA	NA	NA	NA	NA	NA	R	R	R	R	A	A	R	A	R	R	A	R	R	A	R	R	R	R	A	A	R	A	R	R	R	A	A	A	R	R	R	R	R	R	A	R	R	R	R
S1_65785978	G/A	1	65785978	+	NA	NA	NA	NA	NA	NA	G	G	G	G	G	G	G	G	G	G	G	G	G	G	G	G	G	G	G	G	G	G	G	G	G	G	G	R	G	G	G	G	G	G	G	G	G	G	G
S1_65785983	T/C	1	65785983	+	NA	NA	NA	NA	NA	NA	T	T	T	T	T	T	Y	T	T	T	Y	T	T	T	T	Y	T	Y	T	T	T	Y	T	Y	T	Y	Y	T	T	T	T	Y	T	Y	Y	T	Y	Y	T
S1_65785984	C/T	1	65785984	+	NA	NA	NA	NA	NA	NA	Y	C	C	C	Y	C	Y	Y	C	C	C	C	Y	Y	C	C	C	C	C	Y	C	C	C	C	C	C	Y	Y	C	C	C	C	C	Y	C	C	C	C	C
S1_65785985	C/T	1	65785985	+	NA	NA	NA	NA	NA	NA	C	C	C	C	C	C	C	C	C	C	Y	Y	C	C	C	C	C	C	C	C	C	C	C	C	C	C	C	Y	C	C	C	C	C	C	C	C	C	C	C
S1_65785986	A/T	1	65785986	+	NA	NA	NA	NA	NA	NA	A	A	A	A	A	A	A	W	W	A	A	W	A	A	W	A	A	A	A	A	A	A	A	A	A	A	A	A	A	W	A	A	A	W	A	A	A	W	A
S1_65785992	A/G	1	65785992	+	NA	NA	NA	NA	NA	NA	A	R	A	A	R	A	R	A	A	A	A	A	A	A	A	A	A	R	A	R	A	A	A	A	R	A	A	A	A	A	A	R	G	A	A	A	A	A	A
S1_65785993	G/A	1	65785993	+	NA	NA	NA	NA	NA	NA	R	G	R	G	G	G	G	G	G	G	G	G	G	G	G	R	G	G	G	G	R	G	G	G	G	G	G	G	G	G	G	G	G	G	G	R	G	G	G
S1_65785994	G/A	1	65785994	+	NA	NA	NA	NA	NA	NA	G	G	G	G	G	G	G	G	G	G	G	G	G	G	G	G	G	G	G	G	G	G	G	G	G	G	G	G	G	G	G	G	G	G	G	G	G	G	G
S1_65785995	A/T	1	65785995	+	NA	NA	NA	NA	NA	NA	A	A	A	A	A	A	A	A	A	A	A	A	A	A	A	A	A	A	W	A	A	A	A	A	A	A	A	A	A	A	A	A	A	A	A	A	A	A	A
S1_65785999	A/G	1	65785999	+	NA	NA	NA	NA	NA	NA	A	R	R	R	A	A	R	A	A	A	A	A	A	A	A	R	A	A	R	A	A	A	A	A	A	A	A	A	A	A	A	R	A	A	A	A	R	A	R
S1_65786000	C/T	1	65786000	+	NA	NA	NA	NA	NA	NA	C	C	Y	Y	C	Y	C	C	C	C	Y	C	C	C	Y	C	C	C	C	C	C	C	C	C	C	C	C	C	C	Y	C	Y	C	C	C	C	C	C	C
S1_65786001	T/C	1	65786001	+	NA	NA	NA	NA	NA	NA	T	Y	T	T	T	T	T	T	T	T	T	T	T	T	T	T	T	T	T	Y	T	Y	T	T	T	T	T	Y	Y	T	T	T	T	T	Y	T	T	T	T
S1_66152076	G/T	1	66152076	+	NA	NA	NA	NA	NA	NA	N	G	G	G	T	T	N	G	T	T	G	N	T	G	G	N	T	G	T	G	T	G	T	G	G	N	T	G	T	G	G	T	N	N	N	T	T	G	G
S1_66720370	A/G	1	66720370	+	NA	NA	NA	NA	NA	NA	N	N	N	N	A	A	N	N	R	R	N	N	A	N	N	N	A	N	A	N	A	N	N	N	N	N	N	N	R	A	N	N	N	A	N	N	A	N	N
S1_66720377	G/A	1	66720377	+	NA	NA	NA	NA	NA	NA	N	N	N	N	R	G	N	N	R	G	N	N	G	N	N	N	G	N	G	N	G	N	N	N	N	N	N	N	G	G	N	N	N	G	N	N	G	N	N
S1_66720382	A/G	1	66720382	+	NA	NA	NA	NA	NA	NA	N	N	N	N	A	R	N	N	A	A	N	N	A	N	N	N	R	N	A	N	A	N	N	N	N	N	N	N	R	R	N	N	N	A	N	N	R	N	N
S1_66720387	T/C	1	66720387	+	NA	NA	NA	NA	NA	NA	N	N	N	N	Y	Y	N	N	Y	T	N	N	T	N	N	N	Y	N	C	N	Y	N	N	N	N	N	N	N	Y	Y	N	N	N	C	N	N	T	N	N
S1_66720389	G/A	1	66720389	+	NA	NA	NA	NA	NA	NA	N	N	N	N	G	G	N	N	G	G	N	N	G	N	N	N	G	N	G	N	G	N	N	N	N	N	N	N	G	G	N	N	N	G	N	N	G	N	N
S1_66720393	C/T	1	66720393	+	NA	NA	NA	NA	NA	NA	N	N	N	N	C	C	N	N	C	Y	N	N	Y	N	N	N	C	N	C	N	C	N	N	N	N	N	N	N	C	Y	N	N	N	C	N	N	C	N	N
S1_66720395	T/C	1	66720395	+	NA	NA	NA	NA	NA	NA	N	N	N	N	Y	T	N	N	T	T	N	N	T	N	N	N	T	N	T	N	Y	N	N	N	N	N	N	N	T	Y	N	N	N	T	N	N	Y	N	N
S1_66722315	T/G	1	66722315	+	NA	NA	NA	NA	NA	NA	K	T	T	T	T	T	T	T	T	T	T	T	T	T	T	K	T	T	T	T	T	T	T	T	T	T	T	T	T	T	T	K	T	T	T	T	T	T	T
S1_66722316	C/A	1	66722316	+	NA	NA	NA	NA	NA	NA	C	C	C	C	C	C	C	C	C	C	C	C	C	C	C	C	C	C	C	C	C	C	C	C	C	C	C	C	C	C	C	C	C	C	C	C	C	C	C
S1_66722328	T/A	1	66722328	+	NA	NA	NA	NA	NA	NA	W	T	T	T	T	T	T	T	T	T	T	T	T	T	T	W	T	T	T	T	T	T	T	T	T	T	T	T	T	T	T	W	T	T	T	T	T	T	T
S1_66722354	G/T	1	66722354	+	NA	NA	NA	NA	NA	NA	G	G	G	G	G	G	G	G	G	G	G	G	G	G	G	G	G	G	G	G	G	G	G	G	G	G	G	G	G	G	G	G	G	G	G	G	G	G	G
S1_66724999	T/G	1	66724999	+	NA	NA	NA	NA	NA	NA	K	T	T	T	T	T	N	T	T	T	T	T	T	T	T	T	T	K	T	K	T	K	T	K	T	T	K	T	T	T	G	K	T	N	T	T	T	T	K
S1_66725055	C/G	1	66725055	+	NA	NA	NA	NA	NA	NA	S	C	C	C	C	C	N	C	C	C	C	C	C	C	C	C	C	S	C	S	C	S	C	S	C	C	S	C	C	C	G	S	C	N	C	C	C	C	S
S1_66726103	A/G	1	66726103	+	NA	NA	NA	NA	NA	NA	R	A	R	A	A	A	A	A	R	R	R	R	A	R	A	A	R	R	R	A	R	A	A	A	R	N	A	R	R	R	A	R	N	R	A	R	R	R	R
S1_66726113	T/C	1	66726113	+	NA	NA	NA	NA	NA	NA	Y	Y	T	T	Y	T	C	T	T	T	T	Y	T	Y	Y	T	T	T	Y	T	T	T	C	Y	Y	N	T	Y	T	T	C	Y	N	Y	T	Y	T	T	Y
S1_66726129	C/T	1	66726129	+	NA	NA	NA	NA	NA	NA	C	C	C	T	Y	C	C	C	C	C	C	Y	C	C	C	C	Y	C	C	C	C	C	C	C	C	N	T	Y	C	C	C	C	N	C	C	C	C	C	Y
S1_66726134	G/C	1	66726134	+	NA	NA	NA	NA	NA	NA	G	G	G	G	G	G	G	G	G	S	G	G	S	G	G	G	G	G	G	G	G	G	G	G	G	N	G	G	G	G	G	G	N	G	G	G	G	G	G
S1_66726145	C/T	1	66726145	+	NA	NA	NA	NA	NA	NA	Y	C	C	C	Y	Y	C	C	C	C	C	Y	Y	C	C	Y	C	Y	C	Y	C	Y	C	Y	Y	N	C	C	C	C	C	C	N	C	T	C	C	Y	C
S1_66726151	A/G	1	66726151	+	NA	NA	NA	NA	NA	NA	R	R	R	A	R	R	A	R	R	A	A	A	R	A	R	R	R	A	A	R	R	R	A	R	R	N	A	A	R	R	A	R	N	R	A	A	R	A	A
S1_66740659	A/G	1	66740659	+	NA	NA	NA	NA	NA	NA	N	N	N	N	A	A	N	G	A	N	N	N	A	N	N	G	N	N	N	N	N	N	N	N	N	N	A	G	A	N	N	N	N	N	N	N	N	N	N
S1_66740689	C/T	1	66740689	+	NA	NA	NA	NA	NA	NA	N	N	N	N	C	C	N	T	C	N	N	N	C	N	N	T	N	N	N	N	N	N	N	N	N	N	C	T	C	N	N	N	N	N	N	N	N	N	N
S1_66740692	A/G	1	66740692	+	NA	NA	NA	NA	NA	NA	N	N	N	N	A	A	N	G	A	N	N	N	A	N	N	G	N	N	N	N	N	N	N	N	N	N	A	G	A	N	N	N	N	N	N	N	N	N	N
S1_66740697	T/G	1	66740697	+	NA	NA	NA	NA	NA	NA	N	N	N	N	T	T	N	G	T	N	N	N	T	N	N	G	N	N	N	N	N	N	N	N	N	N	T	G	T	N	N	N	N	N	N	N	N	N	N
S1_66744719	A/C	1	66744719	+	NA	NA	NA	NA	NA	NA	N	C	N	N	N	A	N	N	N	N	N	N	C	M	N	N	N	A	N	N	N	N	A	N	N	N	N	M	N	N	A	C	A	N	N	C	N	M	C
S1_66744749	C/A	1	66744749	+	NA	NA	NA	NA	NA	NA	N	A	N	N	N	C	N	N	N	N	N	N	A	M	N	N	N	C	N	N	N	N	C	N	N	N	N	M	N	N	C	A	C	N	N	A	N	M	A
S1_66745823	A/G	1	66745823	+	NA	NA	NA	NA	NA	NA	A	N	A	G	A	G	A	N	N	N	R	A	N	R	A	A	N	N	A	N	N	N	N	A	N	A	N	A	N	R	A	A	N	N	N	A	N	N	A
S1_66748550	G/A	1	66748550	+	NA	NA	NA	NA	NA	NA	N	N	N	G	A	G	N	N	N	N	A	N	N	G	G	N	N	N	N	N	N	N	G	G	R	N	N	G	N	G	N	N	N	R	N	N	N	N	N
S1_66748572	T/C	1	66748572	+	NA	NA	NA	NA	NA	NA	N	N	N	T	C	T	N	N	N	N	C	N	N	T	T	N	N	N	N	N	N	N	T	T	Y	N	N	T	N	T	N	N	N	Y	N	N	N	N	N
S1_66752869	C/T	1	66752869	+	NA	NA	NA	NA	NA	NA	N	N	N	N	C	N	N	N	T	N	N	N	Y	N	N	N	T	N	N	N	N	N	C	N	N	N	N	N	N	C	N	N	N	Y	N	N	N	N	N
S1_66752873	A/G	1	66752873	+	NA	NA	NA	NA	NA	NA	N	N	N	N	A	N	N	N	G	N	N	N	R	N	N	N	G	N	N	N	N	N	A	N	N	N	N	N	N	A	N	N	N	R	N	N	N	N	N
S1_66771296	T/A	1	66771296	+	NA	NA	NA	NA	NA	NA	T	N	N	N	W	N	T	N	N	N	N	N	T	N	N	N	N	N	N	T	N	N	N	N	N	N	N	N	N	N	N	N	N	N	N	N	A	T	N
S1_66784069	A/G	1	66784069	+	NA	NA	NA	NA	NA	NA	N	N	A	A	N	G	N	N	N	N	N	N	N	N	N	N	N	N	N	N	N	A	N	N	A	N	N	G	N	N	N	N	N	N	R	A	N	N	A
S1_66784071	C/G	1	66784071	+	NA	NA	NA	NA	NA	NA	N	N	G	C	N	G	N	N	N	N	N	N	N	N	N	N	N	N	N	N	N	C	N	N	G	N	N	G	N	N	N	N	N	N	S	C	N	N	C
S1_66784301	T/A	1	66784301	+	NA	NA	NA	NA	NA	NA	N	N	W	N	T	W	N	N	N	N	A	N	T	W	T	N	N	N	N	N	N	N	N	A	T	T	N	N	T	N	N	N	T	N	N	T	N	W	A
S1_66784316	C/T	1	66784316	+	NA	NA	NA	NA	NA	NA	N	N	Y	N	C	Y	N	N	N	N	T	N	C	Y	C	N	N	N	N	N	N	N	N	T	C	C	N	N	C	N	N	N	C	N	N	C	N	Y	T
S1_66788235	G/A	1	66788235	+	NA	NA	NA	NA	NA	NA	G	G	G	G	G	G	G	G	G	G	G	R	G	G	G	G	G	N	G	G	G	G	N	G	G	G	G	N	G	G	G	G	N	G	N	G	G	G	G
S1_66788237	A/G	1	66788237	+	NA	NA	NA	NA	NA	NA	A	R	A	A	A	A	A	A	A	A	R	A	A	A	A	A	A	N	A	A	R	A	N	A	A	A	A	N	A	R	R	A	N	R	N	A	A	A	A
S1_66788242	C/A	1	66788242	+	NA	NA	NA	NA	NA	NA	C	C	C	C	C	C	A	C	C	C	C	C	C	C	C	M	C	N	C	C	C	C	N	M	C	C	C	N	C	C	C	C	N	C	N	M	C	M	C
S1_66788248	T/C	1	66788248	+	NA	NA	NA	NA	NA	NA	T	Y	T	T	T	Y	T	T	T	T	Y	Y	T	Y	Y	T	Y	N	T	Y	T	T	N	T	Y	T	T	N	C	T	T	Y	N	Y	N	Y	T	Y	T
S1_66788251	C/A	1	66788251	+	NA	NA	NA	NA	NA	NA	C	M	C	C	M	C	C	C	C	C	C	C	C	M	C	C	C	N	M	C	C	M	N	M	C	C	C	N	C	C	C	C	N	C	N	C	C	C	C
S1_66788255	A/G	1	66788255	+	NA	NA	NA	NA	NA	NA	A	A	A	A	A	A	A	A	R	A	A	R	A	R	R	A	A	N	R	R	R	R	N	A	A	A	A	N	A	A	A	A	N	R	N	R	A	R	G
S1_66788257	A/G	1	66788257	+	NA	NA	NA	NA	NA	NA	R	A	R	G	A	R	A	G	A	R	R	R	A	A	R	A	A	N	A	A	A	R	N	A	A	R	A	N	A	A	A	A	N	A	N	A	R	A	A
S1_66788268	A/G	1	66788268	+	NA	NA	NA	NA	NA	NA	A	A	A	A	A	A	A	A	A	A	A	R	A	A	A	A	A	N	A	A	A	A	N	A	A	A	A	N	A	A	A	A	N	A	N	A	A	A	A
S1_66788274	C/A	1	66788274	+	NA	NA	NA	NA	NA	NA	M	C	C	C	C	C	C	C	C	C	C	C	C	C	C	C	C	N	C	C	C	C	N	C	M	M	C	N	C	M	M	M	N	C	N	C	C	M	C
S1_66788279	A/C	1	66788279	+	NA	NA	NA	NA	NA	NA	A	A	A	A	A	A	A	A	A	A	A	A	A	A	A	A	A	N	A	A	A	A	N	A	A	A	C	N	A	A	A	A	N	A	N	A	A	A	A
S1_66788285	G/A	1	66788285	+	NA	NA	NA	NA	NA	NA	G	G	G	G	R	G	G	G	G	G	G	G	A	G	R	G	G	N	G	G	G	G	N	G	R	G	G	N	G	G	G	G	N	G	N	G	G	G	G
S1_66788294	A/G	1	66788294	+	NA	NA	NA	NA	NA	NA	R	A	R	A	R	R	A	A	R	R	R	A	A	A	A	R	R	N	R	R	A	R	N	A	R	A	A	N	A	R	R	R	N	A	N	R	R	A	A
S1_66788378	A/G	1	66788378	+	NA	NA	NA	NA	NA	NA	R	N	A	N	N	N	N	N	A	A	N	N	A	A	N	N	A	N	N	N	N	N	A	N	N	N	N	N	N	N	N	N	N	N	N	N	N	G	N
S1_66788380	G/T	1	66788380	+	NA	NA	NA	NA	NA	NA	K	N	G	N	N	N	N	N	G	G	N	N	G	G	N	N	G	N	N	N	N	N	G	N	N	N	N	N	N	N	N	N	N	N	N	N	N	T	N
S1_66790742	A/T	1	66790742	+	NA	NA	NA	NA	NA	NA	N	A	A	T	N	A	N	A	W	A	N	N	A	W	A	A	N	N	N	N	A	A	W	N	A	A	A	A	N	N	N	W	A	N	T	N	T	N	W
S1_66790781	T/C	1	66790781	+	NA	NA	NA	NA	NA	NA	N	T	T	C	N	T	N	T	Y	T	N	N	T	Y	T	T	N	N	N	N	T	T	Y	N	T	T	T	T	N	N	N	Y	T	N	C	N	C	N	Y
S1_66790805	G/T	1	66790805	+	NA	NA	NA	NA	NA	NA	G	G	G	G	G	G	G	G	G	G	G	G	G	G	G	G	N	G	G	G	K	G	G	G	G	G	G	G	G	G	G	G	G	G	G	G	G	G	G
S1_66790807	A/G	1	66790807	+	NA	NA	NA	NA	NA	NA	A	A	A	A	A	A	A	A	A	A	A	A	A	A	A	A	N	A	A	A	R	A	A	A	A	A	A	A	A	A	A	A	A	A	A	A	A	A	A
S1_66790818	T/C	1	66790818	+	NA	NA	NA	NA	NA	NA	T	Y	T	C	T	Y	Y	Y	Y	Y	Y	Y	Y	Y	Y	Y	N	T	Y	T	Y	Y	Y	Y	Y	Y	C	Y	C	Y	C	Y	Y	T	C	Y	Y	Y	Y
S1_66790850	C/T	1	66790850	+	NA	NA	NA	NA	NA	NA	Y	C	C	C	C	C	Y	C	Y	Y	C	Y	Y	Y	Y	Y	N	Y	C	C	C	C	C	C	C	C	C	Y	C	C	C	Y	C	C	C	Y	C	C	C
S1_66790852	A/G	1	66790852	+	NA	NA	NA	NA	NA	NA	R	R	R	A	G	R	A	R	R	R	R	R	R	R	R	R	N	R	R	G	R	R	R	R	R	R	A	R	A	R	A	R	R	G	A	R	R	R	R
S1_66793795	A/G	1	66793795	+	NA	NA	NA	NA	NA	NA	A	A	A	A	N	A	N	N	A	A	A	A	A	A	A	N	N	A	N	N	A	A	N	N	N	A	N	N	N	A	N	N	N	N	N	A	A	N	A
S1_66793802	A/G	1	66793802	+	NA	NA	NA	NA	NA	NA	A	G	G	G	N	R	N	N	A	G	A	A	A	A	R	N	N	A	N	N	A	A	N	N	N	A	N	N	N	A	N	N	N	N	N	A	G	N	A
S1_66811312	A/G	1	66811312	+	NA	NA	NA	NA	NA	NA	A	A	A	A	A	A	A	A	A	A	A	A	A	A	A	A	A	A	A	A	A	A	A	A	A	A	A	A	A	A	A	A	A	A	A	A	A	A	A
S1_66811320	T/G	1	66811320	+	NA	NA	NA	NA	NA	NA	T	T	T	T	T	T	T	T	T	T	T	T	T	T	T	T	T	T	T	T	T	T	T	T	T	T	T	T	T	T	T	T	K	T	T	T	T	T	T
S1_66811321	G/A	1	66811321	+	NA	NA	NA	NA	NA	NA	G	G	G	G	G	R	G	G	R	G	G	G	G	G	G	G	G	G	G	G	G	G	R	G	G	R	R	G	G	G	G	R	G	G	G	R	R	G	G
S1_66811326	T/C	1	66811326	+	NA	NA	NA	NA	NA	NA	T	T	T	T	T	T	T	T	T	T	T	T	T	T	T	T	T	T	T	T	T	T	T	T	T	T	T	T	T	T	T	T	T	T	T	T	T	T	T
S1_66811330	T/C	1	66811330	+	NA	NA	NA	NA	NA	NA	T	T	T	T	T	T	T	T	T	T	T	T	T	T	T	T	T	T	T	T	T	T	T	T	T	T	T	T	T	T	T	T	T	T	T	T	T	T	T
S1_66811335	T/A	1	66811335	+	NA	NA	NA	NA	NA	NA	T	T	T	T	T	T	T	T	T	W	T	T	T	T	T	T	T	T	T	T	T	T	T	T	T	T	T	T	T	T	T	T	T	T	T	T	T	T	T
S1_66811361	T/C	1	66811361	+	NA	NA	NA	NA	NA	NA	T	T	T	T	T	T	T	T	T	T	T	T	T	T	T	T	T	T	T	T	T	T	T	T	T	T	T	T	T	T	T	T	T	T	T	T	T	T	T
S1_66811363	G/A	1	66811363	+	NA	NA	NA	NA	NA	NA	G	G	G	G	G	G	G	G	G	G	G	G	G	G	G	G	G	G	G	G	G	G	G	G	G	G	G	G	G	G	G	G	G	G	G	G	G	G	G
S1_66811369	T/C	1	66811369	+	NA	NA	NA	NA	NA	NA	T	T	T	T	T	T	T	T	T	T	T	T	T	T	T	T	T	T	T	T	T	T	T	T	T	T	T	T	T	T	T	T	T	T	T	T	T	T	T
S1_66811382	C/T	1	66811382	+	NA	NA	NA	NA	NA	NA	T	C	N	N	Y	T	C	N	N	N	N	N	C	C	N	N	Y	N	C	T	N	C	T	N	N	N	T	C	T	N	N	N	C	T	C	C	C	N	N
S1_66811393	C/T	1	66811393	+	NA	NA	NA	NA	NA	NA	T	C	N	N	Y	T	C	N	N	N	N	N	C	C	N	N	Y	N	C	T	N	C	T	N	N	N	T	C	T	N	N	N	C	T	C	C	C	N	N
S1_66811626	C/T	1	66811626	+	NA	NA	NA	NA	NA	NA	N	N	N	N	Y	C	T	N	N	N	N	C	C	N	N	N	N	N	N	T	C	C	C	N	T	N	N	C	N	C	N	N	T	C	N	N	N	N	T
S1_66812357	G/A	1	66812357	+	NA	NA	NA	NA	NA	NA	G	N	N	N	A	N	N	N	N	N	N	N	N	N	N	N	N	N	N	N	A	G	N	G	R	N	N	N	N	N	N	N	N	N	N	N	N	N	N
S1_66812363	G/A	1	66812363	+	NA	NA	NA	NA	NA	NA	G	N	N	N	A	N	N	N	N	N	N	N	N	N	N	N	N	N	N	N	A	G	N	G	R	N	N	N	N	N	N	N	N	N	N	N	N	N	N
S1_66812392	G/A	1	66812392	+	NA	NA	NA	NA	NA	NA	G	N	N	N	A	N	N	N	N	N	N	N	N	N	N	N	N	N	N	N	A	G	N	G	R	N	N	N	N	N	N	N	N	N	N	N	N	N	N
S1_66812951	A/G	1	66812951	+	NA	NA	NA	NA	NA	NA	N	N	A	N	N	N	N	N	N	N	N	N	N	A	N	N	N	N	N	N	A	N	N	N	N	N	N	N	A	N	N	A	N	A	N	N	A	N	A
S1_66812977	A/G	1	66812977	+	NA	NA	NA	NA	NA	NA	N	N	A	N	N	N	N	N	N	N	N	N	N	A	N	N	N	N	N	N	A	N	N	N	N	N	N	N	A	N	N	A	N	A	N	N	A	N	A
S1_66813007	T/A	1	66813007	+	NA	NA	NA	NA	NA	NA	N	N	T	N	N	N	N	N	N	N	N	N	N	T	N	N	N	N	N	N	T	N	N	N	N	N	N	N	T	N	N	T	N	T	N	N	T	N	T
S1_66813124	G/A	1	66813124	+	NA	NA	NA	NA	NA	NA	G	N	N	G	R	N	N	A	N	A	N	G	R	R	G	G	N	N	N	N	N	N	N	N	N	N	N	G	A	R	A	N	N	N	N	G	G	N	R
S1_66813133	G/A	1	66813133	+	NA	NA	NA	NA	NA	NA	A	N	N	A	R	N	N	G	N	G	N	R	G	R	G	A	N	N	N	N	N	N	N	N	N	N	N	A	G	G	G	N	N	N	N	R	G	N	G
S1_66813157	T/C	1	66813157	+	NA	NA	NA	NA	NA	NA	T	N	N	T	T	N	N	T	N	T	N	Y	T	T	C	T	N	N	N	N	N	N	N	N	N	N	N	T	T	T	T	N	N	N	N	T	T	N	Y
S1_66813161	C/A	1	66813161	+	NA	NA	NA	NA	NA	NA	C	N	N	C	C	N	N	C	N	C	N	M	C	C	A	C	N	N	N	N	N	N	N	N	N	N	N	C	C	C	C	N	N	N	N	C	C	N	M
S1_66813174	C/T	1	66813174	+	NA	NA	NA	NA	NA	NA	T	N	N	T	Y	N	N	C	N	C	N	Y	Y	Y	C	T	N	N	N	N	N	N	N	N	N	N	N	T	C	Y	C	N	N	N	N	T	T	N	C
S1_66838830	G/A	1	66838830	+	NA	NA	NA	NA	NA	NA	G	G	G	G	R	G	N	G	R	A	G	G	R	R	R	G	R	N	N	G	N	G	N	G	G	N	N	R	R	R	G	N	N	G	N	G	A	G	R
S1_66838862	A/G	1	66838862	+	NA	NA	NA	NA	NA	NA	A	A	A	A	R	A	N	A	R	G	A	A	R	R	R	A	R	N	N	A	N	A	N	A	A	N	N	R	R	R	A	N	N	A	N	A	G	A	R
S1_66841321	T/C	1	66841321	+	NA	NA	NA	NA	NA	NA	T	Y	T	Y	Y	Y	Y	C	Y	C	Y	Y	C	Y	C	Y	Y	N	T	N	N	T	T	T	Y	Y	T	Y	T	Y	N	Y	T	C	N	Y	N	Y	Y
S1_66841323	C/A	1	66841323	+	NA	NA	NA	NA	NA	NA	C	C	M	C	M	C	M	C	M	C	C	C	C	M	C	M	C	N	C	N	N	M	M	C	M	C	C	M	M	C	N	C	C	C	N	M	N	C	C
S1_66841338	A/G	1	66841338	+	NA	NA	NA	NA	NA	NA	A	R	R	A	R	R	R	A	R	A	R	R	A	R	A	R	R	N	G	N	N	A	R	G	R	R	R	A	R	R	N	R	G	A	N	A	N	R	A
S1_66841345	A/G	1	66841345	+	NA	NA	NA	NA	NA	NA	A	A	R	A	R	A	A	A	A	A	A	A	A	A	R	R	A	R	R	A	A	R	N	R	A	A	R	A	R	R	R	A	A	A	G	R	A	A	R
S1_66841347	G/T	1	66841347	+	NA	NA	NA	NA	NA	NA	K	K	K	K	K	G	G	K	K	K	G	K	G	K	K	K	K	K	T	K	G	K	N	K	K	G	K	G	K	K	K	G	G	G	T	K	G	K	K
S1_66841354	G/A	1	66841354	+	NA	NA	NA	NA	NA	NA	A	G	G	R	G	G	R	G	G	G	G	G	G	G	G	G	G	N	G	N	N	R	G	G	G	G	R	G	R	G	N	G	G	G	N	G	N	G	G
S1_66841377	G/A	1	66841377	+	NA	NA	NA	NA	NA	NA	G	G	G	G	G	G	G	G	G	G	G	G	G	G	G	G	G	G	R	G	G	G	N	G	G	G	G	G	G	G	G	G	G	G	G	G	G	G	G
S1_66841393	A/G	1	66841393	+	NA	NA	NA	NA	NA	NA	R	R	A	R	A	A	A	A	R	R	A	R	A	A	R	A	R	A	A	R	A	A	N	A	A	A	A	A	A	A	A	A	A	A	A	R	A	R	A
S1_66842453	C/T	1	66842453	+	NA	NA	NA	NA	NA	NA	C	C	T	Y	N	C	C	Y	Y	C	Y	Y	Y	Y	Y	C	C	C	C	C	C	Y	C	Y	Y	C	C	Y	C	Y	C	Y	Y	T	C	Y	C	Y	C
S1_66842485	T/C	1	66842485	+	NA	NA	NA	NA	NA	NA	Y	Y	T	T	N	Y	Y	Y	T	Y	Y	Y	T	Y	Y	Y	Y	Y	Y	Y	Y	Y	Y	Y	Y	T	Y	Y	Y	Y	Y	Y	T	T	Y	Y	Y	T	Y
S1_66842490	T/C	1	66842490	+	NA	NA	NA	NA	NA	NA	T	Y	T	Y	N	Y	Y	Y	Y	Y	Y	Y	Y	Y	Y	Y	Y	Y	Y	Y	Y	Y	Y	Y	Y	C	Y	Y	Y	T	Y	Y	Y	T	Y	Y	Y	Y	Y
S1_66842522	A/G	1	66842522	+	NA	NA	NA	NA	NA	NA	A	A	A	R	A	A	A	R	R	A	A	A	A	A	A	A	R	R	A	A	R	A	R	R	R	A	R	R	A	A	R	A	R	A	A	A	A	A	A
S1_66842538	G/A	1	66842538	+	NA	NA	NA	NA	NA	NA	R	R	R	R	R	R	R	R	R	R	R	R	R	R	R	G	R	R	R	R	R	R	R	R	R	A	R	R	R	R	A	R	R	R	R	R	R	G	R
S1_66842554	A/G	1	66842554	+	NA	NA	NA	NA	NA	NA	R	R	R	R	R	R	R	R	A	R	R	R	R	R	R	A	A	R	R	R	R	R	R	R	R	G	A	A	R	R	R	R	R	R	R	R	R	A	A
S1_66844066	T/C	1	66844066	+	NA	NA	NA	NA	NA	NA	N	N	Y	N	Y	N	N	N	T	N	N	C	T	N	N	T	N	N	N	C	N	T	N	T	Y	N	N	T	N	N	N	N	N	N	N	T	N	N	N
S1_66844071	C/T	1	66844071	+	NA	NA	NA	NA	NA	NA	N	N	C	N	Y	N	N	N	C	N	N	C	T	N	N	T	N	N	N	C	N	C	N	T	Y	N	N	C	N	N	N	N	N	N	N	T	N	N	N
S1_66844091	G/A	1	66844091	+	NA	NA	NA	NA	NA	NA	G	G	G	G	G	G	G	G	G	G	G	G	R	G	G	G	G	G	G	G	G	G	G	R	G	G	G	G	R	G	G	G	N	R	G	G	N	G	G
S1_66844093	A/G	1	66844093	+	NA	NA	NA	NA	NA	NA	A	A	A	A	A	A	A	A	A	A	A	A	A	A	A	A	A	A	G	A	A	A	A	A	A	A	A	A	A	A	A	A	N	R	G	A	N	A	A
S1_66844095	C/A	1	66844095	+	NA	NA	NA	NA	NA	NA	M	M	C	C	M	C	C	M	C	M	C	M	C	C	C	C	C	C	C	C	C	M	C	C	C	C	M	M	C	M	C	M	N	C	C	M	N	M	C
S1_66844096	G/A	1	66844096	+	NA	NA	NA	NA	NA	NA	G	G	G	G	G	G	G	G	G	G	G	R	R	G	G	R	R	G	G	G	G	G	R	G	G	G	G	G	G	R	G	G	N	G	G	G	N	G	G
S1_66844097	T/C	1	66844097	+	NA	NA	NA	NA	NA	NA	T	T	T	T	T	T	T	T	Y	T	T	T	T	T	T	T	T	T	T	T	T	T	T	T	T	T	Y	T	T	T	T	T	N	T	T	T	N	T	T
S1_66844099	T/C	1	66844099	+	NA	NA	NA	NA	NA	NA	T	T	T	T	T	T	T	T	T	T	T	T	T	T	Y	T	T	T	T	T	T	T	T	T	T	T	T	T	Y	T	Y	T	N	T	T	T	N	T	T
S1_66844101	A/G	1	66844101	+	NA	NA	NA	NA	NA	NA	A	A	A	A	A	A	A	A	A	R	A	A	A	A	R	A	A	A	A	R	A	A	A	A	A	R	A	A	A	A	R	A	N	A	A	A	N	A	A
S1_66844103	A/G	1	66844103	+	NA	NA	NA	NA	NA	NA	A	A	A	A	A	A	A	A	A	A	A	R	A	A	A	A	A	A	A	A	R	A	R	A	A	A	A	A	A	A	A	A	N	A	A	A	N	A	A
S1_66844104	T/C	1	66844104	+	NA	NA	NA	NA	NA	NA	T	T	T	T	T	T	T	T	T	T	T	T	T	T	T	T	T	T	T	T	T	T	T	T	T	T	T	T	T	T	T	T	N	T	T	T	N	T	T
S1_66844106	A/G	1	66844106	+	NA	NA	NA	NA	NA	NA	A	A	A	A	A	A	A	A	A	A	A	A	A	A	A	A	A	A	A	A	A	A	A	A	A	A	A	A	A	A	A	A	N	A	A	A	N	A	A
S1_66844107	A/G	1	66844107	+	NA	NA	NA	NA	NA	NA	A	A	A	A	A	A	A	A	A	A	A	A	A	A	A	A	A	A	A	A	A	R	A	A	A	A	A	A	A	A	A	A	N	A	A	A	N	A	A
S1_66844109	C/T	1	66844109	+	NA	NA	NA	NA	NA	NA	C	C	C	C	C	C	C	C	C	C	C	C	C	C	C	C	C	C	C	C	C	C	C	C	C	C	C	C	C	C	C	C	N	C	C	C	N	C	C
S1_66844112	C/G	1	66844112	+	NA	NA	NA	NA	NA	NA	N	N	S	N	C	N	N	N	G	N	N	C	C	N	N	C	N	N	N	C	N	G	N	C	S	N	N	G	N	N	N	N	N	N	N	C	N	N	N
S1_66844117	A/G	1	66844117	+	NA	NA	NA	NA	NA	NA	A	R	A	A	A	A	A	A	A	A	A	R	A	A	A	A	A	A	A	A	A	A	A	A	A	A	A	A	R	A	A	A	N	A	A	A	N	A	R
S1_66844119	A/G	1	66844119	+	NA	NA	NA	NA	NA	NA	A	A	A	A	A	A	A	A	A	A	R	A	R	A	A	A	R	A	A	A	A	A	A	A	A	A	A	R	A	A	A	A	N	A	A	A	N	A	A
S1_66844121	C/A	1	66844121	+	NA	NA	NA	NA	NA	NA	C	M	M	M	M	M	C	M	M	M	A	M	M	C	M	M	A	A	A	M	M	M	A	M	M	A	M	M	M	M	M	C	N	M	A	M	N	M	M
S1_66844123	A/G	1	66844123	+	NA	NA	NA	NA	NA	NA	A	A	A	A	A	A	A	A	A	A	A	A	A	A	A	A	A	A	A	A	A	A	A	A	A	A	A	A	A	A	A	A	A	A	A	A	A	A	A
S1_66844125	A/G	1	66844125	+	NA	NA	NA	NA	NA	NA	A	A	A	A	A	A	A	A	A	A	A	R	A	A	A	A	A	A	A	A	A	A	A	A	A	A	A	A	R	A	A	A	A	A	A	A	A	A	A
S1_66844126	C/T	1	66844126	+	NA	NA	NA	NA	NA	NA	C	C	C	C	C	C	C	C	C	C	C	C	C	C	C	C	C	C	C	C	C	C	C	C	C	Y	C	C	C	C	C	C	N	C	C	C	N	C	C
S1_66844127	C/T	1	66844127	+	NA	NA	NA	NA	NA	NA	C	C	C	C	C	C	C	C	C	C	C	C	C	C	C	C	C	C	C	C	C	C	C	C	C	C	C	C	C	C	C	C	C	C	C	C	C	C	C
S1_66844128	A/G	1	66844128	+	NA	NA	NA	NA	NA	NA	A	A	A	A	A	A	A	A	A	A	A	A	A	A	A	A	A	A	A	A	A	A	A	A	A	A	A	A	A	A	R	A	A	A	A	A	A	A	A
S1_66844131	A/G	1	66844131	+	NA	NA	NA	NA	NA	NA	R	A	R	A	A	A	G	A	A	A	R	A	R	A	A	A	R	G	A	A	R	A	A	A	A	A	R	A	A	A	A	A	N	A	A	A	N	A	A
S1_66844134	G/A	1	66844134	+	NA	NA	NA	NA	NA	NA	G	G	G	G	G	G	G	G	G	G	G	G	G	G	G	G	G	G	G	G	G	G	G	G	G	R	G	G	G	G	G	G	R	G	G	G	G	G	G
S1_66844135	C/T	1	66844135	+	NA	NA	NA	NA	NA	NA	C	C	C	C	C	C	C	C	C	C	C	C	C	C	C	C	C	C	C	C	C	C	C	C	C	Y	C	C	C	C	C	C	C	C	C	C	C	C	C
S1_66844139	G/A	1	66844139	+	NA	NA	NA	NA	NA	NA	G	R	G	G	G	G	G	R	G	G	G	G	G	G	G	G	G	G	G	G	G	G	G	G	G	G	G	G	G	G	G	G	G	R	G	G	G	G	G
S1_66844141	G/A	1	66844141	+	NA	NA	NA	NA	NA	NA	G	G	G	G	G	G	G	G	G	G	G	G	G	G	G	G	G	G	G	G	G	G	G	G	G	G	G	G	G	G	G	G	N	G	G	G	N	G	G
S1_66844142	C/T	1	66844142	+	NA	NA	NA	NA	NA	NA	C	C	C	C	C	C	C	C	C	C	C	C	C	C	C	C	C	C	C	C	C	C	C	C	C	C	C	C	C	C	C	C	C	C	C	C	C	C	C
S1_66844143	A/G	1	66844143	+	NA	NA	NA	NA	NA	NA	A	A	A	A	A	A	A	A	A	A	A	A	A	A	A	A	A	A	A	R	A	A	A	A	A	A	A	A	A	A	A	A	N	A	A	A	N	A	R
S1_66844144	C/T	1	66844144	+	NA	NA	NA	NA	NA	NA	C	C	C	C	C	C	C	C	C	C	C	C	C	C	C	C	C	C	C	C	C	C	C	C	C	C	C	C	C	C	C	C	N	C	C	C	N	C	C
S1_66844146	G/A	1	66844146	+	NA	NA	NA	NA	NA	NA	G	G	G	G	G	G	G	G	G	G	G	G	G	G	G	G	G	G	G	G	G	G	G	G	G	G	G	G	G	G	G	R	R	G	G	R	G	G	G
S1_66844147	T/C	1	66844147	+	NA	NA	NA	NA	NA	NA	T	T	T	Y	T	T	T	T	T	T	T	T	T	T	T	T	T	T	T	T	T	T	T	T	T	T	T	T	T	T	T	T	N	T	T	T	N	T	T
S1_66844151	G/A	1	66844151	+	NA	NA	NA	NA	NA	NA	G	G	G	G	G	G	G	G	G	G	G	G	G	G	G	G	G	G	G	G	G	G	G	G	G	G	G	G	G	G	G	G	G	G	G	G	G	G	G
S1_66844152	C/A	1	66844152	+	NA	NA	NA	NA	NA	NA	C	C	C	C	C	M	C	C	M	C	C	C	M	C	C	C	M	C	C	C	M	C	M	C	C	C	M	C	C	C	C	C	C	C	M	C	C	C	C
S1_66844160	A/T	1	66844160	+	NA	NA	NA	NA	NA	NA	A	A	A	A	A	A	A	A	A	A	A	A	A	A	A	A	A	A	A	A	A	A	A	A	A	A	A	A	A	A	A	A	A	A	A	A	A	A	A
S1_66844166	G/A	1	66844166	+	NA	NA	NA	NA	NA	NA	G	G	G	G	G	G	G	G	G	G	G	G	G	G	G	G	G	G	G	G	G	G	G	G	G	G	G	G	G	R	G	G	G	G	G	G	G	G	G
S1_66844167	T/C	1	66844167	+	NA	NA	NA	NA	NA	NA	T	Y	T	T	T	T	T	T	T	T	T	T	T	Y	T	T	T	T	T	T	T	Y	Y	T	T	Y	T	T	T	T	T	T	T	T	Y	T	T	T	T
S1_66844171	G/A	1	66844171	+	NA	NA	NA	NA	NA	NA	G	G	G	G	G	G	G	G	G	G	G	G	G	G	G	G	G	G	G	G	G	G	G	G	G	G	G	G	G	G	G	G	G	G	G	G	G	G	G
S1_66844177	A/G	1	66844177	+	NA	NA	NA	NA	NA	NA	A	A	A	A	A	A	A	A	A	A	A	A	A	A	A	A	A	A	A	A	A	A	A	A	A	A	A	A	A	A	A	A	A	A	R	A	A	A	A
S1_66844178	C/T	1	66844178	+	NA	NA	NA	NA	NA	NA	C	C	C	C	C	C	C	C	C	C	C	C	C	C	C	C	C	C	C	C	C	C	C	C	C	C	C	C	C	C	C	C	C	C	C	C	C	C	C
S1_66844232	C/A	1	66844232	+	NA	NA	NA	NA	NA	NA	C	C	M	M	C	C	M	M	C	C	M	M	C	M	M	M	C	M	C	C	C	M	C	M	C	C	C	M	C	C	M	M	C	C	M	C	C	M	M
S1_66844234	G/A	1	66844234	+	NA	NA	NA	NA	NA	NA	G	G	G	G	G	G	G	G	G	G	G	G	G	G	G	G	G	G	G	G	G	G	G	G	G	G	G	G	G	G	G	G	G	G	G	G	G	G	G
S1_66844235	A/G	1	66844235	+	NA	NA	NA	NA	NA	NA	A	A	A	A	A	A	A	A	A	A	A	A	A	A	A	A	A	A	A	A	A	A	R	A	A	A	A	A	A	A	A	A	A	A	A	A	A	A	A
S1_66844240	G/A	1	66844240	+	NA	NA	NA	NA	NA	NA	G	G	G	G	G	G	G	G	G	G	G	G	G	G	G	G	G	G	G	G	G	G	G	G	G	G	G	G	G	G	G	G	G	G	G	G	G	G	G
S1_66844241	C/T	1	66844241	+	NA	NA	NA	NA	NA	NA	C	C	C	C	C	C	C	C	C	C	C	C	C	C	C	C	C	C	C	C	C	C	C	C	C	C	C	C	C	C	C	C	C	C	C	C	C	C	C
S1_66844246	A/G	1	66844246	+	NA	NA	NA	NA	NA	NA	A	A	A	A	A	A	A	A	A	A	A	A	A	A	A	A	A	A	A	A	A	A	A	A	A	A	A	A	A	A	A	A	A	A	A	A	A	A	A
S1_66844247	T/C	1	66844247	+	NA	NA	NA	NA	NA	NA	T	T	T	T	T	T	T	T	T	T	T	T	Y	T	T	T	T	T	T	T	T	T	T	T	T	T	T	T	T	T	T	T	T	T	T	T	T	T	T
S1_66844253	T/C	1	66844253	+	NA	NA	NA	NA	NA	NA	T	T	T	T	T	T	T	T	T	T	T	T	T	T	T	T	T	T	T	T	T	T	Y	T	T	T	T	T	T	T	T	T	T	T	T	T	T	T	T
S1_66844256	T/C	1	66844256	+	NA	NA	NA	NA	NA	NA	T	T	T	T	T	T	T	T	T	T	T	T	T	T	T	T	T	T	T	T	T	T	T	T	T	T	T	T	T	T	T	T	T	T	T	T	Y	T	T
S1_66844260	C/T	1	66844260	+	NA	NA	NA	NA	NA	NA	C	C	C	C	C	C	C	C	C	C	C	C	C	C	C	C	C	C	C	C	C	C	C	C	C	C	C	C	C	C	C	C	C	C	C	C	C	C	C
S1_66844261	T/A	1	66844261	+	NA	NA	NA	NA	NA	NA	T	T	T	T	W	T	T	T	W	T	T	T	T	T	T	T	T	T	T	T	T	T	T	T	T	T	T	T	T	T	T	T	W	T	T	T	T	T	T
S1_66844267	G/A	1	66844267	+	NA	NA	NA	NA	NA	NA	G	G	G	G	G	G	G	G	G	G	G	G	G	G	G	G	G	G	G	G	G	G	G	G	G	G	G	G	G	G	G	G	G	G	G	G	G	G	G
S1_66844270	C/T	1	66844270	+	NA	NA	NA	NA	NA	NA	C	C	C	C	C	C	C	C	C	C	C	C	C	C	C	C	C	C	C	C	C	C	C	C	C	C	C	C	C	C	C	C	C	C	C	C	C	C	C
S1_66844273	T/C	1	66844273	+	NA	NA	NA	NA	NA	NA	T	T	T	T	T	T	T	T	T	T	T	T	T	T	T	T	T	T	T	T	T	T	T	T	T	T	T	T	T	T	T	T	T	T	T	T	T	T	T
S1_66844275	G/A	1	66844275	+	NA	NA	NA	NA	NA	NA	G	G	G	G	G	G	G	G	G	G	G	G	G	G	G	G	G	G	G	G	G	G	G	G	G	G	G	G	G	G	G	G	G	G	G	G	G	G	G
S1_66844278	A/G	1	66844278	+	NA	NA	NA	NA	NA	NA	A	A	A	A	A	A	A	A	A	A	A	A	A	A	A	A	A	A	R	A	R	A	A	A	A	A	A	A	A	A	A	A	A	A	A	A	A	A	A
S1_66844282	G/T	1	66844282	+	NA	NA	NA	NA	NA	NA	G	G	G	G	G	G	G	G	G	G	G	G	G	G	G	G	G	G	G	G	G	G	G	G	G	G	K	G	G	G	G	G	G	G	G	G	G	G	G
S1_66844283	G/A	1	66844283	+	NA	NA	NA	NA	NA	NA	G	G	G	G	G	G	G	G	G	G	G	G	G	G	G	G	G	G	G	G	G	G	G	G	G	G	G	G	G	G	G	G	G	G	G	G	G	G	G
S1_66844306	T/C	1	66844306	+	NA	NA	NA	NA	NA	NA	Y	Y	Y	T	T	T	T	Y	T	T	T	Y	T	T	Y	Y	T	Y	T	T	T	T	T	Y	Y	T	Y	Y	T	T	T	T	Y	T	T	Y	T	Y	T
S1_66844310	C/T	1	66844310	+	NA	NA	NA	NA	NA	NA	Y	C	C	C	Y	C	C	C	C	C	C	C	C	C	C	C	C	C	C	Y	C	C	C	C	Y	C	C	Y	C	C	C	C	C	C	C	C	C	C	Y
S1_66844318	G/T	1	66844318	+	NA	NA	NA	NA	NA	NA	G	G	G	G	G	G	G	G	G	G	G	G	G	G	G	G	G	G	G	G	G	G	G	G	G	G	G	G	G	G	G	G	G	G	G	G	G	G	G
S1_66844322	C/T	1	66844322	+	NA	NA	NA	NA	NA	NA	C	C	C	C	C	C	C	Y	C	C	C	C	C	Y	C	C	C	C	C	C	C	Y	C	C	C	C	C	C	C	C	C	C	Y	C	C	C	C	C	C
S1_66844323	G/A	1	66844323	+	NA	NA	NA	NA	NA	NA	G	G	G	G	G	G	G	G	G	G	G	G	G	G	G	G	G	G	G	G	G	G	G	G	G	G	G	G	G	G	G	G	G	G	G	G	G	G	G
S1_66844325	G/A	1	66844325	+	NA	NA	NA	NA	NA	NA	G	G	G	G	G	G	G	G	G	G	G	G	G	G	G	G	G	G	G	G	G	G	G	G	G	G	G	G	G	G	G	G	G	G	G	G	G	G	G
S1_66844328	G/A	1	66844328	+	NA	NA	NA	NA	NA	NA	R	G	G	G	R	G	G	G	G	G	G	G	G	G	G	G	G	G	G	R	G	G	G	G	R	G	G	R	G	G	G	G	G	G	G	G	G	G	R
S1_66844330	G/A	1	66844330	+	NA	NA	NA	NA	NA	NA	G	G	G	G	G	G	G	G	G	G	G	G	G	G	G	G	G	G	G	G	G	G	G	G	G	G	G	G	G	G	G	G	G	G	G	G	G	G	G
S1_66844338	G/A	1	66844338	+	NA	NA	NA	NA	NA	NA	G	G	R	G	G	G	G	R	G	G	G	G	G	R	R	R	G	G	G	G	G	R	G	G	G	G	G	G	G	R	G	G	G	G	R	G	G	G	G
S1_66844341	G/A	1	66844341	+	NA	NA	NA	NA	NA	NA	G	G	G	G	G	G	G	G	G	G	G	G	G	G	G	G	G	G	G	G	G	G	G	G	G	G	G	G	G	G	G	G	G	R	G	G	G	G	G
S1_66844342	G/A	1	66844342	+	NA	NA	NA	NA	NA	NA	G	G	G	G	G	G	G	G	G	G	G	G	G	R	G	G	R	G	G	G	G	G	G	G	G	G	G	G	G	G	G	G	G	G	G	G	G	G	G
S1_66844349	A/G	1	66844349	+	NA	NA	NA	NA	NA	NA	R	R	R	R	A	A	A	R	A	A	A	R	A	A	A	A	R	A	A	A	A	R	A	A	R	A	A	A	A	R	A	A	R	A	A	A	A	R	A
S1_66845031	T/G	1	66845031	+	NA	NA	NA	NA	NA	NA	K	T	K	T	T	T	T	K	T	T	T	T	T	T	K	K	T	T	T	T	T	T	T	T	T	T	T	T	T	T	T	T	K	T	T	T	T	K	K
S1_66845033	G/A	1	66845033	+	NA	NA	NA	NA	NA	NA	G	G	G	G	G	G	G	G	G	G	G	G	G	G	G	G	G	G	G	G	G	G	G	G	G	G	G	G	G	G	G	G	G	G	G	G	G	G	G
S1_66845034	T/G	1	66845034	+	NA	NA	NA	NA	NA	NA	T	T	T	T	T	T	T	T	T	T	T	T	T	T	T	T	T	T	T	T	T	T	T	T	T	T	T	T	T	T	T	K	K	T	T	K	T	T	T
S1_66845040	T/C	1	66845040	+	NA	NA	NA	NA	NA	NA	T	T	Y	Y	T	T	T	T	T	T	T	T	T	Y	T	T	T	T	T	Y	T	T	T	T	T	T	T	T	T	T	T	T	T	T	T	T	T	T	T
S1_66845042	G/A	1	66845042	+	NA	NA	NA	NA	NA	NA	G	G	G	G	G	G	G	G	G	G	G	G	G	G	G	G	G	G	G	G	G	G	G	G	G	G	G	G	G	G	G	G	G	G	G	G	G	G	G
S1_66845055	C/T	1	66845055	+	NA	NA	NA	NA	NA	NA	C	C	C	C	C	C	C	C	C	C	C	C	C	C	C	C	C	C	C	C	C	C	C	C	Y	C	C	C	C	C	C	C	C	C	C	C	C	C	C
S1_66845058	G/A	1	66845058	+	NA	NA	NA	NA	NA	NA	G	G	G	G	G	G	G	G	G	G	G	G	G	G	G	G	G	G	G	G	G	G	G	G	G	G	G	G	G	G	G	G	G	G	G	G	G	G	G
S1_66845072	A/G	1	66845072	+	NA	NA	NA	NA	NA	NA	A	A	A	A	A	A	A	R	A	A	R	A	A	R	A	A	A	A	A	A	A	A	A	A	A	A	A	A	A	A	A	A	A	A	R	A	A	R	A
S1_66845076	C/T	1	66845076	+	NA	NA	NA	NA	NA	NA	C	C	C	C	C	C	C	C	C	C	C	C	C	C	C	C	C	C	C	C	C	C	C	C	C	C	C	C	C	C	C	C	Y	C	C	Y	C	C	C
S1_66845090	C/A	1	66845090	+	NA	NA	NA	NA	NA	NA	C	C	C	N	N	M	N	C	C	N	N	C	C	N	N	C	C	C	M	N	C	A	C	N	C	C	M	N	C	M	N	N	C	A	C	N	C	C	C
S1_66845122	A/G	1	66845122	+	NA	NA	NA	NA	NA	NA	A	A	A	A	A	A	A	A	A	A	A	A	A	A	A	A	A	A	A	A	A	A	A	A	A	R	A	A	A	A	A	A	A	A	R	R	A	A	A
S1_66845125	C/T	1	66845125	+	NA	NA	NA	NA	NA	NA	C	C	C	C	C	C	C	C	C	C	C	C	C	C	C	C	C	C	Y	C	C	C	C	C	C	C	C	C	C	C	C	C	C	C	C	C	C	C	C
S1_66845132	A/G	1	66845132	+	NA	NA	NA	NA	NA	NA	A	A	A	A	A	A	R	A	A	A	A	A	A	A	A	A	A	R	A	A	A	A	A	A	A	A	A	A	A	A	A	A	A	A	A	A	A	A	A
S1_66845134	A/G	1	66845134	+	NA	NA	NA	NA	NA	NA	A	A	A	A	A	A	A	A	A	R	A	A	R	A	A	A	A	A	A	A	A	R	A	A	A	A	A	A	A	A	A	A	A	A	A	A	R	A	R
S1_66845138	C/T	1	66845138	+	NA	NA	NA	NA	NA	NA	C	C	C	C	C	C	C	C	C	C	C	C	C	C	C	C	C	C	C	C	C	C	Y	C	C	C	C	C	C	C	C	C	C	C	C	C	C	C	C
S1_66845143	G/A	1	66845143	+	NA	NA	NA	NA	NA	NA	G	G	G	G	G	G	G	G	G	G	G	G	G	G	G	G	G	G	G	G	G	G	G	G	R	G	G	G	G	R	G	G	G	G	R	G	G	G	G
S1_66845144	G/A	1	66845144	+	NA	NA	NA	NA	NA	NA	G	G	G	G	G	G	G	G	G	G	G	G	G	G	G	G	G	R	G	G	G	G	G	G	G	G	G	G	G	G	G	G	G	G	G	G	R	G	G
S1_66845148	A/G	1	66845148	+	NA	NA	NA	NA	NA	NA	A	A	A	A	R	R	A	A	A	R	A	A	A	A	A	A	A	A	A	A	A	R	A	A	A	A	A	A	A	A	R	A	R	A	A	A	A	A	A
S1_66845165	G/A	1	66845165	+	NA	NA	NA	NA	NA	NA	G	G	G	G	G	G	G	G	R	R	G	G	G	G	G	G	G	R	G	G	G	G	G	G	G	G	R	G	G	G	G	G	G	R	G	G	R	G	G
S1_66845169	C/T	1	66845169	+	NA	NA	NA	NA	NA	NA	C	C	C	C	C	C	C	C	C	C	C	C	C	C	C	C	C	C	C	C	C	C	C	C	C	C	C	C	C	C	C	C	C	C	C	C	C	C	C
S1_66845170	A/G	1	66845170	+	NA	NA	NA	NA	NA	NA	A	R	A	R	A	R	A	A	A	A	A	A	A	A	A	A	A	R	A	A	A	A	A	A	A	A	A	A	R	A	A	A	A	A	A	R	A	R	A
S1_66845173	C/A	1	66845173	+	NA	NA	NA	NA	NA	NA	C	C	C	C	C	C	C	C	C	C	C	C	M	C	C	C	M	C	C	M	C	C	C	C	C	C	C	C	M	C	C	C	C	C	M	C	C	C	C
S1_66845175	A/G	1	66845175	+	NA	NA	NA	NA	NA	NA	A	A	A	A	A	A	R	A	A	A	A	A	A	A	A	A	A	A	A	A	A	A	A	A	A	A	A	A	A	A	A	A	A	R	A	A	A	A	A
S1_66845189	T/C	1	66845189	+	NA	NA	NA	NA	NA	NA	T	Y	Y	T	Y	T	T	Y	T	T	T	Y	T	T	T	N	T	T	T	T	Y	T	N	Y	T	T	T	T	Y	T	Y	T	T	T	T	T	T	T	T
S1_66845192	A/G	1	66845192	+	NA	NA	NA	NA	NA	NA	R	A	A	A	A	A	A	A	R	A	R	A	A	R	R	N	A	A	A	A	A	A	N	A	A	A	R	A	A	R	A	R	A	R	A	A	R	R	A
S1_66845210	G/A	1	66845210	+	NA	NA	NA	NA	NA	NA	R	G	G	G	G	R	G	G	G	G	G	R	G	G	G	N	R	R	G	G	R	G	N	R	G	R	G	R	G	G	G	G	G	G	G	R	G	G	R
S1_66845211	T/G	1	66845211	+	NA	NA	NA	NA	NA	NA	T	T	K	T	T	T	G	T	T	T	T	T	K	K	T	N	T	T	K	T	K	T	N	T	K	T	K	T	K	T	K	T	T	T	G	K	T	K	T
S1_66845215	T/C	1	66845215	+	NA	NA	NA	NA	NA	NA	T	T	T	T	Y	T	T	T	T	T	T	T	Y	T	T	N	Y	T	T	T	Y	T	N	T	T	T	T	T	T	Y	T	T	T	T	T	T	Y	T	Y
S1_66845220	A/G	1	66845220	+	NA	NA	NA	NA	NA	NA	A	A	A	G	R	A	A	A	A	A	A	R	A	A	A	N	A	A	A	G	A	A	N	A	A	A	R	A	A	R	A	A	G	A	A	R	A	R	R
S1_66845240	A/G	1	66845240	+	NA	NA	NA	NA	NA	NA	A	R	A	A	A	A	A	R	R	G	R	A	A	A	R	N	A	R	R	A	A	R	N	A	R	A	A	A	A	A	A	A	A	A	A	A	R	A	A
S1_66845242	C/A	1	66845242	+	NA	NA	NA	NA	NA	NA	M	M	C	C	C	C	C	C	M	C	M	C	M	C	M	N	C	M	C	C	C	M	N	C	M	M	M	C	C	M	C	M	C	C	C	C	C	C	C
S1_66845321	A/G	1	66845321	+	NA	NA	NA	NA	NA	NA	A	A	A	A	A	A	A	R	A	A	A	A	A	A	A	A	R	A	A	A	A	A	A	A	A	A	A	A	A	A	A	A	A	A	A	A	A	A	A
S1_66845325	A/G	1	66845325	+	NA	NA	NA	NA	NA	NA	A	A	A	A	A	A	R	A	A	A	A	A	A	A	A	A	A	A	A	A	A	A	A	A	A	A	A	A	A	A	A	A	A	A	A	A	A	R	A
S1_66845330	A/G	1	66845330	+	NA	NA	NA	NA	NA	NA	A	A	A	A	A	A	R	A	A	A	A	A	A	A	A	A	A	A	A	A	A	A	A	A	A	A	A	A	A	A	A	A	A	A	A	A	A	A	A
S1_66845331	A/G	1	66845331	+	NA	NA	NA	NA	NA	NA	A	A	A	A	A	A	A	A	A	A	A	A	A	A	A	A	A	A	A	A	A	A	A	A	A	A	A	A	A	A	A	A	A	A	A	A	A	A	A
S1_66845337	A/G	1	66845337	+	NA	NA	NA	NA	NA	NA	A	A	A	A	A	A	A	R	A	A	A	A	A	A	A	A	A	A	A	A	A	A	A	A	A	A	A	A	A	A	R	A	A	R	A	A	A	A	A
S1_66845343	A/T	1	66845343	+	NA	NA	NA	NA	NA	NA	A	A	A	A	A	A	A	A	A	A	A	A	A	A	A	A	A	A	A	A	A	A	A	A	A	A	A	A	A	A	A	A	A	A	A	A	A	A	A
S1_66845345	C/A	1	66845345	+	NA	NA	NA	NA	NA	NA	C	C	C	M	C	C	M	C	C	C	C	C	C	C	C	C	C	C	C	C	C	C	C	C	C	C	C	C	C	C	C	C	C	C	C	C	C	C	C
S1_66845347	A/G	1	66845347	+	NA	NA	NA	NA	NA	NA	A	A	A	A	A	A	R	A	A	A	A	A	A	A	A	A	A	A	A	A	A	A	A	A	A	A	A	A	A	A	A	A	A	A	A	A	A	A	A
S1_66845354	G/T	1	66845354	+	NA	NA	NA	NA	NA	NA	G	G	G	G	K	K	G	G	K	K	G	G	K	G	G	G	K	K	K	G	G	G	K	G	G	G	K	G	K	G	G	G	G	G	G	G	G	G	G
S1_66845360	T/C	1	66845360	+	NA	NA	NA	NA	NA	NA	T	T	T	T	T	T	T	T	T	T	T	T	T	T	T	T	T	T	T	T	T	T	T	T	T	T	T	T	T	T	T	T	T	T	T	T	T	T	T
S1_66845361	G/C	1	66845361	+	NA	NA	NA	NA	NA	NA	G	G	G	G	G	G	G	G	G	G	G	G	G	G	G	G	G	G	G	G	G	G	G	G	G	G	G	G	G	G	G	G	G	G	G	G	G	G	G
S1_66845362	A/G	1	66845362	+	NA	NA	NA	NA	NA	NA	A	A	A	A	A	A	A	A	A	A	A	R	A	R	A	A	A	A	A	A	A	A	A	A	A	A	A	A	A	A	A	A	R	R	A	A	A	A	A
S1_66845364	C/T	1	66845364	+	NA	NA	NA	NA	NA	NA	C	C	C	C	C	C	C	C	C	C	C	C	C	C	C	C	C	C	C	C	C	C	C	C	C	C	C	C	C	C	C	C	C	C	C	C	C	C	C
S1_66845367	G/T	1	66845367	+	NA	NA	NA	NA	NA	NA	G	G	G	G	G	G	G	G	G	G	G	G	G	G	G	G	G	G	G	G	G	G	G	G	G	G	G	G	G	G	G	G	G	G	G	G	G	G	G
S1_66845372	T/C	1	66845372	+	NA	NA	NA	NA	NA	NA	T	T	T	T	T	T	T	T	T	T	T	T	T	T	T	T	T	T	T	T	T	Y	T	Y	Y	T	T	T	T	Y	T	T	T	T	T	T	T	T	T
S1_66845374	T/C	1	66845374	+	NA	NA	NA	NA	NA	NA	T	Y	T	T	T	T	T	T	T	T	T	T	T	T	T	T	T	Y	T	T	T	T	T	T	T	T	T	T	T	T	T	T	Y	T	T	T	T	T	T
S1_66845376	G/A	1	66845376	+	NA	NA	NA	NA	NA	NA	G	G	G	G	G	G	G	G	G	G	G	G	G	G	G	G	G	G	G	G	G	G	G	G	G	G	G	G	G	G	G	G	G	G	G	G	G	G	G
S1_66845377	T/A	1	66845377	+	NA	NA	NA	NA	NA	NA	T	T	T	T	T	T	T	T	T	T	T	T	T	T	T	T	T	T	T	T	T	T	T	T	T	T	T	T	T	T	T	T	T	T	T	T	T	T	T
S1_66845386	C/T	1	66845386	+	NA	NA	NA	NA	NA	NA	C	N	C	C	N	T	N	T	N	N	N	C	N	C	N	N	N	N	N	N	N	C	N	C	C	N	N	N	N	Y	N	N	N	T	N	T	N	N	C
S1_66845425	G/A	1	66845425	+	NA	NA	NA	NA	NA	NA	G	N	G	G	N	A	N	A	N	N	N	G	N	G	N	N	N	N	N	N	N	G	N	G	G	N	N	N	N	R	N	N	N	A	N	A	N	N	G
S1_66845441	G/T	1	66845441	+	NA	NA	NA	NA	NA	NA	G	N	G	G	N	T	N	T	N	N	N	G	N	G	N	N	N	N	N	N	N	G	N	G	G	N	N	N	N	K	N	N	N	T	N	T	N	N	G
S1_66845774	G/T	1	66845774	+	NA	NA	NA	NA	NA	NA	G	G	G	G	G	G	G	G	G	G	G	G	G	G	G	G	G	G	G	G	G	G	G	G	G	G	G	G	G	G	G	N	N	G	G	G	G	G	G
S1_66846140	T/C	1	66846140	+	NA	NA	NA	NA	NA	NA	T	N	T	C	C	T	Y	C	Y	T	T	Y	Y	Y	T	Y	T	N	C	N	N	Y	N	Y	C	N	N	C	N	T	N	N	C	T	N	T	N	T	T
S1_66846144	G/C	1	66846144	+	NA	NA	NA	NA	NA	NA	G	N	G	C	C	G	S	C	S	G	G	S	S	S	G	S	G	N	C	N	N	S	N	S	C	N	N	C	N	G	N	N	C	G	N	G	N	G	G
S1_66846251	C/T	1	66846251	+	NA	NA	NA	NA	NA	NA	C	C	C	C	C	C	C	C	C	C	C	C	C	C	C	C	C	C	C	C	C	C	C	C	C	C	C	C	C	C	C	C	C	C	C	C	C	C	C
S1_66846513	C/T	1	66846513	+	NA	NA	NA	NA	NA	NA	C	N	C	C	C	C	C	C	C	C	C	C	C	C	C	C	C	C	C	C	C	C	C	C	C	N	C	C	C	Y	C	C	C	C	C	C	C	C	C
S1_66846516	G/T	1	66846516	+	NA	NA	NA	NA	NA	NA	G	N	G	G	G	G	G	G	G	G	G	G	G	G	G	G	G	G	G	G	G	G	G	G	K	N	G	G	G	G	G	G	G	G	G	G	G	G	G
S1_66846519	A/G	1	66846519	+	NA	NA	NA	NA	NA	NA	A	N	A	A	A	A	A	A	A	A	A	A	A	A	A	A	A	A	A	A	A	R	A	A	A	N	A	A	A	A	A	A	A	A	A	A	A	A	A
S1_66846520	T/C	1	66846520	+	NA	NA	NA	NA	NA	NA	T	N	T	T	T	T	T	T	T	T	T	Y	T	T	T	T	T	Y	T	T	T	T	T	T	T	N	T	T	T	Y	T	T	T	T	T	T	T	T	T
S1_66846522	G/A	1	66846522	+	NA	NA	NA	NA	NA	NA	G	N	G	G	G	G	G	G	G	G	G	G	G	G	G	G	G	G	G	G	R	G	G	G	G	N	R	G	G	G	R	G	G	G	G	G	G	G	G
S1_66846523	A/G	1	66846523	+	NA	NA	NA	NA	NA	NA	A	N	A	A	R	A	A	A	A	A	A	A	R	A	A	A	A	A	A	A	A	A	A	A	A	N	A	A	R	A	A	A	A	A	A	A	A	A	A
S1_66846525	C/T	1	66846525	+	NA	NA	NA	NA	NA	NA	Y	N	C	C	C	C	C	T	C	C	C	C	C	C	Y	C	T	C	C	Y	Y	C	C	Y	C	N	C	C	C	C	C	C	C	C	C	C	C	Y	C
S1_66846526	G/A	1	66846526	+	NA	NA	NA	NA	NA	NA	G	N	G	G	G	R	G	G	G	R	G	G	G	R	G	G	G	R	R	G	G	G	G	G	G	N	R	R	G	G	G	G	G	R	G	G	G	G	G
S1_66846527	T/C	1	66846527	+	NA	NA	NA	NA	NA	NA	T	N	T	C	T	T	T	T	T	T	T	T	T	Y	Y	T	T	T	Y	Y	Y	T	Y	T	T	N	T	T	T	T	T	T	T	T	T	T	T	T	T
S1_66846528	A/G	1	66846528	+	NA	NA	NA	NA	NA	NA	A	N	A	A	A	A	A	A	A	A	A	A	A	A	A	A	A	A	A	A	A	A	A	A	A	N	A	R	A	A	A	A	A	A	G	A	A	A	A
S1_66846534	G/A	1	66846534	+	NA	NA	NA	NA	NA	NA	G	N	G	G	G	G	G	G	G	G	G	G	G	G	G	G	G	G	G	G	G	G	G	R	G	N	R	G	G	G	R	G	G	G	G	G	G	G	G
S1_66846542	G/T	1	66846542	+	NA	NA	NA	NA	NA	NA	G	N	G	G	G	G	G	G	G	G	G	G	G	G	G	G	G	G	G	K	G	G	G	G	G	N	G	K	G	G	G	G	G	G	G	G	G	G	G
S1_66846546	G/A	1	66846546	+	NA	NA	NA	NA	NA	NA	G	G	G	G	G	G	G	G	G	G	G	G	G	G	G	G	G	G	G	G	G	G	G	G	G	G	G	G	G	G	G	G	G	G	G	G	G	G	G
S1_66846548	A/C	1	66846548	+	NA	NA	NA	NA	NA	NA	A	A	A	A	A	A	A	A	A	A	A	A	A	A	A	A	A	A	A	A	A	A	A	A	A	A	A	A	A	A	A	A	A	A	A	A	A	A	A
S1_66846555	T/C	1	66846555	+	NA	NA	NA	NA	NA	NA	T	N	T	T	T	T	T	T	T	T	T	T	T	T	T	Y	T	T	T	T	T	T	T	T	T	N	T	T	T	T	T	T	T	T	T	Y	T	T	T
S1_66846556	C/T	1	66846556	+	NA	NA	NA	NA	NA	NA	C	N	C	C	C	C	C	C	C	C	C	Y	C	C	C	Y	C	C	C	C	C	C	C	C	C	N	C	C	C	C	C	C	C	C	C	Y	C	C	Y
S1_66846561	G/A	1	66846561	+	NA	NA	NA	NA	NA	NA	G	G	G	G	G	G	G	G	G	G	G	G	G	G	G	G	G	G	G	G	G	G	G	G	G	G	G	G	G	G	G	G	G	G	G	G	G	G	G
S1_66846574	C/T	1	66846574	+	NA	NA	NA	NA	NA	NA	C	C	C	C	C	C	C	C	C	C	C	C	C	C	C	C	C	C	C	C	C	C	C	C	C	C	C	C	C	C	C	C	C	C	C	C	C	C	C
S1_66846627	C/A	1	66846627	+	NA	NA	NA	NA	NA	NA	C	C	C	C	C	C	C	C	C	C	C	C	C	C	C	C	C	C	C	C	C	C	C	C	C	C	C	C	C	C	C	C	C	C	C	C	C	C	C
S1_66846711	G/A	1	66846711	+	NA	NA	NA	NA	NA	NA	R	N	G	G	N	G	N	G	N	G	A	N	N	G	N	N	N	N	N	N	G	G	N	A	N	N	N	G	G	N	N	N	N	N	N	N	N	N	A
S1_66846716	G/A	1	66846716	+	NA	NA	NA	NA	NA	NA	G	N	A	G	N	G	N	G	N	A	G	N	N	G	N	N	N	N	N	N	R	G	N	G	N	N	N	G	R	N	N	N	N	N	N	N	N	N	G
S1_66846721	C/A	1	66846721	+	NA	NA	NA	NA	NA	NA	C	N	C	M	N	C	N	A	N	C	C	N	N	A	N	N	N	N	N	N	C	A	N	C	N	N	N	C	M	N	N	N	N	N	N	N	N	N	C
S1_66846728	C/T	1	66846728	+	NA	NA	NA	NA	NA	NA	Y	N	C	Y	N	Y	N	C	N	C	C	N	N	C	N	N	N	N	N	N	C	C	N	C	N	N	N	C	C	N	N	N	N	N	N	N	N	N	C
S1_66846743	A/G	1	66846743	+	NA	NA	NA	NA	NA	NA	A	N	A	A	N	R	N	A	N	A	A	N	N	A	N	N	N	N	N	N	R	A	N	A	N	N	N	G	A	N	N	N	N	N	N	N	N	N	A
S1_66848651	C/T	1	66848651	+	NA	NA	NA	NA	NA	NA	C	C	N	Y	N	C	N	C	N	C	C	C	C	C	C	C	C	C	C	C	N	C	N	C	C	Y	N	C	N	C	N	C	N	C	N	C	C	C	C
S1_66848658	T/C	1	66848658	+	NA	NA	NA	NA	NA	NA	T	C	N	Y	N	Y	N	Y	N	T	Y	Y	T	T	T	T	T	T	T	T	N	T	N	T	T	T	N	T	N	T	N	T	N	Y	N	T	T	Y	Y
S1_66848671	T/C	1	66848671	+	NA	NA	NA	NA	NA	NA	Y	T	N	Y	N	T	N	T	N	T	T	T	T	Y	T	Y	T	T	T	T	N	T	N	Y	Y	T	N	Y	N	Y	N	T	N	T	N	Y	T	Y	T
S1_66848678	T/C	1	66848678	+	NA	NA	NA	NA	NA	NA	Y	T	N	T	N	Y	N	Y	N	T	Y	Y	Y	T	T	Y	C	C	T	T	N	Y	N	T	Y	T	N	Y	N	T	N	T	N	T	N	Y	C	T	Y
S1_66848683	T/C	1	66848683	+	NA	NA	NA	NA	NA	NA	T	T	N	Y	N	Y	N	Y	N	T	Y	T	Y	Y	Y	Y	T	T	T	C	N	Y	N	Y	Y	T	N	Y	N	Y	N	C	N	Y	N	T	T	Y	Y
S1_66848687	C/T	1	66848687	+	NA	NA	NA	NA	NA	NA	C	C	N	C	N	C	N	C	N	C	C	C	C	C	C	C	C	C	T	C	N	Y	N	C	C	Y	N	C	N	C	N	C	N	C	N	C	C	C	C
S1_66848706	A/T	1	66848706	+	NA	NA	NA	NA	NA	NA	W	A	N	A	N	A	N	A	N	T	A	A	A	A	W	A	A	A	A	A	N	A	N	A	A	A	N	A	N	A	N	A	N	A	N	A	A	A	W
S1_66849502	C/T	1	66849502	+	NA	NA	NA	NA	NA	NA	T	N	C	N	C	T	N	T	C	N	T	N	N	C	C	Y	N	T	N	N	N	C	N	N	Y	T	N	N	N	N	N	N	N	C	N	N	N	C	C
S1_66849534	G/A	1	66849534	+	NA	NA	NA	NA	NA	NA	G	N	A	N	R	G	N	G	G	N	G	N	N	R	A	R	N	G	N	N	N	A	N	N	G	G	N	N	N	N	N	N	N	G	N	N	N	G	R
S1_66849537	G/A	1	66849537	+	NA	NA	NA	NA	NA	NA	G	N	G	N	R	G	N	G	A	N	G	N	N	R	G	G	N	G	N	N	N	G	N	N	R	G	N	N	N	N	N	N	N	A	N	N	N	A	R
S1_66851267	G/A	1	66851267	+	NA	NA	NA	NA	NA	NA	R	G	R	A	G	G	R	R	G	R	R	G	G	R	A	G	G	N	G	R	N	R	N	R	G	G	G	A	G	G	G	G	N	R	N	G	N	R	R
S1_66851273	C/T	1	66851273	+	NA	NA	NA	NA	NA	NA	C	Y	C	C	Y	C	C	Y	C	C	C	Y	C	C	C	C	C	N	C	C	N	C	N	Y	C	C	T	C	Y	C	C	C	N	Y	N	Y	N	C	Y
S1_66851277	C/T	1	66851277	+	NA	NA	NA	NA	NA	NA	Y	Y	C	C	Y	T	Y	Y	Y	C	Y	C	C	C	C	C	C	N	Y	C	N	Y	N	C	Y	C	C	C	C	Y	T	T	N	C	N	C	N	C	C
S1_66851289	C/T	1	66851289	+	NA	NA	NA	NA	NA	NA	Y	C	C	C	C	C	C	C	C	C	Y	C	C	C	C	T	C	N	C	C	N	Y	N	Y	C	Y	C	C	C	Y	C	C	N	C	N	C	N	C	C
S1_66851309	T/C	1	66851309	+	NA	NA	NA	NA	NA	NA	T	T	Y	T	T	T	T	T	Y	Y	Y	Y	C	T	T	T	C	N	Y	T	N	T	N	T	Y	Y	T	T	Y	T	T	T	N	T	N	Y	N	T	T
S1_66857538	A/C	1	66857538	+	NA	NA	NA	NA	NA	NA	A	A	M	M	C	M	A	M	A	M	A	M	A	A	A	M	M	A	A	A	A	A	M	A	A	A	A	M	M	A	A	M	M	M	N	M	A	A	M
S1_66857545	C/A	1	66857545	+	NA	NA	NA	NA	NA	NA	C	C	C	C	C	C	C	C	C	C	C	C	M	C	C	C	C	C	C	M	C	M	C	M	C	C	C	C	C	C	C	M	M	C	N	C	C	C	C
S1_66857551	G/A	1	66857551	+	NA	NA	NA	NA	NA	NA	R	R	R	R	A	R	G	R	R	R	R	A	R	R	R	R	R	G	G	R	G	R	A	R	G	G	G	R	R	G	G	R	R	R	N	R	R	R	R
S1_66857583	A/G	1	66857583	+	NA	NA	NA	NA	NA	NA	A	R	A	A	A	R	A	R	R	R	R	R	A	R	R	A	A	A	A	A	A	R	R	A	A	A	A	A	A	A	A	A	R	A	N	A	R	R	R
S1_66858742	T/C	1	66858742	+	NA	NA	NA	NA	NA	NA	Y	T	C	N	N	N	N	T	N	N	Y	T	T	C	T	N	N	T	T	N	N	T	N	T	Y	N	T	N	C	T	T	T	N	T	C	N	N	Y	T
S1_66858758	C/T	1	66858758	+	NA	NA	NA	NA	NA	NA	Y	C	T	N	N	N	N	C	N	N	Y	C	C	T	C	N	N	C	C	N	N	C	N	C	Y	N	C	N	T	C	C	C	N	C	T	N	N	Y	C
S1_66861104	A/G	1	66861104	+	NA	NA	NA	NA	NA	NA	G	N	R	R	G	R	N	N	A	N	N	R	G	A	R	A	R	A	G	A	N	R	N	R	G	A	A	G	N	A	G	G	A	N	N	N	N	N	R
S1_66861136	G/A	1	66861136	+	NA	NA	NA	NA	NA	NA	A	N	R	R	A	R	N	N	G	N	N	R	A	G	R	G	R	G	A	G	N	R	N	R	A	G	G	A	N	G	A	A	G	N	N	N	N	N	R
S1_66863169	C/A	1	66863169	+	NA	NA	NA	NA	NA	NA	C	N	N	C	M	C	N	N	N	N	N	N	C	C	C	C	N	N	N	N	C	C	N	N	C	N	N	C	N	N	N	N	N	N	N	N	N	N	C
S1_66863208	G/A	1	66863208	+	NA	NA	NA	NA	NA	NA	G	N	N	G	R	G	N	N	N	N	N	N	G	G	G	G	N	N	N	N	G	G	N	N	G	N	N	G	N	N	N	N	N	N	N	N	N	N	G
S1_66877604	C/T	1	66877604	+	NA	NA	NA	NA	NA	NA	N	N	C	N	N	C	N	N	C	C	Y	N	N	C	N	N	N	C	N	N	N	C	N	N	N	C	N	N	N	N	N	C	Y	N	N	N	N	N	N
S1_66877636	T/C	1	66877636	+	NA	NA	NA	NA	NA	NA	N	N	T	N	N	T	N	N	T	T	Y	N	N	T	N	N	N	T	N	N	N	T	N	N	N	T	N	N	N	N	N	T	Y	N	N	N	N	N	N
S1_66889116	G/A	1	66889116	+	NA	NA	NA	NA	NA	NA	A	N	G	N	A	N	N	N	A	N	G	N	R	N	N	A	N	N	N	N	N	N	N	N	N	N	N	N	N	N	N	N	N	N	N	N	N	N	N
S1_66889153	T/C	1	66889153	+	NA	NA	NA	NA	NA	NA	C	N	T	N	C	N	N	N	C	N	T	N	Y	N	N	C	N	N	N	N	N	N	N	N	N	N	N	N	N	N	N	N	N	N	N	N	N	N	N
S1_66891145	T/C	1	66891145	+	NA	NA	NA	NA	NA	NA	N	N	N	N	T	C	N	N	T	Y	N	N	T	N	N	N	Y	N	C	N	N	N	N	N	N	T	T	N	T	C	N	N	N	T	N	N	T	N	N
S1_66891155	G/A	1	66891155	+	NA	NA	NA	NA	NA	NA	N	N	N	N	G	G	N	N	G	G	N	N	G	N	N	N	G	N	G	N	N	N	N	N	N	G	G	N	G	G	N	N	N	G	N	N	G	N	N
S1_66891183	C/T	1	66891183	+	NA	NA	NA	NA	NA	NA	N	N	N	N	C	C	N	N	C	C	N	N	Y	N	N	N	Y	N	C	N	N	N	N	N	N	C	T	N	T	C	N	N	N	C	N	N	C	N	N
S1_66891191	A/G	1	66891191	+	NA	NA	NA	NA	NA	NA	N	N	N	N	G	A	N	N	R	R	N	N	R	N	N	N	A	N	A	N	N	N	N	N	N	G	A	N	A	A	N	N	N	G	N	N	G	N	N
S1_66892330	A/T	1	66892330	+	NA	NA	NA	NA	NA	NA	W	A	N	A	A	A	N	N	N	A	T	A	N	A	A	N	N	A	A	A	A	A	A	A	A	N	N	A	N	A	A	N	N	A	N	N	N	A	N
S1_66892331	T/C	1	66892331	+	NA	NA	NA	NA	NA	NA	T	T	N	T	Y	T	N	N	N	T	T	T	N	T	T	N	N	T	T	T	T	T	T	Y	T	N	N	T	N	C	T	N	N	C	N	N	N	Y	N
S1_66892347	C/T	1	66892347	+	NA	NA	NA	NA	NA	NA	C	Y	N	C	Y	T	N	N	N	C	C	C	N	Y	C	N	N	C	C	C	C	Y	C	C	T	N	N	C	N	C	C	N	N	C	N	N	N	C	N
S1_66892356	C/A	1	66892356	+	NA	NA	NA	NA	NA	NA	C	C	N	C	C	C	N	N	N	C	C	C	N	C	C	N	N	C	C	C	M	C	C	M	C	N	N	C	N	C	C	N	N	C	N	N	N	C	N
S1_66892361	T/A	1	66892361	+	NA	NA	NA	NA	NA	NA	T	T	N	T	T	T	N	N	N	A	T	T	N	T	W	N	N	T	W	T	T	W	T	T	T	N	N	T	N	T	T	N	N	T	N	N	N	W	N
S1_66892367	T/C	1	66892367	+	NA	NA	NA	NA	NA	NA	T	Y	N	T	T	T	N	N	N	T	T	T	N	Y	T	N	N	T	Y	Y	Y	T	T	T	T	N	N	T	N	T	T	N	N	T	N	N	N	T	N
S1_66892372	C/T	1	66892372	+	NA	NA	NA	NA	NA	NA	Y	C	N	T	Y	C	N	N	N	C	C	T	N	C	Y	N	N	T	C	Y	Y	C	T	C	C	N	N	T	N	C	T	N	N	C	N	N	N	C	N
S1_66892373	C/T	1	66892373	+	NA	NA	NA	NA	NA	NA	Y	C	N	T	Y	C	N	N	N	C	C	T	N	C	Y	N	N	T	C	Y	Y	C	T	C	C	N	N	T	N	C	T	N	N	C	N	N	N	C	N
S1_66892477	G/A	1	66892477	+	NA	NA	NA	NA	NA	NA	A	G	A	N	G	N	N	N	G	A	N	A	N	N	N	N	N	N	N	N	N	N	N	N	N	N	G	N	G	N	N	A	N	R	N	N	N	G	G
S1_66892480	A/G	1	66892480	+	NA	NA	NA	NA	NA	NA	G	A	G	N	A	N	N	N	A	G	N	G	N	N	N	N	N	N	N	N	N	N	N	N	N	N	A	N	A	N	N	G	N	R	N	N	N	A	A
S1_66892489	C/T	1	66892489	+	NA	NA	NA	NA	NA	NA	C	C	C	C	C	C	C	C	C	C	C	C	C	C	C	C	C	C	C	C	C	C	C	C	C	C	C	C	C	C	C	C	C	C	C	C	Y	C	C
S1_66892517	A/T	1	66892517	+	NA	NA	NA	NA	NA	NA	A	A	A	A	A	A	A	A	A	A	A	A	A	A	A	A	A	A	A	A	A	A	A	A	A	A	A	A	A	A	A	A	A	A	A	A	A	A	A
S1_66892576	A/G	1	66892576	+	NA	NA	NA	NA	NA	NA	A	N	A	R	R	G	N	A	A	R	G	R	R	A	G	R	N	N	N	N	G	A	A	A	G	N	G	N	G	N	A	N	A	N	G	A	R	N	A
S1_66892593	G/A	1	66892593	+	NA	NA	NA	NA	NA	NA	G	N	G	R	R	A	N	G	G	G	A	R	R	G	A	R	N	N	N	N	A	G	G	G	G	N	A	N	A	N	G	N	G	N	A	G	R	N	G
S1_66892603	T/C	1	66892603	+	NA	NA	NA	NA	NA	NA	T	N	T	Y	Y	C	N	T	T	Y	C	Y	Y	T	C	Y	N	N	N	N	C	T	T	T	C	N	C	N	C	N	T	N	T	N	C	T	Y	N	T
S1_66892604	C/A	1	66892604	+	NA	NA	NA	NA	NA	NA	C	N	C	C	C	C	N	C	C	M	C	C	M	C	C	C	N	N	N	N	C	C	C	C	A	N	C	N	C	N	C	N	C	N	C	C	M	N	C
S1_66892606	T/C	1	66892606	+	NA	NA	NA	NA	NA	NA	T	N	T	Y	Y	C	N	T	T	Y	C	Y	Y	T	C	Y	N	N	N	N	C	T	T	T	C	N	C	N	C	N	T	N	T	N	C	T	Y	N	T
S1_66892607	A/G	1	66892607	+	NA	NA	NA	NA	NA	NA	A	N	A	R	R	G	N	A	A	R	G	R	R	A	G	R	N	N	N	N	G	A	A	A	G	N	G	N	G	N	A	N	A	N	G	A	R	N	A
S1_66892624	C/T	1	66892624	+	NA	NA	NA	NA	NA	NA	C	N	C	C	C	C	N	C	C	Y	C	C	Y	C	C	C	N	N	N	N	C	C	C	C	T	N	C	N	C	N	C	N	C	N	C	C	Y	N	C
S1_66892630	T/A	1	66892630	+	NA	NA	NA	NA	NA	NA	T	N	T	W	W	A	N	T	T	T	A	W	W	T	A	W	N	N	N	N	A	T	T	T	T	N	A	N	A	N	T	N	T	N	A	T	W	N	T
S1_66904985	C/T	1	66904985	+	NA	NA	NA	NA	NA	NA	N	N	N	N	N	C	N	N	C	C	C	C	C	C	C	C	N	N	C	N	C	N	N	C	C	N	N	N	C	N	N	T	C	Y	N	N	C	N	T
S1_66906432	C/T	1	66906432	+	NA	NA	NA	NA	NA	NA	T	N	C	N	C	N	N	N	N	N	N	T	C	N	T	N	N	N	N	N	N	N	N	N	N	C	N	N	N	N	N	N	N	C	N	N	C	T	N
S1_66906456	G/T	1	66906456	+	NA	NA	NA	NA	NA	NA	G	N	G	N	G	N	N	N	N	N	N	G	G	N	G	N	N	N	N	N	N	N	N	N	N	T	N	N	N	N	N	N	N	T	N	N	G	G	N
S1_66907005	C/T	1	66907005	+	NA	NA	NA	NA	NA	NA	N	N	C	N	Y	Y	C	T	C	C	N	Y	C	C	T	T	N	Y	C	C	Y	C	N	C	C	N	N	Y	N	N	N	T	N	Y	N	N	N	N	C
S1_66907649	T/A	1	66907649	+	NA	NA	NA	NA	NA	NA	N	N	N	N	N	N	N	N	A	T	N	N	T	T	T	N	N	N	N	N	T	T	N	T	N	N	N	T	N	T	N	N	N	N	N	T	T	T	N
S1_66907651	A/G	1	66907651	+	NA	NA	NA	NA	NA	NA	N	N	N	N	N	N	N	N	G	A	N	N	A	A	A	N	N	N	N	N	A	A	N	A	N	N	N	A	N	A	N	N	N	N	N	A	A	A	N
S1_66907667	A/G	1	66907667	+	NA	NA	NA	NA	NA	NA	N	N	N	N	N	N	N	N	G	A	N	N	A	A	A	N	N	N	N	N	A	A	N	A	N	N	N	A	N	A	N	N	N	N	N	A	A	A	N
S1_66907678	C/T	1	66907678	+	NA	NA	NA	NA	NA	NA	N	N	N	N	N	N	N	N	T	C	N	N	C	C	C	N	N	N	N	N	C	C	N	C	N	N	N	C	N	C	N	N	N	N	N	C	C	C	N
S1_66907700	A/T	1	66907700	+	NA	NA	NA	NA	NA	NA	N	N	N	N	N	N	N	N	T	A	N	N	A	A	A	N	N	N	N	N	A	A	N	A	N	N	N	A	N	A	N	N	N	N	N	A	A	A	N
S1_66907778	T/C	1	66907778	+	NA	NA	NA	NA	NA	NA	N	N	N	T	N	N	T	T	C	N	C	N	T	T	C	N	N	N	N	N	N	N	N	Y	T	N	N	C	N	T	C	N	T	N	N	N	N	N	N
S1_66907781	G/A	1	66907781	+	NA	NA	NA	NA	NA	NA	N	N	N	G	N	N	G	G	A	N	A	N	G	G	A	N	N	N	N	N	N	N	N	R	G	N	N	A	N	G	A	N	G	N	N	N	N	N	N
S1_66907791	A/T	1	66907791	+	NA	NA	NA	NA	NA	NA	N	N	N	A	N	N	A	A	T	N	T	N	A	A	T	N	N	N	N	N	N	N	N	W	A	N	N	T	N	A	T	N	A	N	N	N	N	N	N
S1_66907845	A/T	1	66907845	+	NA	NA	NA	NA	NA	NA	N	N	T	N	N	A	N	N	W	N	N	N	A	N	T	W	A	N	N	N	T	N	A	N	N	N	N	N	N	N	N	N	N	A	N	N	T	N	N
S1_66907857	G/A	1	66907857	+	NA	NA	NA	NA	NA	NA	N	N	G	N	N	R	N	N	G	N	N	N	G	N	G	G	G	N	N	N	G	N	A	N	N	N	N	N	N	N	N	N	N	G	N	N	G	N	N
S1_66907964	A/G	1	66907964	+	NA	NA	NA	NA	NA	NA	R	A	A	N	N	R	A	N	A	N	A	A	N	N	A	A	N	R	A	A	N	A	A	N	R	N	N	N	A	A	N	A	N	A	N	A	N	A	A
S1_66908125	T/A	1	66908125	+	NA	NA	NA	NA	NA	NA	W	W	W	T	T	T	W	W	T	W	T	W	T	T	T	W	T	W	T	T	T	T	T	W	T	T	T	T	T	T	T	T	T	T	T	W	T	W	T
S1_66908126	G/T	1	66908126	+	NA	NA	NA	NA	NA	NA	G	G	G	G	G	G	G	G	G	G	G	G	G	G	G	G	G	G	G	G	G	G	G	G	G	G	G	G	G	G	K	G	G	G	G	G	G	G	G
S1_66908157	G/A	1	66908157	+	NA	NA	NA	NA	NA	NA	R	G	G	G	G	G	G	G	G	G	G	R	G	G	G	G	G	R	G	G	G	G	G	G	G	G	G	R	G	G	G	G	G	G	G	G	G	G	G
S1_66908175	A/C	1	66908175	+	NA	NA	NA	NA	NA	NA	A	A	A	A	A	A	A	A	A	A	A	A	A	A	A	A	A	M	A	A	A	A	A	A	A	A	A	A	A	A	A	A	A	A	A	A	A	A	A
S1_66921430	G/A	1	66921430	+	NA	NA	NA	NA	NA	NA	G	G	G	G	G	G	G	G	G	G	G	G	G	G	G	G	G	G	G	G	G	G	G	G	G	G	G	G	G	G	G	G	G	G	G	G	G	G	G
S1_66921457	G/A	1	66921457	+	NA	NA	NA	NA	NA	NA	G	G	G	G	G	G	G	G	G	G	G	G	G	G	G	G	G	G	G	G	G	G	G	G	G	G	G	G	G	G	G	G	G	G	G	G	G	G	G
S1_66923331	G/C	1	66923331	+	NA	NA	NA	NA	NA	NA	N	S	N	G	G	G	N	G	G	N	G	G	S	G	G	G	G	N	G	N	N	G	N	N	G	N	N	N	N	N	N	N	N	G	N	N	N	N	G
S1_66923332	C/T	1	66923332	+	NA	NA	NA	NA	NA	NA	N	Y	N	C	C	C	N	C	C	N	C	C	Y	C	C	C	C	N	C	N	N	C	N	N	C	N	N	N	N	N	N	N	N	C	N	N	N	N	C
S1_66923341	C/T	1	66923341	+	NA	NA	NA	NA	NA	NA	C	C	C	C	C	Y	C	C	C	C	C	C	C	Y	C	C	C	C	C	C	C	C	Y	C	C	N	Y	Y	C	C	C	Y	C	C	C	C	N	C	C
S1_66923498	T/C	1	66923498	+	NA	NA	NA	NA	NA	NA	T	N	N	N	T	Y	N	N	T	N	C	N	T	T	C	N	N	N	N	C	N	C	N	T	C	T	N	C	N	N	T	N	N	T	N	N	N	T	Y
S1_66923499	G/A	1	66923499	+	NA	NA	NA	NA	NA	NA	G	N	N	N	A	G	N	N	A	N	G	N	A	A	G	N	N	N	N	G	N	G	N	A	G	G	N	G	N	N	A	N	N	A	N	N	N	G	R
S1_66923503	A/G	1	66923503	+	NA	NA	NA	NA	NA	NA	A	N	N	N	G	R	N	N	G	N	A	N	G	G	A	N	N	N	N	A	N	A	N	G	A	G	N	A	N	N	G	N	N	G	N	N	N	G	R
S1_66923541	A/G	1	66923541	+	NA	NA	NA	NA	NA	NA	A	N	N	N	A	R	N	N	A	N	G	N	A	A	G	N	N	N	N	G	N	G	N	A	G	A	N	G	N	N	A	N	N	A	N	N	N	A	R
S1_66923553	T/C	1	66923553	+	NA	NA	NA	NA	NA	NA	T	N	N	N	T	Y	N	N	T	N	C	N	T	T	C	N	N	N	N	C	N	C	N	T	C	T	N	C	N	N	T	N	N	T	N	N	N	T	Y
S1_66926827	T/A	1	66926827	+	NA	NA	NA	NA	NA	NA	T	T	N	N	T	N	N	T	N	N	N	N	N	N	T	N	T	N	N	N	N	T	N	N	T	N	N	N	T	W	N	N	N	T	N	T	N	N	N
S1_66926875	A/T	1	66926875	+	NA	NA	NA	NA	NA	NA	A	A	N	N	A	N	N	A	N	N	N	N	N	N	A	N	A	N	N	N	N	A	N	N	A	N	N	N	A	W	N	N	N	A	N	A	N	N	N
S1_66948179	C/T	1	66948179	+	NA	NA	NA	NA	NA	NA	C	C	C	C	C	C	C	C	C	C	C	C	C	C	C	C	C	C	C	C	C	C	C	C	C	C	C	C	C	C	C	C	C	C	C	C	C	C	C
S1_66948184	C/T	1	66948184	+	NA	NA	NA	NA	NA	NA	C	C	C	C	C	C	C	C	C	C	C	C	C	C	C	C	C	C	C	C	C	C	C	C	C	C	C	C	C	C	C	C	C	C	C	C	C	C	C
S1_66948186	T/C	1	66948186	+	NA	NA	NA	NA	NA	NA	T	T	T	T	Y	T	T	T	T	T	T	T	T	T	T	T	T	T	T	T	T	T	T	T	T	Y	T	T	T	Y	T	T	T	T	T	Y	T	T	Y
S1_66948249	A/G	1	66948249	+	NA	NA	NA	NA	NA	NA	A	A	A	A	A	A	A	A	A	A	A	A	A	A	A	A	A	A	A	A	A	A	A	A	A	R	A	A	A	A	A	A	A	A	A	A	A	R	A
S1_66948254	A/G	1	66948254	+	NA	NA	NA	NA	NA	NA	A	A	A	A	A	A	A	A	A	A	A	A	A	A	A	R	A	A	A	A	A	A	A	A	A	A	A	A	A	A	A	A	A	A	A	A	A	A	A
S1_66948255	C/T	1	66948255	+	NA	NA	NA	NA	NA	NA	C	C	C	C	C	C	C	C	C	C	C	C	C	C	C	C	C	C	C	C	C	C	C	C	C	C	C	C	C	C	C	C	C	C	C	C	C	C	C
S1_66948265	G/A	1	66948265	+	NA	NA	NA	NA	NA	NA	G	G	G	G	G	G	G	G	G	G	G	G	G	G	G	G	G	G	G	G	R	G	G	G	G	G	G	G	G	G	G	G	G	G	G	G	G	G	G
S1_66948266	G/A	1	66948266	+	NA	NA	NA	NA	NA	NA	G	G	G	G	G	G	G	G	G	G	G	G	G	G	G	G	G	G	G	G	G	G	G	G	G	G	G	G	G	G	G	G	G	G	G	G	G	G	G
S1_66948269	C/T	1	66948269	+	NA	NA	NA	NA	NA	NA	C	C	C	C	C	C	C	C	C	C	C	C	C	C	C	C	C	C	C	C	C	C	C	C	C	Y	C	C	C	C	C	C	C	C	Y	C	Y	C	C
S1_66948270	C/T	1	66948270	+	NA	NA	NA	NA	NA	NA	C	C	C	C	C	C	C	C	C	C	C	C	C	C	C	C	C	C	C	C	Y	C	C	C	C	C	Y	C	C	C	C	Y	Y	C	C	Y	C	C	C
S1_66948272	T/C	1	66948272	+	NA	NA	NA	NA	NA	NA	Y	T	T	Y	Y	T	T	T	T	T	Y	T	T	T	Y	Y	Y	Y	T	T	T	T	T	T	T	T	T	T	T	T	T	T	T	Y	Y	Y	T	Y	T
S1_66948273	C/T	1	66948273	+	NA	NA	NA	NA	NA	NA	C	C	C	C	C	C	C	C	C	C	C	C	C	C	C	C	C	C	C	C	C	C	C	C	C	C	C	C	C	C	C	C	C	C	C	C	C	C	C
S1_66948277	C/T	1	66948277	+	NA	NA	NA	NA	NA	NA	C	C	C	C	C	C	Y	C	C	C	C	C	C	C	C	C	C	C	Y	C	C	C	C	C	C	C	C	C	C	C	C	C	C	C	Y	C	C	C	C
S1_66948280	C/T	1	66948280	+	NA	NA	NA	NA	NA	NA	C	C	C	C	C	C	C	C	C	C	C	C	C	C	C	C	C	C	C	C	C	C	C	C	C	C	C	C	C	C	C	C	C	C	C	C	C	C	C
S1_66948282	A/G	1	66948282	+	NA	NA	NA	NA	NA	NA	A	A	A	A	A	A	A	A	A	A	A	A	A	A	A	A	A	A	R	A	A	A	A	A	A	A	A	A	A	A	A	A	A	A	A	A	A	A	A
S1_66948286	T/C	1	66948286	+	NA	NA	NA	NA	NA	NA	T	T	T	Y	T	T	T	T	T	T	T	T	T	T	T	T	T	T	T	T	T	T	T	T	T	T	T	T	T	T	T	T	T	T	T	T	T	T	T
S1_66948287	A/T	1	66948287	+	NA	NA	NA	NA	NA	NA	A	A	A	A	A	A	A	A	A	A	A	A	A	A	A	A	A	A	A	A	A	A	A	A	A	A	A	A	A	A	A	A	A	A	A	A	A	A	A
S1_66948295	G/A	1	66948295	+	NA	NA	NA	NA	NA	NA	G	G	G	G	G	G	G	G	G	G	G	G	G	G	G	G	G	G	G	G	G	G	G	G	G	G	G	G	G	G	G	G	G	G	G	G	R	G	G
S1_66948301	C/T	1	66948301	+	NA	NA	NA	NA	NA	NA	C	C	C	C	C	C	C	C	C	C	C	C	C	C	C	C	C	C	C	C	C	C	C	C	C	C	C	C	C	C	C	C	C	C	C	C	Y	C	C
S1_66948305	C/T	1	66948305	+	NA	NA	NA	NA	NA	NA	C	C	C	C	C	C	C	C	C	C	C	C	C	C	C	C	C	C	C	C	C	C	C	C	C	C	C	C	C	C	C	C	C	C	C	C	C	C	C
S1_66948422	C/T	1	66948422	+	NA	NA	NA	NA	NA	NA	C	C	C	C	C	C	C	C	C	C	C	C	C	C	C	C	C	C	C	C	C	C	C	C	C	C	C	C	C	C	C	C	C	C	Y	C	C	C	C
S1_66948429	C/T	1	66948429	+	NA	NA	NA	NA	NA	NA	C	C	C	C	C	C	C	C	C	C	C	C	C	C	C	C	C	C	C	C	C	Y	C	C	C	C	C	C	C	C	C	C	C	C	C	C	C	C	C
S1_66948434	T/C	1	66948434	+	NA	NA	NA	NA	NA	NA	T	T	T	T	T	T	Y	T	T	T	T	T	T	T	T	T	Y	T	T	T	T	T	T	T	T	T	T	T	T	T	T	T	T	T	T	T	T	T	T
S1_66948440	T/C	1	66948440	+	NA	NA	NA	NA	NA	NA	T	T	T	T	T	T	T	T	T	Y	T	T	T	T	T	T	T	T	T	T	T	T	T	T	T	T	T	T	T	T	T	T	T	T	T	T	T	T	Y
S1_66948452	C/A	1	66948452	+	NA	NA	NA	NA	NA	NA	C	C	C	C	C	C	C	C	C	C	C	C	C	C	C	C	C	C	C	C	C	C	C	C	C	C	C	C	C	C	C	C	C	C	C	C	C	M	C
S1_66948466	G/T	1	66948466	+	NA	NA	NA	NA	NA	NA	G	G	G	G	G	G	G	G	G	G	G	G	G	G	G	G	G	G	G	G	G	G	G	G	G	G	G	G	K	G	G	G	G	G	G	G	G	G	G
S1_66948467	G/T	1	66948467	+	NA	NA	NA	NA	NA	NA	G	G	G	G	G	G	G	G	G	G	G	G	G	G	G	G	G	G	G	G	G	G	G	G	G	G	G	G	G	G	G	G	G	G	G	G	G	G	G
S1_66948468	C/A	1	66948468	+	NA	NA	NA	NA	NA	NA	C	C	C	C	C	C	C	C	C	C	C	C	C	C	C	C	C	C	C	C	M	C	C	C	C	C	C	C	M	C	C	C	C	C	C	C	C	C	C
S1_66948473	C/A	1	66948473	+	NA	NA	NA	NA	NA	NA	C	C	C	C	C	C	C	C	C	C	C	C	C	C	C	C	C	C	C	C	C	C	C	C	C	C	C	C	C	C	C	C	C	C	C	C	C	C	C
S1_66948474	A/C	1	66948474	+	NA	NA	NA	NA	NA	NA	M	M	M	M	M	M	M	M	M	M	M	M	M	M	M	M	M	M	A	A	M	M	A	M	M	A	M	M	A	M	A	A	M	M	A	M	M	M	M
S1_66948477	A/G	1	66948477	+	NA	NA	NA	NA	NA	NA	A	A	A	A	A	A	A	A	A	A	A	A	R	A	A	A	A	A	A	A	A	A	A	A	A	A	A	A	A	R	A	A	A	A	A	A	A	A	A
S1_66948717	G/A	1	66948717	+	NA	NA	NA	NA	NA	NA	G	G	G	G	G	G	G	R	G	G	G	G	G	G	G	G	G	G	G	G	G	G	G	G	G	G	G	G	G	G	G	G	N	G	N	G	G	G	G
S1_66948854	G/A	1	66948854	+	NA	NA	NA	NA	NA	NA	A	N	G	N	R	A	N	A	R	G	N	A	R	G	R	A	N	N	N	N	A	A	N	G	N	G	N	A	G	N	N	G	N	N	N	R	G	G	A
S1_66948895	C/T	1	66948895	+	NA	NA	NA	NA	NA	NA	C	N	C	N	C	C	N	C	C	C	N	C	C	T	Y	C	N	N	N	N	C	C	N	C	N	C	N	C	C	N	N	T	N	N	N	C	C	C	C
S1_66948902	G/A	1	66948902	+	NA	NA	NA	NA	NA	NA	G	N	A	N	R	G	N	G	G	A	N	G	G	G	G	G	N	N	N	N	G	G	N	A	N	A	N	G	G	N	N	G	N	N	N	G	A	A	G
S1_66948911	T/C	1	66948911	+	NA	NA	NA	NA	NA	NA	T	N	T	N	Y	T	N	T	Y	T	N	T	Y	T	T	T	N	N	N	N	T	T	N	T	N	T	N	T	C	N	N	T	N	N	N	T	T	T	T
S1_66949002	C/T	1	66949002	+	NA	NA	NA	NA	NA	NA	C	C	C	C	C	C	C	C	C	C	C	C	C	C	C	C	C	C	C	C	C	C	C	C	C	C	C	C	C	C	C	C	C	C	C	C	C	C	C
S1_66949004	T/C	1	66949004	+	NA	NA	NA	NA	NA	NA	T	T	T	T	T	Y	T	T	T	T	T	T	T	T	T	T	T	T	T	T	T	T	T	T	T	T	T	T	T	T	T	T	Y	T	T	T	T	T	T
S1_66949005	G/A	1	66949005	+	NA	NA	NA	NA	NA	NA	G	G	G	G	G	G	G	G	G	G	G	G	G	G	G	G	G	G	G	G	G	G	G	G	G	G	G	G	G	G	G	G	G	G	G	G	G	G	G
S1_66949007	A/G	1	66949007	+	NA	NA	NA	NA	NA	NA	A	A	A	A	A	A	A	A	A	A	A	A	A	A	A	A	A	A	A	A	A	A	A	A	A	A	A	A	A	A	R	A	R	A	A	A	A	A	A
S1_66949008	T/C	1	66949008	+	NA	NA	NA	NA	NA	NA	T	T	T	T	Y	T	T	T	T	T	T	T	T	T	T	T	T	T	T	Y	T	T	T	T	T	T	T	T	T	T	T	T	T	T	T	T	T	T	T
S1_66949016	T/C	1	66949016	+	NA	NA	NA	NA	NA	NA	Y	T	T	T	T	Y	Y	T	T	T	T	T	Y	T	T	T	T	T	T	T	T	T	T	T	T	T	T	T	T	T	Y	T	T	T	Y	T	T	T	T
S1_66949017	T/C	1	66949017	+	NA	NA	NA	NA	NA	NA	T	Y	T	T	Y	T	T	T	T	T	T	T	T	T	T	T	T	Y	T	T	T	Y	T	T	T	Y	T	T	T	T	Y	T	T	T	T	T	T	T	T
S1_66949027	G/A	1	66949027	+	NA	NA	NA	NA	NA	NA	G	G	G	G	G	G	G	G	G	G	G	G	G	G	G	G	G	G	G	G	G	G	G	G	G	R	G	G	G	G	G	G	G	G	G	G	G	G	G
S1_66949033	T/C	1	66949033	+	NA	NA	NA	NA	NA	NA	T	T	T	T	T	T	T	T	T	T	T	T	T	T	T	T	T	T	T	T	T	T	T	T	T	T	T	T	T	T	T	T	T	T	T	T	T	T	T
S1_66949036	G/A	1	66949036	+	NA	NA	NA	NA	NA	NA	G	G	G	G	G	G	G	G	G	G	G	G	G	G	G	G	G	G	G	G	G	G	G	G	G	G	G	G	G	G	G	G	G	G	G	G	G	G	G
S1_66949037	T/C	1	66949037	+	NA	NA	NA	NA	NA	NA	T	T	T	T	T	T	T	T	T	T	T	T	T	T	T	Y	T	T	T	Y	T	T	Y	T	T	T	T	T	Y	T	T	T	Y	T	T	T	T	T	T
S1_66949039	A/G	1	66949039	+	NA	NA	NA	NA	NA	NA	A	A	A	A	A	A	A	A	A	A	A	A	A	A	A	A	A	A	A	A	A	A	A	A	A	A	R	A	A	A	A	A	A	A	A	A	A	A	A
S1_66949046	T/C	1	66949046	+	NA	NA	NA	NA	NA	NA	T	T	T	T	T	T	T	T	T	T	T	T	T	T	T	T	Y	T	T	T	Y	T	T	T	T	T	T	T	T	Y	T	T	T	Y	T	T	T	T	T
S1_66949049	G/A	1	66949049	+	NA	NA	NA	NA	NA	NA	G	G	G	G	G	G	G	R	G	G	G	G	G	G	G	G	G	G	G	G	G	G	G	G	G	G	G	G	G	G	G	G	G	G	G	G	G	G	G
S1_66949059	G/C	1	66949059	+	NA	NA	NA	NA	NA	NA	G	G	G	G	G	G	G	G	G	G	G	G	G	G	G	G	G	G	G	G	G	G	G	G	G	G	G	G	G	G	G	G	G	G	G	G	G	G	G
S1_66949061	C/G	1	66949061	+	NA	NA	NA	NA	NA	NA	C	C	C	C	C	C	C	C	C	C	C	C	C	C	C	C	C	C	C	C	C	C	C	C	C	C	C	S	C	C	C	C	C	C	C	C	C	C	C
S1_66949071	C/T	1	66949071	+	NA	NA	NA	NA	NA	NA	C	C	C	C	C	C	C	C	C	C	C	C	C	C	C	C	C	C	C	C	C	C	C	C	C	C	C	C	C	C	C	C	C	C	C	C	C	C	C
S1_66949075	C/G	1	66949075	+	NA	NA	NA	NA	NA	NA	C	C	C	C	C	C	C	C	C	C	C	C	C	C	C	C	C	C	C	C	C	C	C	C	C	C	C	C	C	C	C	C	C	C	C	C	C	C	C
S1_66949078	G/C	1	66949078	+	NA	NA	NA	NA	NA	NA	S	G	G	S	G	G	G	G	G	G	S	G	G	G	G	G	G	G	G	G	G	S	G	G	S	G	G	S	G	G	G	G	S	G	G	G	G	S	G
S1_66949082	C/T	1	66949082	+	NA	NA	NA	NA	NA	NA	C	C	C	C	C	C	C	C	C	C	C	C	C	C	C	C	C	C	C	C	C	C	C	C	C	C	C	C	C	C	C	C	C	C	C	C	C	C	C
S1_66949085	G/T	1	66949085	+	NA	NA	NA	NA	NA	NA	G	G	G	G	K	G	G	G	K	G	G	G	K	G	G	G	G	G	G	G	K	G	G	G	G	G	K	G	G	G	G	G	G	G	G	G	G	G	G
S1_66949089	G/A	1	66949089	+	NA	NA	NA	NA	NA	NA	G	R	R	R	G	G	G	R	R	R	G	R	R	G	R	R	G	R	G	G	R	G	R	G	R	G	G	R	R	R	R	G	G	R	G	G	G	R	R
S1_66949091	G/C	1	66949091	+	NA	NA	NA	NA	NA	NA	S	S	S	S	G	G	G	S	G	G	G	G	G	S	S	S	G	G	G	S	G	G	G	G	G	G	G	S	G	G	G	S	S	G	G	S	G	G	S
S1_66949093	G/T	1	66949093	+	NA	NA	NA	NA	NA	NA	G	G	G	G	G	G	G	G	G	G	G	G	G	G	G	G	G	G	G	G	G	G	G	G	G	G	G	G	G	G	G	G	G	G	G	G	G	G	G
S1_66949101	C/A	1	66949101	+	NA	NA	NA	NA	NA	NA	C	C	C	C	C	C	C	C	C	C	C	C	C	C	C	C	C	C	C	C	C	C	C	C	C	C	C	C	C	C	C	C	C	C	C	C	C	C	C
S1_66949103	G/C	1	66949103	+	NA	NA	NA	NA	NA	NA	G	G	G	G	G	G	G	G	G	S	G	G	G	G	G	G	G	G	G	G	G	G	G	G	G	G	G	G	G	G	G	G	G	G	G	G	G	G	G
S1_66949177	G/T	1	66949177	+	NA	NA	NA	NA	NA	NA	G	K	K	K	G	G	K	K	G	G	K	K	G	K	K	K	G	K	G	G	G	K	G	K	K	G	G	K	G	G	G	K	K	G	G	K	G	K	K
S1_66949183	C/T	1	66949183	+	NA	NA	NA	NA	NA	NA	C	C	C	C	C	C	C	C	C	C	C	C	C	Y	Y	C	C	C	C	C	C	C	C	C	C	C	C	C	C	C	C	C	C	C	C	C	C	C	C
S1_66949186	G/A	1	66949186	+	NA	NA	NA	NA	NA	NA	G	G	G	G	G	G	G	G	G	G	G	G	G	G	G	G	G	G	G	G	G	G	G	G	G	G	G	G	G	G	G	G	G	G	G	G	G	G	G
S1_66949201	G/A	1	66949201	+	NA	NA	NA	NA	NA	NA	R	G	R	G	R	R	G	G	R	R	R	R	R	G	G	R	R	G	R	G	R	R	R	G	G	R	R	R	R	R	G	G	R	R	G	G	R	R	R
S1_66949241	T/A	1	66949241	+	NA	NA	NA	NA	NA	NA	T	T	T	T	T	T	T	T	T	T	T	T	T	T	T	T	T	T	T	T	T	T	T	T	T	T	T	T	T	T	T	T	T	T	T	T	T	T	T
S1_66949245	G/A	1	66949245	+	NA	NA	NA	NA	NA	NA	G	G	G	G	G	G	G	G	G	G	G	G	G	G	G	G	G	G	G	G	G	G	G	G	G	G	G	G	G	G	G	G	R	G	G	G	G	G	G
S1_66949247	G/A	1	66949247	+	NA	NA	NA	NA	NA	NA	G	G	G	G	G	G	G	G	G	G	G	G	G	G	G	G	G	G	G	G	G	G	G	G	G	G	G	G	G	G	G	G	G	G	G	G	G	G	G
S1_66949249	C/T	1	66949249	+	NA	NA	NA	NA	NA	NA	Y	C	C	C	Y	Y	Y	C	C	C	C	C	C	C	C	C	C	C	C	C	C	C	C	C	C	C	Y	C	C	Y	C	C	C	Y	Y	C	C	C	C
S1_66949250	A/G	1	66949250	+	NA	NA	NA	NA	NA	NA	A	R	A	A	A	A	A	A	A	A	A	A	A	A	A	R	A	R	A	A	A	A	A	A	A	A	A	R	A	A	A	A	A	A	A	A	A	A	A
S1_66949251	T/C	1	66949251	+	NA	NA	NA	NA	NA	NA	Y	T	T	T	T	T	T	T	T	T	T	T	T	T	T	T	T	Y	T	T	T	T	T	T	T	T	T	T	T	T	T	Y	T	T	T	T	T	T	T
S1_66949254	C/T	1	66949254	+	NA	NA	NA	NA	NA	NA	C	C	C	C	C	C	C	C	C	C	C	C	C	C	C	C	C	C	C	C	C	C	C	C	C	C	C	C	C	C	C	C	C	C	C	C	C	C	C
S1_66949256	A/T	1	66949256	+	NA	NA	NA	NA	NA	NA	A	A	A	A	A	A	A	A	A	A	A	A	A	A	A	A	A	A	A	A	A	A	A	A	A	A	A	A	A	A	W	A	A	A	A	A	A	A	A
S1_66949260	T/C	1	66949260	+	NA	NA	NA	NA	NA	NA	T	T	T	Y	T	T	Y	T	Y	T	Y	T	T	Y	T	T	Y	T	T	T	T	T	T	T	T	T	T	Y	T	T	T	Y	T	T	T	Y	Y	T	T
S1_66949263	C/T	1	66949263	+	NA	NA	NA	NA	NA	NA	C	C	C	C	C	C	C	C	C	C	C	C	C	C	C	C	C	C	C	C	C	C	C	C	C	C	C	C	C	C	C	C	C	C	C	C	C	C	C
S1_66949273	C/T	1	66949273	+	NA	NA	NA	NA	NA	NA	C	C	C	C	C	C	C	C	C	C	C	C	C	C	C	C	C	C	C	C	C	C	C	C	C	C	C	C	C	C	C	C	C	C	C	C	C	C	C
S1_66949276	C/T	1	66949276	+	NA	NA	NA	NA	NA	NA	C	C	C	C	C	C	C	C	C	C	C	C	C	C	C	C	C	C	C	C	C	C	C	C	C	C	C	C	C	C	C	C	C	C	C	C	C	C	C
S1_66949280	T/C	1	66949280	+	NA	NA	NA	NA	NA	NA	T	T	T	T	T	T	T	T	T	T	T	T	T	T	T	T	T	Y	T	T	T	T	Y	T	T	Y	T	T	T	T	T	T	T	T	Y	T	T	T	T
S1_66949283	C/T	1	66949283	+	NA	NA	NA	NA	NA	NA	C	C	C	C	C	C	C	C	C	C	C	C	C	C	C	C	C	C	C	C	C	C	C	C	C	C	C	C	C	C	C	C	C	C	C	C	C	C	C
S1_66949284	G/A	1	66949284	+	NA	NA	NA	NA	NA	NA	R	G	G	G	R	R	R	G	G	G	G	G	G	G	G	G	R	G	R	G	G	G	G	G	R	G	R	G	G	R	G	G	G	R	R	G	G	G	G
S1_66949286	G/A	1	66949286	+	NA	NA	NA	NA	NA	NA	G	G	G	G	G	G	G	G	G	G	G	G	G	G	G	G	G	G	G	G	G	G	G	G	G	G	G	G	G	G	G	G	G	G	G	G	G	G	G
S1_66949287	A/G	1	66949287	+	NA	NA	NA	NA	NA	NA	A	A	A	A	A	A	A	A	A	A	R	A	A	A	A	A	A	A	A	R	A	A	A	R	A	A	A	A	A	A	A	A	A	A	A	A	A	A	R
S1_66949288	G/A	1	66949288	+	NA	NA	NA	NA	NA	NA	G	G	G	G	G	G	G	G	G	G	G	G	G	G	G	G	G	G	G	G	G	G	G	G	G	G	G	G	G	G	G	G	G	G	G	G	G	G	G
S1_66949295	T/C	1	66949295	+	NA	NA	NA	NA	NA	NA	T	T	T	T	T	T	T	T	T	T	T	T	T	T	T	T	T	T	T	T	T	T	T	T	T	T	T	T	T	T	T	T	T	T	T	T	T	T	T
S1_66949296	A/G	1	66949296	+	NA	NA	NA	NA	NA	NA	A	A	A	A	A	A	A	A	A	A	A	A	R	A	A	A	R	A	A	A	A	A	A	A	A	A	A	A	A	A	A	A	A	A	A	A	A	A	A
S1_66949300	A/G	1	66949300	+	NA	NA	NA	NA	NA	NA	A	A	A	A	A	A	A	A	A	A	R	A	A	A	A	A	A	A	A	A	R	A	A	A	A	A	A	A	A	A	A	A	A	A	A	A	A	A	A
S1_66949301	A/G	1	66949301	+	NA	NA	NA	NA	NA	NA	A	A	A	A	A	A	A	A	R	A	A	R	A	A	A	A	A	A	A	A	R	A	A	A	A	A	A	A	A	A	A	A	A	A	A	A	A	A	A
S1_66949302	G/A	1	66949302	+	NA	NA	NA	NA	NA	NA	G	G	G	G	G	G	G	G	G	G	G	G	G	G	G	G	G	G	G	G	R	G	G	G	G	G	G	G	G	G	G	G	G	G	G	G	G	G	G
S1_66949319	T/A	1	66949319	+	NA	NA	NA	NA	NA	NA	T	T	T	T	W	W	T	T	T	T	T	T	T	W	T	W	T	T	T	N	T	W	T	A	T	T	T	W	T	T	T	T	N	T	T	T	T	T	T
S1_66949321	G/A	1	66949321	+	NA	NA	NA	NA	NA	NA	R	G	G	G	G	G	G	R	G	G	G	G	G	G	G	G	G	G	G	N	G	G	G	G	R	G	G	G	G	R	A	G	N	A	G	G	G	G	G
S1_66949323	A/C	1	66949323	+	NA	NA	NA	NA	NA	NA	M	A	M	A	A	A	A	M	A	M	M	A	M	A	M	M	C	A	A	N	A	A	M	A	A	M	A	M	A	A	A	M	N	A	A	M	M	A	M
S1_66949328	G/C	1	66949328	+	NA	NA	NA	NA	NA	NA	G	S	G	G	G	G	G	S	G	G	G	G	G	G	G	G	G	G	G	N	G	G	G	G	G	G	G	G	G	S	G	G	N	G	G	G	G	S	G
S1_66949331	G/A	1	66949331	+	NA	NA	NA	NA	NA	NA	G	R	G	R	G	G	A	G	R	R	G	A	G	G	R	G	G	G	R	N	A	G	G	G	G	R	A	G	G	G	G	G	N	G	G	R	G	G	G
S1_66949352	A/G	1	66949352	+	NA	NA	NA	NA	NA	NA	R	A	A	R	R	A	A	A	A	A	R	A	A	A	A	A	A	R	R	N	A	R	A	A	A	A	A	R	A	A	A	R	N	A	G	A	A	R	A
S1_66949354	A/G	1	66949354	+	NA	NA	NA	NA	NA	NA	A	A	A	A	A	A	A	A	R	A	A	A	R	A	A	A	A	R	R	N	A	A	R	A	A	A	A	R	A	A	A	A	N	A	A	A	R	R	A
S1_66949362	G/A	1	66949362	+	NA	NA	NA	NA	NA	NA	R	G	R	G	R	G	G	G	G	G	G	G	G	R	G	G	G	R	G	N	G	G	G	G	G	G	G	G	G	G	G	G	N	G	G	G	G	G	G
S1_66949447	T/C	1	66949447	+	NA	NA	NA	NA	NA	NA	T	T	T	T	T	T	Y	T	Y	Y	T	T	T	T	T	Y	Y	T	T	T	T	T	T	T	T	T	T	T	T	T	T	T	T	T	T	T	Y	Y	T
S1_66949448	C/A	1	66949448	+	NA	NA	NA	NA	NA	NA	C	C	C	C	C	C	C	C	C	C	C	C	C	C	C	C	C	C	C	C	M	C	C	C	C	C	C	C	C	C	C	C	C	C	C	C	C	C	C
S1_66949452	A/C	1	66949452	+	NA	NA	NA	NA	NA	NA	M	A	A	M	A	A	A	M	A	A	M	A	A	M	A	A	A	M	A	M	A	M	A	M	M	A	A	M	A	A	A	M	M	A	A	M	A	M	M
S1_66949457	T/C	1	66949457	+	NA	NA	NA	NA	NA	NA	T	T	T	T	Y	T	T	T	T	T	T	T	T	T	T	T	T	T	T	T	T	T	T	T	T	T	T	T	T	T	T	T	T	Y	Y	T	T	T	T
S1_66949462	A/G	1	66949462	+	NA	NA	NA	NA	NA	NA	A	A	A	A	A	A	A	A	A	A	A	A	A	A	A	A	A	A	A	A	A	A	A	A	A	R	A	A	A	R	R	A	A	A	A	A	R	A	A
S1_66949475	T/C	1	66949475	+	NA	NA	NA	NA	NA	NA	T	T	T	T	Y	Y	T	T	T	T	T	T	T	T	T	Y	Y	T	T	T	T	T	T	T	T	T	T	T	Y	T	T	T	T	T	T	T	T	T	T
S1_66949479	A/G	1	66949479	+	NA	NA	NA	NA	NA	NA	A	A	A	A	A	A	A	A	A	A	A	R	A	A	A	A	A	A	A	A	A	A	A	A	A	A	A	A	A	A	A	A	A	A	R	A	A	A	A
S1_66949482	T/C	1	66949482	+	NA	NA	NA	NA	NA	NA	T	T	T	T	T	T	T	T	T	T	T	T	T	T	Y	T	T	T	T	T	T	T	Y	T	T	T	T	T	Y	T	T	T	T	T	T	T	T	T	T
S1_66949493	T/C	1	66949493	+	NA	NA	NA	NA	NA	NA	T	T	T	T	T	T	T	T	T	T	T	Y	T	T	T	T	T	T	T	T	T	T	T	T	T	T	T	T	T	T	Y	T	T	Y	T	T	T	T	T
S1_66949500	G/T	1	66949500	+	NA	NA	NA	NA	NA	NA	G	G	G	G	G	G	G	G	G	G	G	G	G	G	G	G	G	G	G	G	G	G	G	G	G	G	G	G	G	G	G	G	G	G	G	G	G	G	G
S1_66949501	T/C	1	66949501	+	NA	NA	NA	NA	NA	NA	T	T	T	T	T	Y	Y	Y	T	T	T	T	Y	T	T	T	T	Y	Y	T	Y	T	T	T	T	Y	T	Y	Y	T	T	T	T	T	T	T	T	Y	T
S1_66950021	G/A	1	66950021	+	NA	NA	NA	NA	NA	NA	G	G	G	G	G	R	G	G	G	G	G	G	G	G	G	G	G	G	G	G	G	G	G	G	G	G	G	G	G	G	G	G	N	G	N	G	G	G	G
S1_66950164	A/C	1	66950164	+	NA	NA	NA	NA	NA	NA	A	A	A	A	A	A	A	A	A	A	A	A	A	A	A	A	A	A	A	A	A	A	A	A	A	A	A	A	A	A	A	A	A	A	A	A	A	A	A
S1_66950188	A/C	1	66950188	+	NA	NA	NA	NA	NA	NA	A	N	N	N	N	A	N	N	N	N	N	N	A	A	N	M	N	N	N	N	N	A	N	N	N	N	N	A	N	N	N	A	A	N	N	N	N	A	N
S1_66950356	G/A	1	66950356	+	NA	NA	NA	NA	NA	NA	N	N	N	N	N	G	G	N	N	N	G	N	N	G	G	G	N	N	N	N	N	G	N	N	G	G	N	G	N	N	G	N	N	G	N	G	N	G	N
S1_66950724	A/G	1	66950724	+	NA	NA	NA	NA	NA	NA	N	N	N	N	N	N	N	N	N	N	N	A	A	N	N	N	A	A	N	N	N	N	N	A	A	N	A	N	N	A	N	N	N	A	N	N	N	N	N
S1_66950726	G/C	1	66950726	+	NA	NA	NA	NA	NA	NA	N	N	N	N	N	N	N	N	N	N	N	G	G	N	N	N	G	G	N	N	N	N	N	G	G	N	G	N	N	G	N	N	N	G	N	N	N	N	N
S1_66950768	C/G	1	66950768	+	NA	NA	NA	NA	NA	NA	N	N	N	N	N	N	N	N	N	N	N	C	C	N	N	N	C	C	N	N	N	N	N	C	C	N	C	N	N	C	N	N	N	C	N	N	N	N	N
S1_66950779	G/C	1	66950779	+	NA	NA	NA	NA	NA	NA	N	N	N	N	N	N	N	N	N	N	N	G	G	N	N	N	G	G	N	N	N	N	N	G	G	N	G	N	N	G	N	N	N	G	N	N	N	N	N
S1_66950780	C/G	1	66950780	+	NA	NA	NA	NA	NA	NA	N	N	N	N	N	N	N	N	N	N	N	C	C	N	N	N	C	C	N	N	N	N	N	C	C	N	C	N	N	C	N	N	N	C	N	N	N	N	N
S1_66950912	G/A	1	66950912	+	NA	NA	NA	NA	NA	NA	G	G	G	G	G	G	G	G	G	G	G	G	G	G	G	G	G	N	G	G	G	G	G	G	G	G	G	G	G	G	G	G	G	G	G	G	G	G	G
S1_66951260	T/C	1	66951260	+	NA	NA	NA	NA	NA	NA	T	T	T	T	Y	T	T	Y	T	T	T	T	T	T	Y	Y	Y	N	T	T	T	T	T	T	T	T	Y	T	T	T	N	T	T	T	T	Y	T	T	T
S1_66951265	C/T	1	66951265	+	NA	NA	NA	NA	NA	NA	C	C	C	C	C	C	C	Y	Y	Y	Y	C	C	C	C	C	C	N	C	C	C	C	C	C	C	C	C	C	C	C	N	C	Y	C	C	C	C	C	C
S1_66951268	C/T	1	66951268	+	NA	NA	NA	NA	NA	NA	Y	C	C	Y	C	C	Y	C	C	C	C	C	C	C	Y	C	C	N	C	C	C	C	C	C	C	C	Y	C	C	C	N	C	C	C	C	C	Y	C	Y
S1_66951270	A/G	1	66951270	+	NA	NA	NA	NA	NA	NA	A	A	A	A	R	A	A	A	A	A	A	A	A	A	A	A	A	N	R	A	A	A	A	A	A	A	A	A	A	A	N	A	A	A	A	A	A	A	A
S1_66951274	C/T	1	66951274	+	NA	NA	NA	NA	NA	NA	C	C	Y	C	C	C	Y	C	C	Y	C	C	C	C	C	C	C	N	C	Y	C	C	C	C	C	C	Y	C	C	C	N	C	C	C	C	C	Y	C	Y
S1_66951278	T/C	1	66951278	+	NA	NA	NA	NA	NA	NA	T	T	T	T	T	T	Y	T	T	T	T	T	T	T	T	T	Y	N	Y	Y	Y	T	T	T	T	T	T	Y	T	Y	N	T	T	T	T	T	T	T	T
S1_66951282	A/G	1	66951282	+	NA	NA	NA	NA	NA	NA	A	A	A	R	R	R	A	A	A	A	A	A	A	A	A	R	A	N	A	A	A	A	A	R	A	A	A	R	A	A	N	A	A	A	R	R	A	R	R
S1_66951285	A/G	1	66951285	+	NA	NA	NA	NA	NA	NA	A	A	A	A	R	A	A	A	A	A	A	A	A	A	R	R	A	N	A	A	A	A	A	A	A	A	A	A	A	A	N	A	A	A	A	A	A	R	R
S1_66951287	C/T	1	66951287	+	NA	NA	NA	NA	NA	NA	C	C	C	C	Y	C	C	C	C	C	C	C	C	C	C	C	C	N	C	C	C	C	C	C	C	C	C	C	C	C	N	C	C	C	C	C	C	C	C
S1_66951289	G/A	1	66951289	+	NA	NA	NA	NA	NA	NA	G	G	G	G	G	G	G	G	G	G	G	G	G	G	G	G	G	N	G	G	G	G	G	G	G	G	G	G	R	G	N	G	G	A	G	G	G	G	G
S1_66951291	G/A	1	66951291	+	NA	NA	NA	NA	NA	NA	G	G	G	G	G	G	G	G	G	G	G	G	G	G	G	G	G	N	G	G	G	G	R	G	G	G	G	G	G	G	N	G	G	G	G	G	G	G	G
S1_66951292	G/C	1	66951292	+	NA	NA	NA	NA	NA	NA	G	G	G	G	G	G	G	G	G	G	G	G	G	G	G	S	G	N	G	G	G	G	G	S	G	G	G	G	G	G	N	G	G	G	S	G	G	G	G
S1_66951293	A/G	1	66951293	+	NA	NA	NA	NA	NA	NA	A	A	R	A	R	A	R	R	A	A	A	G	A	A	A	A	A	N	R	A	R	G	A	A	A	A	R	R	R	R	N	R	R	A	A	A	A	R	A
S1_66951295	G/A	1	66951295	+	NA	NA	NA	NA	NA	NA	G	G	G	G	G	G	G	R	G	G	G	G	G	G	G	G	G	N	R	R	G	G	G	G	G	G	G	G	G	G	N	G	G	G	G	G	G	G	G
S1_66951299	C/T	1	66951299	+	NA	NA	NA	NA	NA	NA	C	C	C	C	C	C	C	C	C	C	C	C	C	C	C	C	C	N	C	C	C	C	C	C	Y	C	C	C	C	C	N	C	C	C	C	C	C	C	C
S1_66951303	A/G	1	66951303	+	NA	NA	NA	NA	NA	NA	A	A	A	A	A	A	A	A	A	A	A	A	A	A	A	A	A	N	A	A	A	A	A	A	A	A	A	A	A	A	N	A	A	A	A	A	A	A	A
S1_66951304	T/C	1	66951304	+	NA	NA	NA	NA	NA	NA	T	T	T	T	T	T	T	T	T	T	T	T	Y	T	T	T	T	N	T	T	T	T	Y	T	T	T	Y	T	T	T	N	T	T	T	T	T	T	T	T
S1_66951305	A/G	1	66951305	+	NA	NA	NA	NA	NA	NA	A	A	A	A	A	A	A	A	A	A	A	A	A	A	A	A	A	N	A	A	R	A	A	R	A	A	A	A	R	A	N	R	A	A	A	A	A	A	A
S1_66951309	G/A	1	66951309	+	NA	NA	NA	NA	NA	NA	G	G	G	G	G	R	G	G	G	G	G	G	G	G	G	G	G	N	G	G	G	G	G	G	R	G	G	G	G	G	N	R	G	G	G	G	G	G	G
S1_66951326	A/C	1	66951326	+	NA	NA	NA	NA	NA	NA	M	A	A	C	N	N	N	A	M	A	C	A	A	A	A	M	N	A	N	N	A	N	N	A	A	A	N	N	A	A	A	A	A	A	A	N	A	A	A
S1_66951329	A/G	1	66951329	+	NA	NA	NA	NA	NA	NA	A	A	A	A	N	N	N	A	R	R	A	A	R	A	A	A	N	A	N	N	A	N	N	A	A	A	N	N	A	A	A	A	G	A	A	N	A	A	A
S1_66951340	T/A	1	66951340	+	NA	NA	NA	NA	NA	NA	T	T	T	T	N	N	N	T	T	T	T	T	T	T	T	T	N	T	N	N	T	N	N	T	T	T	N	N	A	T	T	T	T	T	A	N	T	T	T
S1_66951356	T/C	1	66951356	+	NA	NA	NA	NA	NA	NA	Y	T	T	C	N	N	N	T	Y	Y	C	T	Y	Y	T	Y	N	T	N	N	T	N	N	T	T	T	N	N	C	T	T	T	C	T	C	N	T	C	T
S1_66951360	T/C	1	66951360	+	NA	NA	NA	NA	NA	NA	Y	T	T	C	N	N	N	T	Y	Y	C	T	Y	Y	T	Y	N	T	N	N	T	N	N	T	T	T	N	N	C	T	T	T	C	T	C	N	T	C	T
S1_66951363	G/A	1	66951363	+	NA	NA	NA	NA	NA	NA	G	G	G	G	N	N	N	G	R	G	G	G	G	R	G	G	N	G	N	N	G	N	N	G	G	G	N	N	G	G	G	G	G	G	G	N	G	A	G
S1_66951369	G/A	1	66951369	+	NA	NA	NA	NA	NA	NA	R	G	G	A	N	N	N	G	R	G	A	G	G	G	G	R	N	G	N	N	G	N	N	G	G	G	N	N	A	G	G	G	G	G	A	N	G	G	G
S1_66951443	A/T	1	66951443	+	NA	NA	NA	NA	NA	NA	A	A	A	A	A	A	W	A	A	A	A	A	A	A	A	A	A	T	A	A	A	A	A	A	A	A	A	A	A	A	A	A	A	A	N	A	A	W	A
S1_66951461	C/T	1	66951461	+	NA	NA	NA	NA	NA	NA	C	C	C	C	C	C	C	C	C	C	C	C	C	C	Y	C	C	C	C	C	C	C	C	C	C	C	C	C	C	C	C	C	C	C	N	C	C	C	C
S1_66951465	G/A	1	66951465	+	NA	NA	NA	NA	NA	NA	G	G	G	G	G	G	G	G	G	G	G	G	G	G	G	G	G	G	G	G	G	G	G	G	G	G	G	G	G	G	G	G	G	G	N	G	G	G	G
S1_66953382	G/A	1	66953382	+	NA	NA	NA	NA	NA	NA	N	N	N	G	A	G	N	G	G	G	N	G	G	G	G	G	A	N	N	N	G	G	G	G	G	A	N	R	N	G	N	A	N	N	N	G	N	R	R
S1_66953385	T/G	1	66953385	+	NA	NA	NA	NA	NA	NA	N	N	N	T	G	T	N	T	G	T	N	T	T	T	T	T	G	N	N	N	T	T	T	T	K	G	N	K	N	T	N	G	N	N	N	T	N	K	K
S1_66953404	G/A	1	66953404	+	NA	NA	NA	NA	NA	NA	N	N	N	G	G	G	N	G	A	G	N	G	G	G	G	G	G	N	N	N	G	G	G	G	R	G	N	G	N	G	N	G	N	N	N	G	N	G	G
S1_66954148	T/C	1	66954148	+	NA	NA	NA	NA	NA	NA	N	N	C	N	T	Y	C	N	N	C	T	N	N	Y	T	Y	N	N	N	N	N	N	N	Y	N	N	N	Y	N	N	N	N	N	N	N	C	N	C	T
S1_66954197	A/G	1	66954197	+	NA	NA	NA	NA	NA	NA	N	N	G	N	A	R	G	N	N	G	A	N	N	R	A	R	N	N	N	N	N	N	N	R	N	N	N	R	N	N	N	N	N	N	N	G	N	G	A
S1_66956036	T/C	1	66956036	+	NA	NA	NA	NA	NA	NA	T	T	T	T	T	N	N	T	Y	T	Y	C	T	Y	Y	T	C	N	N	T	T	Y	N	N	Y	T	T	T	Y	Y	T	T	T	N	T	N	T	T	T
S1_66956052	C/T	1	66956052	+	NA	NA	NA	NA	NA	NA	C	Y	Y	Y	C	N	N	C	Y	T	Y	T	C	Y	Y	C	T	N	N	C	C	Y	N	N	Y	C	T	Y	T	Y	C	C	C	N	C	N	C	C	Y
S1_66956058	C/T	1	66956058	+	NA	NA	NA	NA	NA	NA	C	Y	Y	Y	C	N	N	C	C	T	C	C	C	Y	C	C	C	N	N	C	C	C	N	N	C	C	T	Y	Y	C	C	C	C	N	C	N	C	C	Y
S1_66957135	T/C	1	66957135	+	NA	NA	NA	NA	NA	NA	T	Y	Y	T	Y	Y	Y	T	Y	T	Y	Y	Y	T	Y	T	Y	T	T	T	Y	Y	Y	Y	Y	T	Y	T	Y	T	T	T	Y	T	N	T	Y	T	Y
S1_66957144	A/C	1	66957144	+	NA	NA	NA	NA	NA	NA	A	A	A	M	M	M	M	M	A	A	M	A	M	M	M	A	A	M	A	M	M	M	A	M	M	A	A	M	M	M	A	A	A	M	N	M	M	M	M
S1_66957146	G/A	1	66957146	+	NA	NA	NA	NA	NA	NA	G	G	G	G	G	G	G	G	G	G	G	G	G	G	R	G	R	R	G	R	G	G	G	G	R	G	G	G	G	R	G	G	G	G	N	G	G	G	G
S1_66957162	A/G	1	66957162	+	NA	NA	NA	NA	NA	NA	R	R	R	R	A	R	R	R	R	R	R	A	R	R	R	R	R	R	R	A	R	R	R	A	R	G	R	R	R	R	R	R	R	R	N	R	R	R	R
S1_66957164	T/C	1	66957164	+	NA	NA	NA	NA	NA	NA	Y	T	T	Y	Y	Y	T	T	Y	T	Y	T	T	Y	Y	Y	Y	Y	Y	Y	Y	T	T	Y	T	T	Y	Y	T	Y	T	Y	T	Y	N	T	Y	T	T
S1_66957180	C/T	1	66957180	+	NA	NA	NA	NA	NA	NA	Y	C	C	C	C	C	C	Y	C	Y	C	C	C	C	C	C	C	C	Y	Y	C	C	C	C	C	C	C	C	Y	C	C	C	C	C	N	C	Y	C	C
S1_66967876	C/T	1	66967876	+	NA	NA	NA	NA	NA	NA	C	N	N	N	C	N	C	T	N	N	N	N	N	N	N	N	N	N	N	N	N	N	N	C	N	N	N	N	C	N	N	N	N	C	N	N	N	N	N
S1_66967912	T/G	1	66967912	+	NA	NA	NA	NA	NA	NA	T	N	N	N	T	N	T	G	N	N	N	N	N	N	N	N	N	N	N	N	N	N	N	T	N	N	N	N	T	N	N	N	N	T	N	N	N	N	N
S1_66967936	A/G	1	66967936	+	NA	NA	NA	NA	NA	NA	A	A	A	A	R	G	R	A	R	G	A	N	R	N	A	N	R	A	G	N	G	A	G	N	N	G	G	A	G	N	A	A	A	G	A	N	N	N	A
S1_66967952	C/T	1	66967952	+	NA	NA	NA	NA	NA	NA	C	C	C	C	Y	T	Y	C	Y	T	C	N	Y	N	C	N	Y	C	T	N	T	C	T	N	N	T	T	C	T	N	C	C	C	T	C	N	N	N	C
S1_66968329	G/C	1	66968329	+	NA	NA	NA	NA	NA	NA	G	G	G	G	G	G	G	G	G	G	G	G	G	G	G	G	G	G	G	G	G	G	G	G	G	G	G	G	G	G	G	G	G	G	G	G	G	G	G
S1_66968330	A/G	1	66968330	+	NA	NA	NA	NA	NA	NA	A	R	A	A	A	A	R	A	A	A	A	A	A	R	A	A	A	A	A	A	A	A	A	A	R	A	A	A	A	A	A	A	A	A	R	A	A	A	A
S1_66968332	C/T	1	66968332	+	NA	NA	NA	NA	NA	NA	C	C	C	C	C	C	C	C	C	C	C	C	C	C	C	C	C	C	C	Y	C	C	C	C	C	C	C	C	C	C	C	C	C	Y	C	C	C	C	C
S1_66968335	A/T	1	66968335	+	NA	NA	NA	NA	NA	NA	A	A	A	A	A	A	A	A	A	A	A	A	A	A	A	A	A	A	A	A	A	A	A	A	A	A	A	A	A	A	A	A	A	A	A	A	A	A	A
S1_66968337	G/A	1	66968337	+	NA	NA	NA	NA	NA	NA	G	G	G	G	G	G	G	G	G	G	G	G	G	G	G	G	G	G	G	G	G	G	G	G	G	G	G	G	G	G	G	G	G	G	G	G	G	G	G
S1_66968340	C/A	1	66968340	+	NA	NA	NA	NA	NA	NA	C	C	M	C	C	C	C	C	C	C	C	C	C	C	C	C	C	C	C	C	C	C	C	C	C	C	C	C	C	C	C	C	C	C	M	C	C	C	C
S1_66968341	G/A	1	66968341	+	NA	NA	NA	NA	NA	NA	G	G	G	G	G	G	G	G	G	G	G	G	G	G	G	G	G	G	G	G	G	G	G	G	G	G	G	G	G	G	G	G	G	G	G	G	G	G	G
S1_66968348	G/A	1	66968348	+	NA	NA	NA	NA	NA	NA	G	R	G	G	G	G	G	G	G	G	G	G	G	G	G	G	G	G	G	G	G	G	G	G	G	G	G	G	G	G	G	G	G	G	G	G	G	G	G
S1_66968350	C/T	1	66968350	+	NA	NA	NA	NA	NA	NA	C	C	C	C	C	C	C	C	C	C	C	C	C	C	C	C	C	C	C	C	C	C	C	C	C	C	C	C	C	C	C	C	C	C	C	C	C	C	C
S1_66968351	C/G	1	66968351	+	NA	NA	NA	NA	NA	NA	C	C	C	S	C	C	C	C	C	C	C	S	C	C	C	C	C	C	C	C	C	C	C	C	C	C	C	C	C	C	C	C	C	C	C	C	C	C	C
S1_66968353	G/A	1	66968353	+	NA	NA	NA	NA	NA	NA	G	G	G	G	G	G	R	G	G	G	G	G	G	G	G	G	G	G	G	G	G	G	G	G	G	G	G	G	G	G	G	G	G	G	G	G	G	R	G
S1_66968355	A/C	1	66968355	+	NA	NA	NA	NA	NA	NA	A	A	A	A	A	A	A	A	A	A	A	A	A	A	A	A	A	A	A	A	A	A	A	A	A	A	A	A	A	A	A	A	A	A	A	A	A	A	A
S1_66968361	T/A	1	66968361	+	NA	NA	NA	NA	NA	NA	T	T	T	T	T	T	T	T	T	T	T	T	T	T	T	T	T	T	T	T	T	T	T	T	T	T	T	T	T	T	T	T	T	T	T	T	T	T	T
S1_66968367	A/T	1	66968367	+	NA	NA	NA	NA	NA	NA	A	A	A	A	A	A	A	A	A	A	A	A	A	A	A	A	A	A	A	A	A	A	A	A	A	A	A	A	A	A	A	A	A	A	A	A	A	A	A
S1_66968775	A/C	1	66968775	+	NA	NA	NA	NA	NA	NA	A	N	M	C	C	N	N	N	N	N	A	N	N	N	A	N	N	N	N	A	N	A	N	A	A	N	N	A	N	A	A	N	A	N	N	N	N	A	A
S1_66968786	G/C	1	66968786	+	NA	NA	NA	NA	NA	NA	G	N	S	C	C	N	N	N	N	N	G	N	N	N	G	N	N	N	N	G	N	G	N	G	G	N	N	G	N	G	G	N	G	N	N	N	N	G	G
S1_66968787	T/A	1	66968787	+	NA	NA	NA	NA	NA	NA	T	N	W	A	A	N	N	N	N	N	T	N	N	N	T	N	N	N	N	T	N	T	N	T	T	N	N	T	N	T	T	N	T	N	N	N	N	T	T
S1_66968788	C/A	1	66968788	+	NA	NA	NA	NA	NA	NA	C	N	M	A	A	N	N	N	N	N	C	N	N	N	C	N	N	N	N	C	N	C	N	C	C	N	N	C	N	C	C	N	C	N	N	N	N	C	C
S1_66968791	T/A	1	66968791	+	NA	NA	NA	NA	NA	NA	T	N	W	A	A	N	N	N	N	N	T	N	N	N	T	N	N	N	N	T	N	T	N	T	T	N	N	T	N	T	T	N	T	N	N	N	N	T	T
S1_66980728	G/A	1	66980728	+	NA	NA	NA	NA	NA	NA	G	G	N	R	G	N	N	N	G	N	N	N	N	G	N	N	N	N	G	N	G	N	N	N	N	N	N	G	N	N	N	N	G	N	N	N	N	N	N
S1_66980730	A/G	1	66980730	+	NA	NA	NA	NA	NA	NA	G	A	N	R	G	N	N	N	A	N	N	N	N	A	N	N	N	N	A	N	A	N	N	N	N	N	N	A	N	N	N	N	A	N	N	N	N	N	N
S1_66980749	A/G	1	66980749	+	NA	NA	NA	NA	NA	NA	A	R	A	A	A	A	A	A	A	A	A	A	A	A	A	A	A	A	A	A	A	A	A	A	A	A	A	A	A	A	A	A	A	A	A	A	A	A	A
S1_66980773	C/T	1	66980773	+	NA	NA	NA	NA	NA	NA	C	C	C	C	C	C	C	C	C	C	C	C	C	C	C	C	C	C	C	C	C	C	C	C	C	C	C	C	C	C	C	C	C	C	Y	C	C	C	C
S1_66980804	C/T	1	66980804	+	NA	NA	NA	NA	NA	NA	C	T	N	N	N	N	N	N	N	C	N	N	N	N	N	C	N	N	N	N	N	N	N	N	N	N	N	N	T	T	N	N	N	C	N	N	N	N	N
S1_66980816	C/T	1	66980816	+	NA	NA	NA	NA	NA	NA	C	T	N	N	N	N	N	N	N	C	N	N	N	N	N	C	N	N	N	N	N	N	N	N	N	N	N	N	T	T	N	N	N	C	N	N	N	N	N
S1_66980846	C/T	1	66980846	+	NA	NA	NA	NA	NA	NA	C	T	N	N	N	N	N	N	N	C	N	N	N	N	N	C	N	N	N	N	N	N	N	N	N	N	N	N	T	T	N	N	N	C	N	N	N	N	N
S1_66980897	G/T	1	66980897	+	NA	NA	NA	NA	NA	NA	K	N	N	N	N	G	N	N	T	N	G	N	T	N	K	N	N	N	G	T	T	N	N	T	N	N	N	K	G	N	N	N	N	N	N	N	N	G	N
S1_66980925	T/G	1	66980925	+	NA	NA	NA	NA	NA	NA	K	N	N	N	N	T	N	N	G	N	T	N	G	N	K	N	N	N	T	G	G	N	N	G	N	N	N	K	T	N	N	N	N	N	N	N	N	T	N
S1_66986688	C/T	1	66986688	+	NA	NA	NA	NA	NA	NA	C	C	C	Y	C	C	C	C	C	C	C	Y	C	C	Y	Y	C	C	Y	C	C	C	C	C	Y	Y	Y	C	Y	C	C	C	C	C	C	C	C	Y	Y
S1_66986695	T/C	1	66986695	+	NA	NA	NA	NA	NA	NA	Y	Y	Y	Y	C	Y	Y	Y	Y	T	T	Y	Y	Y	Y	Y	T	Y	Y	Y	Y	Y	C	C	Y	Y	T	Y	Y	C	Y	Y	Y	Y	T	Y	C	Y	Y
S1_66986727	C/T	1	66986727	+	NA	NA	NA	NA	NA	NA	Y	Y	Y	Y	T	Y	Y	Y	Y	C	Y	Y	Y	Y	Y	Y	C	Y	Y	Y	Y	Y	T	T	Y	T	Y	Y	Y	T	Y	Y	Y	Y	C	Y	T	Y	T
S1_66988483	G/A	1	66988483	+	NA	NA	NA	NA	NA	NA	N	N	A	G	G	N	N	R	N	N	G	N	N	A	N	N	N	N	N	N	N	N	N	A	G	N	N	N	A	N	N	N	N	N	N	N	G	N	G
S1_66988499	A/G	1	66988499	+	NA	NA	NA	NA	NA	NA	N	N	G	A	A	N	N	R	N	N	A	N	N	G	N	N	N	N	N	N	N	N	N	G	A	N	N	N	G	N	N	N	N	N	N	N	A	N	A
S1_67282724	G/A	1	67282724	+	NA	NA	NA	NA	NA	NA	N	N	N	N	N	N	N	N	N	N	N	N	N	G	N	N	N	N	N	N	N	N	N	N	N	N	G	N	N	N	N	N	N	N	N	N	N	N	G
S1_67282744	T/C	1	67282744	+	NA	NA	NA	NA	NA	NA	N	N	N	N	N	N	N	N	N	N	N	N	N	T	N	N	N	N	N	N	N	N	N	N	N	N	T	N	N	N	N	N	N	N	N	N	N	N	T
S1_67338177	G/A	1	67338177	+	NA	NA	NA	NA	NA	NA	A	N	G	N	N	R	R	N	N	G	G	G	A	G	G	G	A	N	N	N	N	G	G	N	G	N	G	A	G	N	N	N	N	N	N	G	N	N	N
S1_67380605	G/A	1	67380605	+	NA	NA	NA	NA	NA	NA	N	N	G	G	N	G	N	N	N	G	N	G	G	A	G	N	G	N	A	N	N	N	G	N	G	N	G	A	N	G	N	N	A	R	N	G	G	A	R
S1_67385632	T/C	1	67385632	+	NA	NA	NA	NA	NA	NA	T	Y	T	T	Y	Y	Y	Y	Y	T	Y	T	Y	Y	T	Y	T	Y	T	T	Y	Y	Y	Y	Y	T	T	Y	Y	Y	T	T	Y	T	Y	Y	Y	Y	Y
S1_67385635	G/C	1	67385635	+	NA	NA	NA	NA	NA	NA	G	G	G	G	G	G	G	G	G	G	G	G	G	G	G	G	G	G	G	G	G	G	G	G	G	G	G	G	G	G	G	G	G	G	G	G	G	G	G
S1_67385638	A/T	1	67385638	+	NA	NA	NA	NA	NA	NA	A	A	A	A	A	A	A	A	A	W	A	A	A	A	A	W	W	W	A	A	A	A	A	A	A	A	A	A	A	A	A	A	A	A	A	A	A	W	A
S1_67385641	G/A	1	67385641	+	NA	NA	NA	NA	NA	NA	G	G	G	G	G	G	G	G	G	G	R	R	G	G	G	G	G	R	G	G	G	R	G	R	G	G	G	G	G	G	G	G	G	G	G	G	G	G	R
S1_67385647	T/C	1	67385647	+	NA	NA	NA	NA	NA	NA	T	T	T	Y	T	T	Y	T	T	T	T	T	T	Y	T	T	T	T	Y	T	T	T	T	T	Y	T	T	T	T	T	T	Y	T	T	Y	T	T	Y	T
S1_67385661	C/T	1	67385661	+	NA	NA	NA	NA	NA	NA	C	C	C	C	C	C	C	C	C	C	C	C	C	C	C	C	C	C	C	C	C	C	C	C	C	C	C	C	C	C	C	C	C	C	C	C	C	C	C
S1_67385662	T/C	1	67385662	+	NA	NA	NA	NA	NA	NA	Y	Y	Y	Y	Y	Y	T	T	T	Y	T	Y	Y	Y	Y	Y	Y	Y	Y	Y	Y	Y	Y	Y	Y	Y	Y	Y	Y	Y	Y	T	T	Y	Y	T	Y	T	Y
S1_67385663	T/C	1	67385663	+	NA	NA	NA	NA	NA	NA	T	T	T	T	T	T	T	T	T	T	T	T	T	T	Y	T	T	T	T	T	Y	T	Y	T	T	T	T	T	T	T	Y	Y	T	T	Y	T	T	T	T
S1_67385664	T/C	1	67385664	+	NA	NA	NA	NA	NA	NA	T	T	T	Y	T	T	Y	Y	Y	T	Y	T	Y	T	Y	T	Y	T	T	T	T	Y	T	T	T	T	T	T	T	Y	T	T	T	T	T	T	T	Y	T
S1_67385677	C/T	1	67385677	+	NA	NA	NA	NA	NA	NA	C	C	C	C	C	C	C	C	C	C	C	Y	C	C	C	C	C	C	C	C	C	C	C	C	C	Y	C	C	C	C	C	C	Y	C	C	C	C	C	C
S1_67385689	G/A	1	67385689	+	NA	NA	NA	NA	NA	NA	G	G	G	G	G	G	G	G	G	G	G	G	G	G	G	G	G	G	G	G	G	G	G	G	G	G	R	G	G	G	G	G	G	G	G	G	G	G	G
S1_67386146	A/G	1	67386146	+	NA	NA	NA	NA	NA	NA	R	R	A	N	A	A	A	A	A	R	G	R	A	R	A	A	A	A	R	R	A	A	A	A	R	A	A	A	A	A	R	N	N	R	A	R	G	R	A
S1_67386162	A/G	1	67386162	+	NA	NA	NA	NA	NA	NA	R	A	R	N	A	A	R	A	A	A	A	A	R	R	A	A	A	A	R	A	A	A	A	R	A	A	A	R	R	A	A	N	N	A	A	A	A	A	A
S1_67386175	A/G	1	67386175	+	NA	NA	NA	NA	NA	NA	A	R	R	N	A	R	A	A	R	R	A	R	A	A	R	R	G	R	R	A	A	G	A	R	R	G	R	R	R	A	A	N	N	R	A	R	A	A	A
S1_67386178	A/G	1	67386178	+	NA	NA	NA	NA	NA	NA	A	A	A	N	R	A	A	A	R	A	A	A	R	R	R	R	A	R	A	A	A	A	G	A	A	A	A	A	A	R	R	N	N	A	R	R	A	A	R
S1_67386184	T/C	1	67386184	+	NA	NA	NA	NA	NA	NA	Y	T	Y	N	T	T	Y	T	Y	T	T	Y	Y	Y	Y	Y	T	Y	T	Y	C	T	T	T	Y	T	Y	Y	Y	Y	T	N	N	T	Y	T	T	Y	Y
S1_67386190	T/C	1	67386190	+	NA	NA	NA	NA	NA	NA	T	T	Y	N	Y	Y	T	Y	Y	T	T	T	T	T	Y	T	T	T	T	T	T	T	T	T	T	T	T	T	T	Y	Y	N	N	Y	T	Y	T	T	Y
S1_67575096	C/G	1	67575096	+	NA	NA	NA	NA	NA	NA	C	C	C	C	C	C	C	C	C	C	C	C	C	C	C	C	C	C	C	C	C	C	C	C	C	C	C	C	C	C	C	S	C	C	C	C	C	C	C
S1_67575105	A/C	1	67575105	+	NA	NA	NA	NA	NA	NA	M	M	M	M	M	M	M	M	M	M	M	M	M	M	M	M	M	A	A	M	M	M	M	M	A	M	A	M	M	M	A	M	A	M	A	M	M	M	M
S1_67575106	G/T	1	67575106	+	NA	NA	NA	NA	NA	NA	G	G	G	G	G	G	G	G	G	G	G	G	G	G	G	G	G	G	G	G	G	G	G	G	G	G	G	G	G	G	G	G	G	G	G	G	G	G	G
S1_67575114	T/A	1	67575114	+	NA	NA	NA	NA	NA	NA	T	T	W	T	T	T	T	T	T	T	T	T	T	T	T	T	T	W	W	T	T	T	T	T	T	T	T	T	T	T	T	T	W	T	T	T	T	T	T
S1_67575134	T/C	1	67575134	+	NA	NA	NA	NA	NA	NA	Y	Y	Y	Y	Y	Y	Y	Y	Y	Y	Y	Y	Y	Y	Y	Y	Y	Y	Y	Y	Y	Y	Y	Y	Y	Y	Y	Y	Y	Y	Y	Y	Y	Y	Y	Y	Y	Y	Y
S1_67580286	T/C	1	67580286	+	NA	NA	NA	NA	NA	NA	N	N	N	N	N	T	N	C	C	T	N	N	T	T	N	N	N	N	N	N	N	N	N	T	N	N	N	T	N	C	T	N	N	N	N	N	N	T	C
S1_67580306	G/A	1	67580306	+	NA	NA	NA	NA	NA	NA	N	N	N	N	N	G	N	A	A	G	N	N	G	G	N	N	N	N	N	N	N	N	N	G	N	N	N	G	N	A	G	N	N	N	N	N	N	G	A
S1_67682133	C/T	1	67682133	+	NA	NA	NA	NA	NA	NA	Y	Y	C	N	Y	Y	C	C	N	N	N	C	Y	T	Y	N	N	N	T	T	C	C	C	N	Y	N	N	Y	N	N	C	N	N	C	N	T	N	T	N
S1_68055177	A/T	1	68055177	+	NA	NA	NA	NA	NA	NA	A	N	A	N	A	A	N	N	N	N	N	N	A	N	A	A	N	N	N	N	N	N	N	T	A	N	N	N	N	A	N	A	N	N	N	W	T	N	A
S1_68710203	A/G	1	68710203	+	NA	NA	NA	NA	NA	NA	A	N	N	N	N	N	N	N	N	N	N	N	N	A	N	G	N	G	N	N	N	N	G	N	N	R	N	R	N	G	N	N	N	N	N	A	N	N	N
S1_68710219	G/A	1	68710219	+	NA	NA	NA	NA	NA	NA	G	N	N	N	N	N	N	N	N	N	N	N	N	G	N	A	N	A	N	N	N	N	A	N	N	R	N	R	N	A	N	N	N	N	N	G	N	N	N
S1_68710257	A/T	1	68710257	+	NA	NA	NA	NA	NA	NA	A	W	A	A	A	A	A	A	A	A	A	A	A	A	A	A	A	A	A	A	A	A	A	A	A	A	A	A	A	A	A	A	A	A	A	A	A	A	A
S1_68710260	T/C	1	68710260	+	NA	NA	NA	NA	NA	NA	T	T	T	T	T	T	T	T	T	T	T	Y	T	T	Y	T	T	Y	T	T	T	T	T	T	T	T	Y	T	T	Y	T	T	T	T	Y	T	T	T	T
S1_68710269	T/C	1	68710269	+	NA	NA	NA	NA	NA	NA	T	T	Y	Y	T	T	T	T	T	Y	Y	T	T	T	T	T	T	Y	T	T	T	T	T	Y	T	T	T	T	T	T	T	T	T	T	Y	Y	T	T	Y
S1_68710274	T/C	1	68710274	+	NA	NA	NA	NA	NA	NA	T	T	T	T	T	T	T	T	T	T	T	T	T	T	T	T	T	T	T	T	T	T	T	T	T	T	T	T	T	T	T	T	T	T	T	T	T	T	T
S1_68710279	C/T	1	68710279	+	NA	NA	NA	NA	NA	NA	C	C	C	C	C	C	C	C	C	C	C	C	C	C	C	C	C	C	C	C	C	C	C	C	C	C	C	C	C	C	C	C	C	C	C	C	C	C	C
S1_68710286	T/C	1	68710286	+	NA	NA	NA	NA	NA	NA	Y	Y	T	T	Y	Y	T	T	T	T	Y	T	T	T	T	T	T	T	T	T	T	T	T	T	T	T	T	T	T	T	Y	Y	T	T	T	T	T	T	T
S1_68710288	T/G	1	68710288	+	NA	NA	NA	NA	NA	NA	K	T	K	K	K	T	K	K	K	T	K	K	T	K	T	T	T	K	T	T	T	K	T	K	T	T	T	K	T	K	T	T	T	T	T	K	T	K	T
S1_68710290	C/T	1	68710290	+	NA	NA	NA	NA	NA	NA	C	C	C	C	C	C	C	C	C	C	C	C	C	C	C	C	C	C	C	C	C	C	C	C	C	C	C	C	C	C	C	C	C	C	C	C	C	C	C
S1_68710292	G/C	1	68710292	+	NA	NA	NA	NA	NA	NA	G	G	G	G	G	G	G	G	G	G	G	G	G	G	G	G	G	G	G	G	G	G	G	G	G	G	G	G	G	G	G	G	G	G	G	G	G	G	G
S1_68710294	G/T	1	68710294	+	NA	NA	NA	NA	NA	NA	G	K	G	G	G	G	G	G	G	K	K	G	G	G	G	K	G	G	G	G	K	G	K	G	G	G	G	G	G	G	K	G	G	K	G	G	G	G	G
S1_68710295	C/T	1	68710295	+	NA	NA	NA	NA	NA	NA	C	C	C	C	C	C	C	C	C	C	C	C	C	C	C	C	C	Y	C	C	C	C	C	C	C	C	C	C	C	C	C	C	C	C	C	C	C	C	C
S1_68710296	A/G	1	68710296	+	NA	NA	NA	NA	NA	NA	A	A	R	R	A	A	A	A	A	R	A	A	A	A	A	A	R	A	R	R	A	A	A	A	A	A	R	A	A	A	A	R	A	R	R	A	A	A	A
S1_68710305	C/T	1	68710305	+	NA	NA	NA	NA	NA	NA	C	C	C	C	C	C	C	C	C	C	C	C	C	Y	C	C	C	C	C	C	C	C	C	C	C	C	C	C	C	C	C	C	Y	C	C	C	C	C	C
S1_68710307	A/T	1	68710307	+	NA	NA	NA	NA	NA	NA	A	A	A	A	A	A	A	A	A	A	A	A	A	A	A	A	A	A	A	A	A	A	A	A	A	A	A	A	A	A	A	A	W	A	A	A	A	A	A
S1_68710308	T/C	1	68710308	+	NA	NA	NA	NA	NA	NA	T	Y	T	T	T	T	T	T	T	T	T	T	T	T	T	T	T	T	Y	Y	T	T	Y	T	T	T	T	T	T	T	T	T	T	Y	Y	T	Y	T	Y
S1_68710310	A/T	1	68710310	+	NA	NA	NA	NA	NA	NA	A	A	A	A	A	A	A	A	A	A	A	A	A	A	A	A	A	A	A	A	A	A	A	A	A	A	A	A	A	A	A	A	A	A	A	A	A	A	A
S1_68710314	A/C	1	68710314	+	NA	NA	NA	NA	NA	NA	A	M	M	M	M	M	A	A	M	A	M	M	M	A	M	M	M	A	M	A	M	M	M	M	M	M	M	A	A	A	M	A	A	M	A	M	M	M	M
S1_68710317	T/C	1	68710317	+	NA	NA	NA	NA	NA	NA	T	T	T	T	T	T	T	T	T	T	T	T	T	T	T	T	T	T	T	T	T	T	T	T	T	T	T	T	T	T	T	T	T	T	T	T	T	T	T
S1_68710319	T/G	1	68710319	+	NA	NA	NA	NA	NA	NA	T	T	T	T	T	T	T	T	T	T	T	T	T	T	T	T	T	T	T	T	T	T	T	T	T	T	T	T	T	T	T	T	T	T	T	T	T	T	T
S1_68710321	A/G	1	68710321	+	NA	NA	NA	NA	NA	NA	R	A	A	A	A	A	A	A	A	A	A	A	A	A	R	A	A	A	A	A	A	A	A	A	A	R	A	A	A	A	A	A	R	A	A	A	R	R	A
S1_68710322	C/T	1	68710322	+	NA	NA	NA	NA	NA	NA	C	C	C	C	C	Y	C	C	C	C	C	C	C	C	C	C	C	C	C	C	C	C	C	C	C	C	C	C	C	C	C	C	C	C	C	C	C	C	C
S1_68710333	A/T	1	68710333	+	NA	NA	NA	NA	NA	NA	A	A	A	A	A	A	A	A	A	A	A	A	A	A	A	A	A	A	A	A	A	A	A	A	A	A	A	A	A	A	A	A	A	A	A	A	A	A	A
S1_68710335	G/T	1	68710335	+	NA	NA	NA	NA	NA	NA	G	G	G	G	G	G	G	G	G	G	G	G	G	G	G	G	G	G	G	G	G	G	G	G	G	G	G	G	G	G	G	G	G	G	G	G	G	G	G
S1_68710336	G/T	1	68710336	+	NA	NA	NA	NA	NA	NA	G	G	G	G	G	G	G	G	G	G	G	G	G	G	G	G	G	G	G	G	G	G	G	G	G	G	G	G	G	G	G	G	K	G	G	G	G	G	G
S1_68710337	G/A	1	68710337	+	NA	NA	NA	NA	NA	NA	G	G	G	G	G	G	G	G	G	G	G	G	G	G	G	G	G	G	G	G	G	G	G	G	G	G	G	R	G	G	G	G	G	G	G	G	G	G	G
S1_68710338	T/C	1	68710338	+	NA	NA	NA	NA	NA	NA	T	T	Y	T	Y	Y	Y	Y	T	T	T	T	T	T	T	T	T	T	T	Y	T	T	Y	T	T	T	Y	T	Y	T	T	Y	T	T	T	T	T	T	T
S1_68767052	C/A	1	68767052	+	NA	NA	NA	NA	NA	NA	N	N	C	N	C	C	C	N	C	N	N	N	N	M	M	C	N	N	N	N	C	M	N	C	M	N	C	N	N	M	N	N	N	N	N	M	M	C	N
S1_69073921	T/C	1	69073921	+	NA	NA	NA	NA	NA	NA	T	N	N	T	N	N	N	T	C	N	N	T	C	N	T	T	N	N	N	N	C	T	N	T	T	N	N	T	C	N	T	C	C	N	N	C	C	N	N
S1_69332015	C/T	1	69332015	+	NA	NA	NA	NA	NA	NA	T	N	N	C	N	C	N	N	C	N	C	N	N	N	N	N	N	N	N	C	T	N	N	N	N	N	N	Y	C	N	N	N	T	N	N	N	N	N	N
S1_69353003	A/G	1	69353003	+	NA	NA	NA	NA	NA	NA	N	A	R	N	N	A	N	N	G	N	N	N	N	N	N	N	N	N	R	A	N	N	N	N	N	N	A	A	N	G	A	N	N	N	N	N	N	N	N
S1_69639299	G/T	1	69639299	+	NA	NA	NA	NA	NA	NA	G	N	G	N	N	G	N	N	G	N	G	N	N	G	G	G	N	G	G	G	G	G	N	G	K	G	G	G	N	N	G	G	G	N	N	G	G	G	G
S1_70165502	T/C	1	70165502	+	NA	NA	NA	NA	NA	NA	Y	T	Y	Y	Y	Y	Y	Y	Y	Y	Y	Y	Y	T	Y	Y	N	C	Y	N	N	Y	N	Y	T	N	T	Y	N	Y	Y	C	C	T	T	Y	T	Y	Y
S1_70165504	T/C	1	70165504	+	NA	NA	NA	NA	NA	NA	Y	Y	T	Y	Y	Y	Y	Y	T	Y	Y	Y	Y	T	Y	Y	N	T	Y	N	N	Y	N	Y	Y	N	T	Y	N	T	Y	T	T	T	Y	Y	C	Y	Y
S1_70165518	T/C	1	70165518	+	NA	NA	NA	NA	NA	NA	Y	Y	T	T	T	T	T	T	Y	T	T	T	T	T	Y	Y	N	T	T	N	N	T	N	Y	Y	N	C	T	N	T	T	T	T	Y	T	Y	T	Y	T
S1_70165520	T/C	1	70165520	+	NA	NA	NA	NA	NA	NA	Y	T	T	T	T	T	T	T	T	T	T	Y	T	C	T	Y	N	T	T	N	N	Y	N	T	T	N	T	T	N	Y	T	T	T	Y	Y	T	T	T	Y
S1_70896085	G/A	1	70896085	+	NA	NA	NA	NA	NA	NA	G	N	A	N	N	G	N	A	N	N	N	A	N	G	N	N	N	N	N	N	N	N	A	N	N	N	N	N	N	N	N	N	A	N	N	G	G	N	N
S1_70896101	A/G	1	70896101	+	NA	NA	NA	NA	NA	NA	A	N	G	N	N	A	N	G	N	N	N	G	N	A	N	N	N	N	N	N	N	N	G	N	N	N	N	N	N	N	N	N	G	N	N	A	A	N	N
S1_70903245	C/T	1	70903245	+	NA	NA	NA	NA	NA	NA	N	N	N	N	N	N	N	N	N	N	N	N	N	N	C	N	N	N	N	N	N	C	N	N	N	N	T	C	N	N	N	N	N	N	N	N	N	N	T
S1_70903261	T/C	1	70903261	+	NA	NA	NA	NA	NA	NA	N	N	N	N	N	N	N	N	N	N	N	N	N	N	T	N	N	N	N	N	N	T	N	N	N	N	C	T	N	N	N	N	N	N	N	N	N	N	C
S1_71339477	C/T	1	71339477	+	NA	NA	NA	NA	NA	NA	Y	C	T	T	N	C	N	T	T	N	T	N	T	C	C	N	T	N	N	N	C	Y	N	Y	N	T	N	N	Y	C	T	N	N	N	N	C	C	N	N
S1_71339499	A/G	1	71339499	+	NA	NA	NA	NA	NA	NA	R	A	G	G	N	A	N	G	G	N	G	N	G	A	A	N	G	N	N	N	A	R	N	R	N	G	N	N	R	A	G	N	N	N	N	A	A	N	N
S1_71487601	T/C	1	71487601	+	NA	NA	NA	NA	NA	NA	N	N	C	N	N	N	N	N	N	N	C	N	N	N	N	C	T	N	N	N	N	N	N	N	T	N	N	N	N	N	N	C	N	T	N	N	N	N	C
S1_71487647	T/G	1	71487647	+	NA	NA	NA	NA	NA	NA	N	N	G	N	N	N	N	N	N	N	G	N	N	N	N	G	T	N	N	N	N	N	N	N	T	N	N	N	N	N	N	G	N	T	N	N	N	N	G
S1_71596808	T/A	1	71596808	+	NA	NA	NA	NA	NA	NA	T	T	N	N	N	N	N	N	N	N	N	N	N	N	N	T	A	T	N	N	A	N	N	N	N	N	N	T	N	N	N	N	N	N	N	N	A	N	N
S1_72134864	A/G	1	72134864	+	NA	NA	NA	NA	NA	NA	R	A	N	N	R	N	N	N	A	N	N	A	G	N	A	G	A	N	N	G	N	A	A	R	N	N	G	G	N	A	A	N	N	N	N	R	G	G	A
S1_72134875	A/G	1	72134875	+	NA	NA	NA	NA	NA	NA	R	G	N	N	R	N	N	N	A	N	N	R	A	N	G	A	R	N	N	A	N	A	G	R	N	N	A	A	N	A	G	N	N	N	N	R	A	A	R
S1_72134891	A/G	1	72134891	+	NA	NA	NA	NA	NA	NA	R	A	N	N	R	N	N	N	G	N	N	R	A	N	A	A	R	N	N	A	N	G	A	R	N	N	A	A	N	G	A	N	N	N	N	A	A	A	R
S1_72318271	G/T	1	72318271	+	NA	NA	NA	NA	NA	NA	N	N	K	N	N	N	N	N	N	N	N	G	G	N	N	N	G	N	N	N	N	N	G	N	N	N	T	G	T	G	N	K	N	N	N	N	N	N	N
S1_72485717	T/C	1	72485717	+	NA	NA	NA	NA	NA	NA	N	T	N	N	Y	N	N	T	N	N	N	N	N	T	N	N	N	N	N	N	N	N	N	N	T	N	C	C	T	T	N	N	N	N	N	N	N	N	N
S1_72485733	T/C	1	72485733	+	NA	NA	NA	NA	NA	NA	N	T	N	N	Y	N	N	T	N	N	N	N	N	T	N	N	N	N	N	N	N	N	N	N	T	N	C	C	T	T	N	N	N	N	N	N	N	N	N
S1_75113320	G/T	1	75113320	+	NA	NA	NA	NA	NA	NA	N	G	N	N	G	N	N	N	N	N	N	N	N	G	G	N	N	G	N	G	N	N	N	N	N	N	N	G	N	G	N	N	N	N	N	N	N	N	N
S1_75834005	T/A	1	75834005	+	NA	NA	NA	NA	NA	NA	T	N	N	N	A	N	N	T	N	N	T	T	A	T	T	T	N	T	A	T	A	N	N	T	T	N	A	T	A	T	N	N	N	N	N	N	N	T	N
S1_76075884	A/G	1	76075884	+	NA	NA	NA	NA	NA	NA	G	N	G	N	N	G	N	N	N	N	A	N	G	R	A	N	N	N	N	N	N	N	R	N	N	N	N	A	A	N	N	N	N	N	N	G	G	N	G
S1_76075900	A/G	1	76075900	+	NA	NA	NA	NA	NA	NA	A	N	A	N	N	A	N	N	N	N	A	N	A	A	A	N	N	N	N	N	N	N	A	N	N	N	N	G	G	N	N	N	N	N	N	A	A	N	A
S1_76075916	A/G	1	76075916	+	NA	NA	NA	NA	NA	NA	A	N	A	N	N	A	N	N	N	N	G	N	A	R	G	N	N	N	N	N	N	N	R	N	N	N	N	A	A	N	N	N	N	N	N	A	A	N	A
S1_76766888	T/C	1	76766888	+	NA	NA	NA	NA	NA	NA	N	N	T	N	N	C	T	N	C	C	T	N	C	N	T	N	N	T	N	T	C	N	N	N	N	N	N	N	N	N	N	C	N	N	T	C	N	N	N
S1_76823724	A/C	1	76823724	+	NA	NA	NA	NA	NA	NA	A	N	N	N	N	N	N	N	N	N	N	A	N	N	N	N	C	N	N	A	N	N	N	N	A	N	N	A	N	N	N	N	N	N	N	N	C	N	N
S1_77029738	A/G	1	77029738	+	NA	NA	NA	NA	NA	NA	A	G	N	N	N	N	N	A	G	A	N	N	N	N	N	N	A	N	N	N	N	N	N	N	N	N	N	N	N	N	N	N	N	N	N	N	N	N	N
S1_77743698	C/T	1	77743698	+	NA	NA	NA	NA	NA	NA	N	Y	N	N	N	N	C	N	N	N	C	N	T	N	C	N	N	N	N	N	C	N	T	T	Y	N	N	N	N	N	N	Y	N	N	N	N	C	N	N
S1_77743730	C/T	1	77743730	+	NA	NA	NA	NA	NA	NA	N	Y	N	N	N	N	C	N	N	N	C	N	T	N	C	N	N	N	N	N	C	N	T	T	Y	N	N	N	N	N	N	Y	N	N	N	N	C	N	N
S1_77800789	C/A	1	77800789	+	NA	NA	NA	NA	NA	NA	C	C	M	C	C	C	N	C	C	C	C	C	C	C	C	C	C	C	C	M	C	C	C	C	M	M	C	C	C	C	C	C	N	N	C	C	C	C	C
S1_78081373	A/G	1	78081373	+	NA	NA	NA	NA	NA	NA	A	A	A	A	A	A	A	A	A	A	A	A	A	A	A	A	A	A	A	N	A	A	A	A	A	A	A	A	A	A	A	A	A	A	A	A	A	N	N
S1_78254150	G/A	1	78254150	+	NA	NA	NA	NA	NA	NA	R	R	G	G	R	G	A	G	G	G	A	N	G	G	R	G	G	A	N	R	N	G	G	R	G	N	G	R	G	R	G	N	N	G	N	G	G	G	R
S1_78374822	T/C	1	78374822	+	NA	NA	NA	NA	NA	NA	T	T	T	T	T	T	T	T	T	T	T	T	T	T	T	T	T	T	T	T	T	T	T	T	T	T	T	T	Y	T	N	T	T	T	T	T	T	T	T
S1_78698661	C/A	1	78698661	+	NA	NA	NA	NA	NA	NA	N	N	N	N	N	N	N	N	A	N	N	N	N	N	C	N	N	N	N	N	A	N	N	N	N	N	N	N	N	C	N	N	N	N	N	N	N	C	N
S1_79516499	C/T	1	79516499	+	NA	NA	NA	NA	NA	NA	T	N	N	N	N	N	N	T	N	N	N	T	N	N	T	N	T	N	N	N	T	N	T	N	C	N	N	N	N	N	N	T	N	C	N	C	N	C	N
S1_79839568	C/T	1	79839568	+	NA	NA	NA	NA	NA	NA	C	N	C	N	N	T	C	N	T	N	N	N	N	C	C	N	N	N	N	C	T	N	N	N	N	N	N	N	T	C	C	C	C	Y	N	N	N	N	C
S1_80127029	C/A	1	80127029	+	NA	NA	NA	NA	NA	NA	A	N	C	C	C	C	A	C	C	C	N	N	C	C	N	N	N	N	N	A	N	N	C	N	N	C	N	A	C	N	C	N	N	N	N	C	C	C	A
S1_81701861	G/T	1	81701861	+	NA	NA	NA	NA	NA	NA	N	N	N	N	N	N	N	N	N	N	N	N	K	N	N	N	N	N	N	N	N	N	G	N	N	N	T	N	K	N	N	K	N	N	N	N	G	N	N
S1_81892950	A/G	1	81892950	+	NA	NA	NA	NA	NA	NA	A	N	N	N	G	G	N	A	N	N	A	N	N	G	N	N	G	A	G	N	N	A	N	N	N	N	N	A	N	A	N	G	N	N	N	G	N	N	A
S1_82221878	T/C	1	82221878	+	NA	NA	NA	NA	NA	NA	T	Y	T	Y	T	N	Y	Y	T	N	T	N	T	Y	T	T	T	Y	N	T	T	T	Y	T	T	Y	T	N	T	T	C	T	N	N	N	N	T	Y	N
S1_82221880	T/C	1	82221880	+	NA	NA	NA	NA	NA	NA	T	T	Y	Y	T	N	T	T	T	N	T	N	Y	T	T	T	T	Y	N	Y	T	T	T	T	T	T	T	N	Y	T	T	T	N	N	N	N	T	T	N
S1_82221883	T/C	1	82221883	+	NA	NA	NA	NA	NA	NA	C	T	T	Y	T	N	T	Y	Y	N	T	N	T	Y	Y	Y	C	T	N	T	Y	T	T	T	Y	Y	T	N	T	T	T	T	N	N	N	N	T	T	N
S1_82221885	T/C	1	82221885	+	NA	NA	NA	NA	NA	NA	T	Y	T	T	Y	N	T	T	T	N	T	N	Y	T	Y	T	T	T	N	Y	Y	Y	T	T	T	T	T	N	T	T	T	T	N	N	N	N	T	T	N
S1_82221906	T/C	1	82221906	+	NA	NA	NA	NA	NA	NA	T	T	T	T	T	N	Y	T	T	N	Y	N	T	Y	T	T	T	T	N	T	Y	T	Y	T	Y	T	T	N	T	T	T	T	N	N	N	N	Y	T	N
S1_82221909	A/G	1	82221909	+	NA	NA	NA	NA	NA	NA	A	R	A	A	A	N	A	R	A	N	R	N	A	A	R	A	A	A	N	R	R	A	A	A	A	A	R	N	A	A	A	A	N	N	N	N	A	R	N
S1_82221910	T/C	1	82221910	+	NA	NA	NA	NA	NA	NA	Y	T	T	T	T	T	T	Y	T	Y	T	T	T	T	T	Y	T	T	T	T	T	T	T	T	T	T	T	Y	T	T	Y	T	T	N	T	T	Y	T	T
S1_82221911	A/G	1	82221911	+	NA	NA	NA	NA	NA	NA	A	A	A	A	A	A	A	A	A	A	A	A	A	A	A	A	R	A	R	A	A	A	A	A	A	A	R	A	A	A	A	A	A	N	A	A	A	A	A
S1_82221914	A/G	1	82221914	+	NA	NA	NA	NA	NA	NA	A	R	R	A	A	N	A	A	A	N	A	N	R	R	A	A	A	A	N	A	A	A	A	R	R	A	A	N	A	A	A	R	N	N	N	N	A	R	N
S1_82221916	A/G	1	82221916	+	NA	NA	NA	NA	NA	NA	A	R	A	A	R	A	A	A	A	A	A	A	A	A	A	A	A	R	A	A	A	A	A	A	A	A	R	A	R	A	A	A	A	N	A	A	A	R	A
S1_82221917	T/C	1	82221917	+	NA	NA	NA	NA	NA	NA	Y	Y	T	Y	Y	T	T	T	Y	T	T	T	Y	T	T	T	T	T	T	T	T	T	T	T	T	T	T	T	T	T	T	T	T	N	T	T	Y	T	T
S1_82221918	T/C	1	82221918	+	NA	NA	NA	NA	NA	NA	Y	T	T	T	T	T	T	T	T	T	T	T	T	T	T	T	T	T	Y	Y	T	Y	Y	T	T	T	T	T	T	T	T	T	T	N	T	T	T	T	T
S1_82221919	T/C	1	82221919	+	NA	NA	NA	NA	NA	NA	T	T	T	T	T	T	T	T	T	T	T	T	T	T	T	T	T	T	T	T	T	T	T	T	T	T	T	T	T	T	T	T	Y	N	T	Y	T	T	T
S1_82221922	T/C	1	82221922	+	NA	NA	NA	NA	NA	NA	T	T	Y	Y	Y	Y	T	T	T	T	T	T	T	T	T	T	T	T	T	T	T	T	T	Y	T	T	T	Y	T	T	T	T	T	N	Y	T	T	T	T
S1_82221923	T/C	1	82221923	+	NA	NA	NA	NA	NA	NA	T	T	T	T	Y	T	T	T	T	T	T	T	T	T	T	T	T	T	T	T	T	T	T	T	T	Y	T	Y	T	T	T	T	T	N	T	Y	T	T	T
S1_82221925	T/C	1	82221925	+	NA	NA	NA	NA	NA	NA	T	T	Y	T	Y	N	Y	T	Y	N	T	N	Y	T	T	Y	T	Y	N	Y	Y	T	T	T	T	T	T	N	Y	T	T	Y	N	N	N	N	T	T	N
S1_82221926	G/A	1	82221926	+	NA	NA	NA	NA	NA	NA	G	G	G	G	G	G	G	G	G	G	G	G	G	G	G	G	G	G	G	G	G	G	G	G	G	G	G	G	G	R	G	G	G	N	G	G	G	G	G
S1_82221930	A/G	1	82221930	+	NA	NA	NA	NA	NA	NA	A	A	A	A	A	A	A	R	R	A	A	A	A	A	A	R	A	R	A	A	A	A	A	A	A	A	A	A	A	A	A	A	A	N	A	A	A	R	A
S1_82221931	A/G	1	82221931	+	NA	NA	NA	NA	NA	NA	A	R	A	A	A	A	A	A	A	A	A	A	A	A	R	A	A	A	A	A	A	A	A	A	R	A	A	R	A	A	A	A	A	N	A	A	A	A	A
S1_82221932	A/G	1	82221932	+	NA	NA	NA	NA	NA	NA	A	A	A	A	A	R	A	A	R	A	A	A	A	A	A	A	A	A	A	A	A	A	A	R	A	A	A	R	A	A	A	A	R	N	A	A	A	A	A
S1_82221935	A/G	1	82221935	+	NA	NA	NA	NA	NA	NA	A	A	A	A	A	A	A	A	A	A	A	A	R	A	A	R	A	A	A	A	A	A	A	R	A	A	A	A	R	A	A	A	A	N	A	A	A	A	A
S1_82221936	A/G	1	82221936	+	NA	NA	NA	NA	NA	NA	R	A	R	A	A	A	A	A	A	A	A	A	A	A	A	R	A	A	A	A	R	R	A	R	A	A	A	A	A	A	A	A	A	N	A	A	R	A	A
S1_82221940	A/G	1	82221940	+	NA	NA	NA	NA	NA	NA	A	A	A	A	A	R	A	A	A	A	A	A	A	A	A	A	A	A	R	A	R	A	A	R	A	A	A	R	A	A	A	A	A	N	A	A	A	R	A
S1_82221941	A/G	1	82221941	+	NA	NA	NA	NA	NA	NA	A	A	A	A	A	A	A	A	A	A	A	A	A	A	A	A	A	A	A	A	A	A	A	A	A	R	A	A	A	A	A	A	A	N	A	A	A	A	R
S1_82221942	T/C	1	82221942	+	NA	NA	NA	NA	NA	NA	T	T	Y	T	Y	T	Y	T	T	T	T	T	T	T	T	T	T	T	T	T	T	T	T	T	T	T	Y	T	T	T	T	T	T	N	T	T	T	Y	T
S1_82221943	T/C	1	82221943	+	NA	NA	NA	NA	NA	NA	T	T	T	T	T	T	T	T	T	T	T	T	T	T	T	T	T	T	T	T	T	T	T	T	T	T	T	T	T	T	T	T	T	N	T	T	T	T	Y
S1_82221947	T/C	1	82221947	+	NA	NA	NA	NA	NA	NA	T	T	Y	T	T	T	T	T	T	Y	T	T	T	T	T	Y	T	T	T	Y	T	T	T	T	T	Y	T	T	T	T	Y	T	T	N	T	T	T	T	T
S1_82221948	T/C	1	82221948	+	NA	NA	NA	NA	NA	NA	T	T	T	T	T	T	T	T	Y	T	T	T	T	T	T	T	T	Y	T	T	T	Y	T	T	T	T	Y	T	T	T	T	T	T	N	T	T	T	T	T
S1_82221950	T/C	1	82221950	+	NA	NA	NA	NA	NA	NA	Y	T	T	T	T	Y	T	T	T	T	T	T	T	T	Y	T	T	T	T	T	T	T	T	T	T	Y	T	T	T	T	T	T	T	N	T	T	Y	T	T
S1_82221952	T/C	1	82221952	+	NA	NA	NA	NA	NA	NA	T	T	T	T	T	T	T	T	T	T	Y	T	T	T	T	T	T	Y	T	T	T	T	T	T	T	T	Y	T	T	T	Y	T	T	N	Y	T	T	T	T
S1_82221958	T/C	1	82221958	+	NA	NA	NA	NA	NA	NA	T	Y	Y	T	T	T	Y	T	Y	T	T	T	T	T	T	T	T	T	T	T	Y	T	T	T	T	T	T	T	T	C	T	T	T	N	Y	T	T	T	T
S1_82221964	T/C	1	82221964	+	NA	NA	NA	NA	NA	NA	T	T	Y	T	T	T	Y	T	T	Y	T	Y	T	T	T	T	T	T	T	T	T	T	T	T	T	T	T	T	Y	T	T	T	T	T	T	T	T	T	T
S1_82221965	C/T	1	82221965	+	NA	NA	NA	NA	NA	NA	C	C	C	C	C	C	C	C	C	C	C	C	C	C	C	C	C	C	C	C	C	C	C	C	C	C	C	C	C	C	C	C	C	C	C	C	C	C	C
S1_82221969	A/G	1	82221969	+	NA	NA	NA	NA	NA	NA	A	A	A	A	A	A	A	A	A	A	A	A	A	A	A	A	A	A	R	A	A	A	A	R	A	A	A	A	A	A	A	A	A	A	A	A	A	A	A
S1_82221970	A/G	1	82221970	+	NA	NA	NA	NA	NA	NA	A	A	R	A	A	A	A	A	R	A	A	A	R	A	A	A	A	A	A	A	A	A	A	A	A	R	A	A	R	A	R	A	A	A	A	A	R	R	A
S1_82221972	A/G	1	82221972	+	NA	NA	NA	NA	NA	NA	A	A	A	A	A	A	R	R	A	A	A	A	A	A	R	A	A	R	A	A	A	A	A	R	A	A	A	A	A	A	A	A	A	A	G	A	A	A	A
S1_82221976	A/G	1	82221976	+	NA	NA	NA	NA	NA	NA	A	A	A	A	A	R	R	A	A	R	A	A	A	A	A	A	A	A	A	A	A	A	A	R	R	A	A	A	A	A	A	A	A	A	A	R	A	A	R
S1_82221978	G/A	1	82221978	+	NA	NA	NA	NA	NA	NA	G	G	G	G	R	G	G	G	G	G	G	G	G	G	G	G	G	G	G	G	G	G	G	G	G	G	G	G	G	G	G	G	G	G	G	G	R	G	G
S1_82221981	T/C	1	82221981	+	NA	NA	NA	NA	NA	NA	T	T	T	T	T	T	T	T	T	T	T	T	T	T	T	Y	T	T	T	T	T	T	Y	T	T	T	T	T	T	T	T	T	Y	T	T	T	T	T	T
S1_82221983	T/C	1	82221983	+	NA	NA	NA	NA	NA	NA	T	T	T	T	T	T	T	T	T	T	T	T	T	T	T	Y	T	T	T	T	Y	T	T	T	T	T	T	T	T	T	T	T	T	T	T	T	T	T	T
S1_82221984	G/A	1	82221984	+	NA	NA	NA	NA	NA	NA	G	G	G	G	G	G	R	G	G	G	G	G	G	G	G	G	G	G	G	G	G	G	G	G	G	R	G	G	G	G	G	G	G	G	G	G	G	G	G
S1_82221985	A/G	1	82221985	+	NA	NA	NA	NA	NA	NA	A	R	A	R	R	A	A	A	A	R	A	R	A	A	A	R	A	A	A	A	A	A	R	A	A	R	A	A	A	A	A	A	R	A	A	R	A	A	A
S1_82221987	G/A	1	82221987	+	NA	NA	NA	NA	NA	NA	G	G	G	G	G	G	G	G	G	G	G	G	G	G	G	G	G	G	R	G	R	G	G	G	G	G	G	G	G	G	R	G	G	G	G	G	G	G	G
S1_82221988	T/C	1	82221988	+	NA	NA	NA	NA	NA	NA	T	T	T	T	T	T	T	T	T	T	T	T	T	T	T	T	T	T	T	T	T	T	T	T	T	T	T	T	T	T	Y	T	T	Y	T	T	Y	T	T
S1_82221991	G/A	1	82221991	+	NA	NA	NA	NA	NA	NA	G	G	G	G	G	G	G	G	G	G	G	G	G	G	G	G	G	G	R	G	G	R	G	G	G	G	G	G	G	G	G	G	G	G	G	R	R	G	G
S1_82222023	A/G	1	82222023	+	NA	NA	NA	NA	NA	NA	A	A	A	A	R	A	A	A	A	A	A	A	A	A	A	R	A	R	A	A	A	A	A	A	A	A	A	A	A	A	A	A	A	A	A	R	A	R	A
S1_82437910	C/A	1	82437910	+	NA	NA	NA	NA	NA	NA	N	N	M	C	N	N	N	N	C	C	N	C	C	C	C	N	N	N	C	M	C	N	N	M	N	M	C	C	N	N	N	M	C	N	C	C	C	N	N
S1_84890198	G/A	1	84890198	+	NA	NA	NA	NA	NA	NA	N	N	N	N	G	A	N	A	N	G	N	N	N	G	N	G	N	N	N	A	N	N	N	N	N	N	N	G	N	N	N	N	N	G	N	N	N	N	A
S1_85886113	C/A	1	85886113	+	NA	NA	NA	NA	NA	NA	M	M	C	M	C	C	M	N	C	C	N	C	C	C	N	N	N	N	N	C	N	C	N	N	M	N	C	C	C	N	N	C	C	C	N	C	N	N	N
S1_86553202	G/T	1	86553202	+	NA	NA	NA	NA	NA	NA	G	G	G	N	G	N	N	G	T	G	N	N	G	G	K	G	G	G	G	K	G	N	N	N	N	N	N	N	G	N	G	G	N	N	G	G	G	N	N
S1_86562716	A/G	1	86562716	+	NA	NA	NA	NA	NA	NA	A	N	N	N	A	A	N	N	A	A	A	N	A	G	A	A	N	A	N	N	A	N	N	A	N	N	A	A	N	A	N	N	N	A	A	A	N	A	A
S1_86979688	C/T	1	86979688	+	NA	NA	NA	NA	NA	NA	C	C	N	N	C	C	C	N	C	C	N	N	C	C	C	N	N	N	T	N	N	N	N	N	N	N	T	C	N	C	N	N	N	N	N	N	N	N	C
S1_87134371	C/T	1	87134371	+	NA	NA	NA	NA	NA	NA	N	N	N	N	N	N	N	T	N	N	N	N	C	C	N	N	N	N	N	N	C	N	N	N	N	N	N	N	C	N	N	N	C	C	N	N	N	N	N
S1_87189401	G/A	1	87189401	+	NA	NA	NA	NA	NA	NA	G	G	G	G	G	G	G	G	G	G	G	G	G	G	G	G	G	G	G	G	G	G	R	G	G	G	G	G	G	G	G	G	G	G	G	N	G	G	G
S1_87189422	T/C	1	87189422	+	NA	NA	NA	NA	NA	NA	T	T	T	T	T	T	T	T	T	T	T	T	T	T	T	T	T	T	T	T	T	T	Y	T	T	T	T	T	T	T	T	T	T	T	T	N	T	T	T
S1_87189446	C/T	1	87189446	+	NA	NA	NA	NA	NA	NA	C	C	C	C	C	C	C	C	C	C	C	C	C	C	C	C	C	C	C	C	C	C	Y	C	C	C	C	C	C	C	C	C	C	C	C	N	C	C	C
S1_87641434	G/A	1	87641434	+	NA	NA	NA	NA	NA	NA	N	A	N	R	N	R	N	N	N	N	N	N	N	N	R	G	N	N	N	R	N	N	N	N	G	N	N	R	N	N	N	N	N	N	N	R	G	N	G
S1_87641443	G/A	1	87641443	+	NA	NA	NA	NA	NA	NA	N	A	N	R	N	R	N	N	N	N	N	N	N	N	R	G	N	N	N	R	N	N	N	N	G	N	N	R	N	N	N	N	N	N	N	R	G	N	G
S1_88062144	T/C	1	88062144	+	NA	NA	NA	NA	NA	NA	N	Y	C	N	C	N	N	C	N	N	N	T	N	N	T	N	N	N	T	C	Y	N	N	N	N	C	T	N	N	C	T	C	N	N	N	N	T	N	N
S1_88062160	C/T	1	88062160	+	NA	NA	NA	NA	NA	NA	N	Y	T	N	T	N	N	T	N	N	N	C	N	N	C	N	N	N	C	T	Y	N	N	N	N	T	C	N	N	T	C	T	N	N	N	N	C	N	N
S1_88062182	T/C	1	88062182	+	NA	NA	NA	NA	NA	NA	N	T	N	C	N	Y	N	N	N	N	T	N	C	C	N	T	Y	T	N	N	N	N	N	T	C	C	N	N	N	N	N	T	N	C	N	N	Y	N	N
S1_88062214	C/T	1	88062214	+	NA	NA	NA	NA	NA	NA	N	C	N	T	N	Y	N	N	N	N	C	N	T	T	N	C	Y	C	N	N	N	N	N	C	T	T	N	N	N	N	N	C	N	T	N	N	Y	N	N
S1_88075066	T/C	1	88075066	+	NA	NA	NA	NA	NA	NA	Y	N	T	N	N	N	C	N	T	T	T	N	Y	T	C	T	N	T	C	N	N	N	N	N	T	T	C	T	N	N	N	T	N	N	N	Y	C	N	N
S1_88075078	A/G	1	88075078	+	NA	NA	NA	NA	NA	NA	R	N	R	N	N	N	A	N	A	G	A	N	R	A	A	G	N	G	A	N	N	N	N	N	A	G	A	G	N	N	N	G	N	N	N	R	A	N	N
S1_88075104	A/G	1	88075104	+	NA	NA	NA	NA	NA	NA	R	N	R	N	N	G	G	N	N	A	N	R	R	G	N	N	N	N	A	A	N	N	R	N	G	A	N	N	N	N	N	A	G	N	N	A	N	N	A
S1_88075110	G/A	1	88075110	+	NA	NA	NA	NA	NA	NA	G	N	R	N	N	N	G	N	A	G	A	N	G	A	G	G	N	G	G	N	N	N	N	N	A	G	G	G	N	N	N	G	N	N	N	G	G	N	N
S1_88075120	G/A	1	88075120	+	NA	NA	NA	NA	NA	NA	G	N	R	N	N	G	G	N	N	G	N	G	G	G	N	N	N	N	G	G	N	N	G	N	G	A	N	N	N	N	N	G	G	N	N	G	N	N	G
S1_88075137	T/C	1	88075137	+	NA	NA	NA	NA	NA	NA	Y	N	T	N	N	T	T	N	N	C	N	Y	Y	T	N	N	N	N	C	C	N	N	Y	N	T	T	N	N	N	N	N	C	T	N	N	C	N	N	C
S1_88241513	T/C	1	88241513	+	NA	NA	NA	NA	NA	NA	Y	N	Y	Y	T	N	N	N	C	N	N	C	N	T	N	N	N	T	C	N	N	N	C	N	T	N	N	N	N	N	N	N	N	Y	N	N	C	N	N
S1_88928792	G/A	1	88928792	+	NA	NA	NA	NA	NA	NA	A	N	G	N	R	N	R	N	N	N	G	A	G	N	A	G	R	N	N	N	N	A	R	R	A	N	G	R	N	N	N	N	N	R	N	G	G	N	R
S1_88928806	A/G	1	88928806	+	NA	NA	NA	NA	NA	NA	G	N	A	N	R	N	R	N	N	N	A	G	A	N	G	A	R	N	N	N	N	G	R	R	G	N	A	R	N	N	N	N	N	R	N	A	A	N	R
S1_89854173	A/G	1	89854173	+	NA	NA	NA	NA	NA	NA	A	G	G	N	R	R	A	N	A	A	G	A	A	R	A	R	A	A	N	A	A	A	N	G	A	A	A	N	A	A	N	A	N	N	N	A	G	A	R
S1_89854196	C/G	1	89854196	+	NA	NA	NA	NA	NA	NA	C	G	G	N	S	S	C	N	C	C	G	C	C	S	C	S	C	C	N	C	C	C	N	G	C	C	C	N	C	C	N	C	N	N	N	C	G	C	S
S1_89854218	C/T	1	89854218	+	NA	NA	NA	NA	NA	NA	T	T	Y	N	N	Y	N	T	C	N	Y	T	C	Y	Y	N	Y	N	N	T	N	N	N	N	C	N	C	C	T	C	T	C	N	N	C	C	C	Y	Y
S1_89863333	A/G	1	89863333	+	NA	NA	NA	NA	NA	NA	A	A	A	A	R	N	G	G	R	A	A	R	A	A	A	N	A	G	R	R	A	N	R	G	A	R	A	G	A	N	A	R	N	A	N	A	A	N	N
S1_89947348	C/A	1	89947348	+	NA	NA	NA	NA	NA	NA	N	C	A	A	N	A	M	N	C	N	C	C	M	C	A	N	C	N	N	M	N	N	N	M	N	N	C	N	N	N	N	C	N	A	N	M	N	M	C
S1_89959745	T/G	1	89959745	+	NA	NA	NA	NA	NA	NA	N	N	N	N	N	N	N	N	N	N	T	N	N	N	N	T	T	N	N	N	N	N	N	N	N	N	N	N	T	N	N	N	T	N	N	N	T	N	T
S1_90074314	T/G	1	90074314	+	NA	NA	NA	NA	NA	NA	T	N	N	N	N	N	N	N	N	N	N	N	N	G	N	N	N	N	N	N	N	N	G	N	T	N	G	N	N	N	N	N	N	N	T	G	N	N	T
S1_90293168	G/A	1	90293168	+	NA	NA	NA	NA	NA	NA	G	G	G	G	G	G	G	G	N	G	G	G	G	G	G	G	G	G	G	G	G	N	G	G	G	G	G	G	G	G	G	G	G	G	G	G	G	G	G
S1_91692688	C/T	1	91692688	+	NA	NA	NA	NA	NA	NA	N	N	N	N	N	C	N	N	C	N	N	N	N	C	N	N	N	N	N	N	N	N	Y	N	N	N	N	C	N	N	T	T	N	C	N	N	N	N	N
S1_91692696	T/C	1	91692696	+	NA	NA	NA	NA	NA	NA	N	N	N	N	N	T	N	N	T	N	N	N	N	T	N	N	N	N	N	N	N	N	Y	N	N	N	N	T	N	N	C	C	N	T	N	N	N	N	N
S1_91699307	T/C	1	91699307	+	NA	NA	NA	NA	NA	NA	N	N	T	N	N	N	N	N	N	N	N	N	N	T	C	N	N	N	N	N	T	N	N	N	C	N	N	N	N	N	N	T	N	N	N	N	N	N	T
S1_91699315	C/T	1	91699315	+	NA	NA	NA	NA	NA	NA	N	N	C	N	N	N	N	N	N	N	N	N	N	C	T	N	N	N	N	N	C	N	N	N	T	N	N	N	N	N	N	C	N	N	N	N	N	N	C
S1_91773069	A/T	1	91773069	+	NA	NA	NA	NA	NA	NA	A	N	A	N	A	N	A	N	A	N	A	A	N	A	A	A	N	N	N	N	A	A	N	A	A	N	N	A	N	A	N	N	N	A	N	N	N	N	T
S1_91773070	T/C	1	91773070	+	NA	NA	NA	NA	NA	NA	T	N	T	N	T	N	T	N	T	N	T	T	N	T	T	T	N	N	N	N	T	T	N	T	T	N	N	T	N	T	N	N	N	T	N	N	N	N	C
S1_91773071	G/T	1	91773071	+	NA	NA	NA	NA	NA	NA	G	N	G	N	G	N	G	N	G	N	G	G	N	G	G	G	N	N	N	N	G	G	N	G	G	N	N	G	N	G	N	N	N	G	N	N	N	N	T
S1_92196252	C/A	1	92196252	+	NA	NA	NA	NA	NA	NA	N	N	N	N	N	C	N	A	N	N	N	N	N	N	N	A	N	N	N	N	N	A	C	N	N	N	N	N	N	N	N	N	N	C	N	N	N	N	A
S1_93138987	T/C	1	93138987	+	NA	NA	NA	NA	NA	NA	Y	Y	C	T	T	Y	Y	T	Y	C	Y	C	Y	T	Y	N	C	N	T	Y	T	T	T	C	T	Y	T	T	Y	N	Y	C	N	Y	T	C	C	T	Y
S1_93138993	C/T	1	93138993	+	NA	NA	NA	NA	NA	NA	Y	Y	T	C	C	Y	Y	C	Y	T	Y	T	Y	C	Y	N	T	N	C	Y	C	C	C	T	C	Y	C	C	Y	N	Y	T	N	Y	C	T	T	C	Y
S1_93138996	G/A	1	93138996	+	NA	NA	NA	NA	NA	NA	R	R	A	G	G	R	R	G	R	A	R	A	R	G	R	N	A	N	G	R	G	G	G	A	G	R	G	G	R	N	R	A	N	R	G	A	A	G	R
S1_93139055	C/T	1	93139055	+	NA	NA	NA	NA	NA	NA	C	T	T	Y	T	C	C	C	Y	N	Y	Y	Y	T	T	T	N	C	Y	N	Y	N	C	Y	Y	T	T	C	Y	N	Y	Y	N	C	Y	N	N	C	C
S1_93139060	A/C	1	93139060	+	NA	NA	NA	NA	NA	NA	A	C	C	M	C	A	A	A	M	N	M	M	M	C	C	C	N	A	M	N	M	N	A	M	M	C	C	A	M	N	M	M	N	A	M	N	N	A	A
S1_93641760	T/C	1	93641760	+	NA	NA	NA	NA	NA	NA	T	Y	Y	N	T	Y	T	T	N	Y	T	N	T	Y	T	T	T	Y	Y	Y	Y	Y	Y	Y	C	C	T	Y	T	C	T	T	T	N	Y	Y	T	N	Y
S1_93641774	G/C	1	93641774	+	NA	NA	NA	NA	NA	NA	G	S	S	N	G	S	G	G	N	S	G	N	G	S	G	G	G	S	S	S	S	S	S	S	C	C	G	S	G	C	G	G	G	N	S	S	G	N	S
S1_93642012	C/T	1	93642012	+	NA	NA	NA	NA	NA	NA	Y	C	C	N	Y	Y	T	C	C	C	C	C	C	C	Y	Y	T	T	C	C	C	C	C	Y	Y	N	Y	Y	C	Y	N	Y	C	C	Y	C	Y	T	C
S1_93642013	A/T	1	93642013	+	NA	NA	NA	NA	NA	NA	W	A	A	N	W	W	T	A	A	A	A	A	A	A	W	W	T	T	A	A	A	A	A	W	W	N	W	W	A	W	N	W	A	A	W	A	W	T	A
S1_93642014	T/C	1	93642014	+	NA	NA	NA	NA	NA	NA	Y	T	T	N	Y	Y	C	T	T	T	T	T	T	T	Y	Y	C	C	T	T	T	T	T	Y	Y	N	Y	Y	T	Y	N	Y	T	T	Y	T	Y	C	T
S1_93642018	C/T	1	93642018	+	NA	NA	NA	NA	NA	NA	Y	C	C	N	Y	Y	T	C	C	C	C	C	C	C	Y	Y	T	T	C	C	C	C	C	Y	Y	N	Y	Y	C	Y	N	Y	C	C	Y	C	Y	T	C
S1_93642019	T/C	1	93642019	+	NA	NA	NA	NA	NA	NA	Y	T	T	N	Y	Y	C	T	T	T	T	T	T	T	Y	Y	C	C	T	T	T	T	T	Y	Y	N	Y	Y	T	Y	N	Y	T	T	Y	T	Y	C	T
S1_93642023	G/C	1	93642023	+	NA	NA	NA	NA	NA	NA	S	G	G	N	S	S	C	G	G	G	G	G	G	G	S	S	C	C	G	G	G	G	G	S	S	N	S	S	G	S	N	S	G	G	S	G	S	C	G
S1_93642033	G/C	1	93642033	+	NA	NA	NA	NA	NA	NA	S	G	G	N	S	S	C	G	G	G	G	G	G	G	S	S	C	S	G	G	G	G	G	S	S	N	S	S	S	S	G	S	G	G	S	G	S	C	G
S1_93747374	C/A	1	93747374	+	NA	NA	NA	NA	NA	NA	C	C	N	C	N	N	C	C	C	N	C	C	C	N	C	N	C	A	C	C	N	C	N	C	N	C	C	N	C	C	C	C	N	C	C	C	C	C	C
S1_93747375	A/G	1	93747375	+	NA	NA	NA	NA	NA	NA	A	A	N	A	N	N	A	A	A	N	A	A	A	N	A	N	A	G	A	A	N	A	N	A	N	A	A	N	A	A	A	A	N	A	A	A	A	A	A
S1_93747377	A/T	1	93747377	+	NA	NA	NA	NA	NA	NA	A	A	N	A	N	N	A	A	A	N	A	A	A	N	A	N	A	T	A	A	N	A	N	A	N	A	A	N	A	A	A	A	N	A	A	A	A	A	A
S1_93866201	C/A	1	93866201	+	NA	NA	NA	NA	NA	NA	N	N	N	C	C	C	N	N	C	N	C	N	N	C	C	N	C	C	N	N	N	C	N	C	C	N	C	N	N	N	N	A	N	N	N	C	N	N	N
S1_93866202	A/G	1	93866202	+	NA	NA	NA	NA	NA	NA	N	N	N	A	A	A	N	N	A	N	A	N	N	A	A	N	A	A	N	N	N	A	N	A	A	N	A	N	N	N	N	G	N	N	N	A	N	N	N
S1_93893300	C/A	1	93893300	+	NA	NA	NA	NA	NA	NA	N	N	N	N	M	A	N	N	C	M	N	N	M	N	N	N	N	N	N	N	C	N	M	N	N	N	C	N	M	N	N	M	C	A	N	M	A	N	N
S1_93893302	A/C	1	93893302	+	NA	NA	NA	NA	NA	NA	N	N	N	N	M	C	N	N	A	M	N	N	M	N	N	N	N	N	N	N	A	N	M	N	N	N	A	N	M	N	N	M	A	C	N	M	C	N	N
S1_93899995	T/C	1	93899995	+	NA	NA	NA	NA	NA	NA	C	Y	Y	N	C	C	Y	Y	Y	Y	Y	Y	C	Y	Y	T	T	Y	Y	T	T	C	Y	Y	C	Y	T	Y	Y	Y	Y	Y	Y	Y	Y	Y	Y	T	C
S1_93925416	A/G	1	93925416	+	NA	NA	NA	NA	NA	NA	A	A	A	N	N	A	N	N	N	N	A	N	A	G	N	N	N	A	N	N	A	A	A	N	A	N	A	N	A	N	N	A	N	N	N	A	A	A	A
S1_93955979	C/T	1	93955979	+	NA	NA	NA	NA	NA	NA	C	C	C	N	N	N	N	C	C	C	N	N	N	C	C	N	N	N	N	C	C	C	C	C	C	N	N	N	N	N	C	N	C	N	T	N	C	N	C
S1_93955985	A/T	1	93955985	+	NA	NA	NA	NA	NA	NA	A	A	A	N	N	N	N	A	A	A	N	N	N	A	A	N	N	N	N	A	A	A	A	A	A	N	N	N	N	N	A	N	A	N	T	N	A	N	A
S1_93955986	G/C	1	93955986	+	NA	NA	NA	NA	NA	NA	G	G	G	N	N	N	N	G	G	G	N	N	N	G	G	N	N	N	N	G	G	G	G	G	G	N	N	N	N	N	G	N	G	N	C	N	G	N	G
S1_94137570	G/A	1	94137570	+	NA	NA	NA	NA	NA	NA	G	G	N	G	G	G	G	N	G	G	G	G	G	R	N	G	N	G	N	G	N	G	G	G	N	N	G	G	G	N	G	G	N	G	N	G	G	N	N
S1_94137665	T/G	1	94137665	+	NA	NA	NA	NA	NA	NA	N	T	T	T	N	N	N	T	T	T	T	T	T	K	N	T	N	T	T	N	T	T	N	N	T	N	T	T	N	T	N	T	N	N	N	T	N	N	T
S1_94137898	T/C	1	94137898	+	NA	NA	NA	NA	NA	NA	T	T	T	N	T	T	T	C	T	N	C	T	T	Y	N	T	T	T	N	C	N	N	N	N	T	N	N	N	Y	N	N	C	N	N	N	T	N	T	N
S1_94137899	G/T	1	94137899	+	NA	NA	NA	NA	NA	NA	G	G	G	N	G	G	G	T	G	N	T	G	G	K	N	G	G	G	N	T	N	N	N	N	G	N	N	N	K	N	N	T	N	N	N	G	N	G	N
S1_94143093	A/T	1	94143093	+	NA	NA	NA	NA	NA	NA	A	A	A	A	A	A	A	A	A	A	A	A	A	W	A	A	A	A	A	A	N	A	A	A	A	A	A	A	A	A	A	A	N	A	A	A	A	A	N
S1_94144125	T/C	1	94144125	+	NA	NA	NA	NA	NA	NA	T	T	T	T	T	T	T	T	T	T	T	T	T	Y	T	T	T	T	T	T	T	T	T	T	T	T	T	T	T	T	T	T	T	N	T	T	T	T	T
S1_94282011	C/A	1	94282011	+	NA	NA	NA	NA	NA	NA	C	C	N	N	N	C	N	N	N	A	N	C	N	N	N	N	N	N	N	N	N	A	N	N	C	A	N	C	C	N	N	A	C	N	N	N	N	N	N
S1_94282012	T/G	1	94282012	+	NA	NA	NA	NA	NA	NA	T	T	N	N	N	T	N	N	N	G	N	T	N	N	N	N	N	N	N	N	N	G	N	N	T	G	N	T	T	N	N	G	T	N	N	N	N	N	N
S1_94282013	T/A	1	94282013	+	NA	NA	NA	NA	NA	NA	T	T	N	N	N	T	N	N	N	A	N	T	N	N	N	N	N	N	N	N	N	A	N	N	T	A	N	T	T	N	N	A	T	N	N	N	N	N	N
S1_94282014	A/T	1	94282014	+	NA	NA	NA	NA	NA	NA	A	A	N	N	N	A	N	N	N	T	N	A	N	N	N	N	N	N	N	N	N	T	N	N	A	T	N	A	A	N	N	T	A	N	N	N	N	N	N
S1_94282016	A/G	1	94282016	+	NA	NA	NA	NA	NA	NA	A	A	N	N	N	A	N	N	N	G	N	A	N	N	N	N	N	N	N	N	N	G	N	N	A	G	N	A	A	N	N	G	A	N	N	N	N	N	N
S1_94310941	C/A	1	94310941	+	NA	NA	NA	NA	NA	NA	C	C	C	N	C	C	C	C	C	C	C	N	C	C	C	C	C	C	C	C	C	C	C	C	M	N	N	C	C	C	C	N	C	C	N	C	C	C	C
S1_94310947	C/G	1	94310947	+	NA	NA	NA	NA	NA	NA	C	C	C	N	C	C	C	C	C	C	C	N	C	C	C	C	C	C	C	C	C	C	C	C	S	N	N	C	C	C	C	N	C	C	N	C	C	C	C
S1_94403719	C/A	1	94403719	+	NA	NA	NA	NA	NA	NA	M	M	C	C	M	M	N	M	N	C	C	C	C	C	M	M	M	M	M	M	M	M	N	M	M	M	A	M	C	M	N	M	C	N	N	M	N	M	M
S1_94437900	T/A	1	94437900	+	NA	NA	NA	NA	NA	NA	T	T	T	T	T	N	T	T	T	T	T	T	T	T	T	N	N	N	T	T	T	T	T	T	T	N	N	N	T	T	N	T	N	T	T	T	T	N	N
S1_94437902	T/C	1	94437902	+	NA	NA	NA	NA	NA	NA	T	T	T	T	T	N	T	T	T	T	T	T	T	T	T	N	N	N	T	T	T	T	T	T	T	N	N	N	T	T	N	T	N	T	T	T	T	N	N
S1_94437903	G/T	1	94437903	+	NA	NA	NA	NA	NA	NA	G	G	G	G	G	N	G	G	G	G	G	G	G	G	G	N	N	N	G	G	G	G	G	G	G	N	N	N	G	G	N	G	N	G	G	G	G	N	N
S1_94525056	T/C	1	94525056	+	NA	NA	NA	NA	NA	NA	T	T	T	T	C	Y	N	N	N	N	N	T	T	T	T	T	N	N	T	T	T	T	T	T	N	T	T	C	T	N	T	N	T	N	T	N	T	T	N
S1_94755581	T/C	1	94755581	+	NA	NA	NA	NA	NA	NA	T	T	N	T	T	T	T	T	C	T	N	T	N	T	N	N	T	N	N	N	N	N	N	Y	T	N	T	T	N	T	T	N	N	T	T	T	N	T	T
S1_94755584	G/A	1	94755584	+	NA	NA	NA	NA	NA	NA	G	G	N	G	G	G	G	G	A	G	N	G	N	G	N	N	G	N	N	N	N	N	N	R	G	N	G	G	N	G	G	N	N	G	G	G	N	G	G
S1_95066933	C/T	1	95066933	+	NA	NA	NA	NA	NA	NA	N	N	N	N	N	N	N	T	T	N	N	N	N	C	Y	N	N	N	N	N	N	Y	N	N	N	N	N	N	Y	N	N	N	N	N	N	C	N	N	T
S1_95308177	G/T	1	95308177	+	NA	NA	NA	NA	NA	NA	G	N	G	N	G	G	N	G	G	N	G	N	G	G	G	N	N	N	N	N	N	N	N	G	G	N	G	G	N	G	N	N	N	N	N	G	N	N	G
S1_95308178	G/C	1	95308178	+	NA	NA	NA	NA	NA	NA	G	N	G	N	G	G	N	G	G	N	G	N	G	G	G	N	N	N	N	N	N	N	N	G	G	N	G	G	N	G	N	N	N	N	N	G	N	N	G
S1_95308184	G/T	1	95308184	+	NA	NA	NA	NA	NA	NA	G	N	G	N	G	G	N	G	G	N	G	N	G	G	G	N	N	N	N	N	N	N	N	G	G	N	G	G	N	G	N	N	N	N	N	G	N	N	G
S1_95317802	T/G	1	95317802	+	NA	NA	NA	NA	NA	NA	N	N	T	N	N	N	N	G	N	N	G	T	N	N	N	N	N	N	N	N	N	N	N	N	G	N	N	G	N	N	N	N	N	N	N	T	N	T	N
S1_95317807	G/T	1	95317807	+	NA	NA	NA	NA	NA	NA	N	N	G	N	N	N	N	T	N	N	T	G	N	N	N	N	N	N	N	N	N	N	N	N	T	N	N	T	N	N	N	N	N	N	N	G	N	G	N
S1_95548808	A/G	1	95548808	+	NA	NA	NA	NA	NA	NA	A	A	A	N	A	A	A	A	N	A	N	A	A	A	A	R	N	N	R	A	N	A	A	N	A	N	N	A	A	A	A	N	N	N	A	A	A	A	A
S1_95548809	G/T	1	95548809	+	NA	NA	NA	NA	NA	NA	G	G	G	N	G	G	G	G	N	G	N	G	G	G	G	K	N	N	K	G	N	G	G	N	G	N	N	G	G	G	G	N	N	N	G	G	G	G	G
S1_95548810	C/A	1	95548810	+	NA	NA	NA	NA	NA	NA	C	C	C	N	C	C	C	C	N	C	N	C	C	C	C	M	N	N	M	C	N	C	C	N	C	N	N	C	C	C	C	N	N	N	C	C	C	C	C
S1_95588638	G/A	1	95588638	+	NA	NA	NA	NA	NA	NA	G	N	N	N	N	G	R	N	N	N	N	N	N	G	G	G	G	G	N	N	N	N	N	G	G	N	N	N	R	N	G	G	N	N	G	N	G	G	G
S1_95636690	A/T	1	95636690	+	NA	NA	NA	NA	NA	NA	A	A	A	A	A	A	N	A	A	A	W	A	A	A	A	A	A	A	A	W	A	A	A	A	A	A	A	A	A	N	T	A	A	A	A	N	A	W	A
S1_95636691	A/C	1	95636691	+	NA	NA	NA	NA	NA	NA	A	A	A	A	A	A	N	A	A	A	M	A	A	A	A	A	A	A	A	M	A	A	A	A	A	A	A	A	A	N	C	A	A	A	A	N	A	M	A
S1_95636692	A/C	1	95636692	+	NA	NA	NA	NA	NA	NA	A	A	A	A	A	A	N	A	A	A	M	A	A	A	A	A	A	A	A	M	A	A	A	A	A	A	A	A	A	N	C	A	A	A	A	N	A	M	A
S1_95636695	A/T	1	95636695	+	NA	NA	NA	NA	NA	NA	A	A	A	A	A	A	N	A	A	A	W	A	A	A	A	A	A	A	A	W	A	A	A	A	A	A	A	A	A	N	T	A	A	A	A	N	A	W	A
S1_95636696	G/C	1	95636696	+	NA	NA	NA	NA	NA	NA	G	G	G	G	G	G	N	G	G	G	S	G	G	G	G	G	G	G	G	S	G	G	G	G	G	G	G	G	G	N	C	G	G	G	G	N	G	S	G
S1_96341708	T/C	1	96341708	+	NA	NA	NA	NA	NA	NA	T	T	T	T	T	T	N	T	T	T	T	T	T	T	T	T	T	T	T	T	T	T	T	T	T	T	T	T	T	T	T	T	T	T	T	T	T	T	T
S1_96464446	A/G	1	96464446	+	NA	NA	NA	NA	NA	NA	A	A	A	A	A	A	N	A	A	A	A	A	A	A	A	A	A	A	A	N	A	A	A	A	A	N	A	A	A	A	A	A	N	A	A	A	A	A	A
S1_96469930	G/A	1	96469930	+	NA	NA	NA	NA	NA	NA	R	G	R	R	R	R	R	R	R	R	G	R	A	R	R	A	R	R	R	R	R	A	R	G	G	R	R	R	R	R	G	R	R	R	R	R	R	R	R
S1_96540001	A/C	1	96540001	+	NA	NA	NA	NA	NA	NA	N	N	N	N	N	A	N	N	N	N	N	N	N	A	N	A	N	N	N	N	A	N	N	N	C	N	N	A	N	A	N	A	N	C	N	N	N	N	N
S1_96540002	A/C	1	96540002	+	NA	NA	NA	NA	NA	NA	N	N	N	N	N	A	N	N	N	N	N	N	N	A	N	A	N	N	N	N	A	N	N	N	C	N	N	A	N	A	N	A	N	C	N	N	N	N	N
S1_96540006	T/C	1	96540006	+	NA	NA	NA	NA	NA	NA	N	N	N	N	N	T	N	N	N	N	N	N	N	T	N	T	N	N	N	N	T	N	N	N	C	N	N	T	N	T	N	T	N	C	N	N	N	N	N
S1_96540007	G/T	1	96540007	+	NA	NA	NA	NA	NA	NA	N	N	N	N	N	G	N	N	N	N	N	N	N	G	N	G	N	N	N	N	G	N	N	N	T	N	N	G	N	G	N	G	N	T	N	N	N	N	N
S1_96721158	A/T	1	96721158	+	NA	NA	NA	NA	NA	NA	A	A	A	A	A	A	A	A	A	A	A	A	A	A	A	A	A	A	A	A	A	A	A	A	A	A	N	A	N	N	A	A	A	A	N	N	A	A	A
S1_96721161	C/T	1	96721161	+	NA	NA	NA	NA	NA	NA	C	C	C	C	C	C	C	C	C	C	C	C	C	C	C	C	C	C	C	C	C	C	C	C	C	C	N	C	N	N	C	C	C	C	N	N	C	C	C
S1_96721164	G/C	1	96721164	+	NA	NA	NA	NA	NA	NA	G	G	G	G	G	G	G	G	G	G	G	G	G	G	G	G	G	G	G	G	G	G	G	G	G	G	N	G	N	N	G	G	G	G	N	N	G	G	G
S1_96721165	G/T	1	96721165	+	NA	NA	NA	NA	NA	NA	G	G	G	G	G	G	G	G	G	G	G	G	G	G	G	G	G	G	G	G	G	G	G	G	G	G	N	G	N	N	G	G	G	G	N	N	G	G	G
S1_96806858	A/G	1	96806858	+	NA	NA	NA	NA	NA	NA	N	N	N	N	N	N	N	N	N	N	G	N	N	N	N	N	N	N	N	N	N	N	N	N	N	N	N	N	A	N	N	N	N	N	N	N	G	N	N
S1_96806859	G/A	1	96806859	+	NA	NA	NA	NA	NA	NA	N	N	N	N	N	N	N	N	N	N	A	N	N	N	N	N	N	N	N	N	N	N	N	N	N	N	N	N	G	N	N	N	N	N	N	N	A	N	N
S1_96806860	G/T	1	96806860	+	NA	NA	NA	NA	NA	NA	N	N	N	N	N	N	N	N	N	N	T	N	N	N	N	N	N	N	N	N	N	N	N	N	N	N	N	N	G	N	N	N	N	N	N	N	T	N	N
S1_96806861	G/C	1	96806861	+	NA	NA	NA	NA	NA	NA	N	N	N	N	N	N	N	N	N	N	C	N	N	N	N	N	N	N	N	N	N	N	N	N	N	N	N	N	G	N	N	N	N	N	N	N	C	N	N
S1_96806862	G/T	1	96806862	+	NA	NA	NA	NA	NA	NA	N	N	N	N	N	N	N	N	N	N	T	N	N	N	N	N	N	N	N	N	N	N	N	N	N	N	N	N	G	N	N	N	N	N	N	N	T	N	N
S1_96876146	C/G	1	96876146	+	NA	NA	NA	NA	NA	NA	C	C	C	C	C	C	C	C	C	C	C	C	C	C	C	C	C	C	C	C	C	C	C	C	C	N	C	C	C	C	C	C	C	C	C	C	C	C	C
S1_97282338	C/A	1	97282338	+	NA	NA	NA	NA	NA	NA	C	C	C	C	C	C	C	M	C	C	C	C	C	C	M	C	C	C	C	C	C	C	C	C	M	C	C	C	C	C	C	M	C	C	C	C	C	C	C
S1_97337931	A/G	1	97337931	+	NA	NA	NA	NA	NA	NA	A	N	N	N	N	N	A	N	N	N	N	N	N	A	N	N	N	N	N	N	G	A	N	A	N	N	G	N	G	A	N	N	N	N	A	N	G	N	N
S1_97816407	A/G	1	97816407	+	NA	NA	NA	NA	NA	NA	R	A	R	N	A	A	N	N	G	N	N	N	N	G	A	R	A	N	N	N	N	G	N	A	A	N	N	R	N	R	N	N	N	A	N	R	N	A	A
S1_97816411	C/T	1	97816411	+	NA	NA	NA	NA	NA	NA	Y	C	Y	N	T	C	N	N	T	N	N	N	N	T	Y	Y	T	N	N	N	N	T	N	Y	C	N	N	Y	N	Y	N	N	N	C	N	Y	N	C	C
S1_97816463	T/C	1	97816463	+	NA	NA	NA	NA	NA	NA	Y	T	T	N	C	T	N	N	T	N	N	N	N	T	Y	T	C	N	N	N	N	T	N	Y	T	N	N	T	N	Y	N	N	N	T	N	T	N	T	T
S1_97867204	G/T	1	97867204	+	NA	NA	NA	NA	NA	NA	G	G	G	G	G	G	N	G	N	N	G	N	N	G	G	G	G	N	G	G	G	G	N	G	G	N	N	G	G	G	N	N	N	G	T	G	N	N	G
S1_98007893	A/T	1	98007893	+	NA	NA	NA	NA	NA	NA	A	N	N	A	N	N	N	N	N	N	N	A	A	A	A	N	N	T	A	N	A	N	N	N	N	N	N	N	A	N	N	N	A	N	N	A	N	N	N
S1_98007894	A/C	1	98007894	+	NA	NA	NA	NA	NA	NA	A	N	N	A	N	N	N	N	N	N	N	A	A	A	A	N	N	C	A	N	A	N	N	N	N	N	N	N	A	N	N	N	A	N	N	A	N	N	N
S1_98007895	G/T	1	98007895	+	NA	NA	NA	NA	NA	NA	G	N	N	G	N	N	N	N	N	N	N	G	G	G	G	N	N	T	G	N	G	N	N	N	N	N	N	N	G	N	N	N	G	N	N	G	N	N	N
S1_98024883	T/A	1	98024883	+	NA	NA	NA	NA	NA	NA	T	T	T	T	T	T	N	T	T	N	N	T	T	T	T	T	T	T	N	T	N	T	T	T	T	N	T	T	T	T	T	T	N	T	N	T	T	N	T
S1_98184022	T/A	1	98184022	+	NA	NA	NA	NA	NA	NA	T	N	N	N	N	N	N	T	N	N	T	N	T	A	T	N	T	N	N	N	T	N	N	N	N	N	N	N	T	N	N	T	N	N	T	N	N	N	N
S1_98192966	C/A	1	98192966	+	NA	NA	NA	NA	NA	NA	N	N	N	N	N	N	C	N	N	N	N	N	N	N	C	N	N	N	C	N	N	C	A	N	N	C	A	C	N	N	C	N	N	N	N	N	C	N	N
S1_98192967	T/G	1	98192967	+	NA	NA	NA	NA	NA	NA	N	N	N	N	N	N	T	N	N	N	N	N	N	N	T	N	N	N	T	N	N	T	G	N	N	T	G	T	N	N	T	N	N	N	N	N	T	N	N
S1_98192968	T/A	1	98192968	+	NA	NA	NA	NA	NA	NA	N	N	N	N	N	N	T	N	N	N	N	N	N	N	T	N	N	N	T	N	N	T	A	N	N	T	A	T	N	N	T	N	N	N	N	N	T	N	N
S1_98192970	T/C	1	98192970	+	NA	NA	NA	NA	NA	NA	N	N	N	N	N	N	T	N	N	N	N	N	N	N	T	N	N	N	T	N	N	T	C	N	N	T	C	T	N	N	T	N	N	N	N	N	T	N	N
S1_98192971	T/G	1	98192971	+	NA	NA	NA	NA	NA	NA	N	N	N	N	N	N	T	N	N	N	N	N	N	N	T	N	N	N	T	N	N	T	G	N	N	T	G	T	N	N	T	N	N	N	N	N	T	N	N
S1_98192972	A/G	1	98192972	+	NA	NA	NA	NA	NA	NA	N	N	N	N	N	N	A	N	N	N	N	N	N	N	A	N	N	N	A	N	N	A	G	N	N	A	G	A	N	N	A	N	N	N	N	N	A	N	N
S1_98211296	C/A	1	98211296	+	NA	NA	NA	NA	NA	NA	C	C	C	C	N	C	C	C	C	C	C	C	M	M	C	C	C	C	C	C	C	C	C	C	C	C	C	C	C	N	C	C	C	C	C	C	C	C	C
S1_98211297	A/G	1	98211297	+	NA	NA	NA	NA	NA	NA	A	A	A	A	N	A	A	A	A	A	A	A	R	R	A	A	A	A	A	A	A	A	A	A	A	A	A	A	A	N	A	A	A	A	A	A	A	A	A
S1_98211298	C/A	1	98211298	+	NA	NA	NA	NA	NA	NA	C	C	C	C	N	C	C	C	C	C	C	C	M	M	C	C	C	C	C	C	C	C	C	C	C	C	C	C	C	N	C	C	C	C	C	C	C	C	C
S1_98211299	G/T	1	98211299	+	NA	NA	NA	NA	NA	NA	G	G	G	G	N	G	G	G	G	G	G	G	K	K	G	G	G	G	G	G	G	G	G	G	G	G	G	G	G	N	G	G	G	G	G	G	G	G	G
S1_98217774	T/G	1	98217774	+	NA	NA	NA	NA	NA	NA	T	N	G	N	T	T	N	N	N	T	G	N	N	G	T	N	N	N	N	G	T	N	T	N	T	N	G	N	N	N	N	N	K	N	N	N	N	N	N
S1_98307181	A/G	1	98307181	+	NA	NA	NA	NA	NA	NA	G	A	G	R	R	A	R	A	R	A	R	A	R	G	R	G	R	R	R	R	G	R	R	R	G	N	G	A	R	N	R	G	G	A	A	R	R	G	R
S1_98336978	T/C	1	98336978	+	NA	NA	NA	NA	NA	NA	N	N	N	N	N	C	N	C	N	N	T	N	N	T	N	T	N	N	C	N	N	C	N	T	N	T	T	Y	N	C	N	C	N	C	N	N	N	N	N
S1_98342278	A/G	1	98342278	+	NA	NA	NA	NA	NA	NA	A	A	A	A	A	N	N	A	A	A	A	A	A	A	A	N	A	A	A	A	A	A	A	A	A	A	A	A	A	A	A	A	A	N	N	A	A	A	A
S1_98342279	A/T	1	98342279	+	NA	NA	NA	NA	NA	NA	A	A	A	A	A	N	N	A	A	A	A	A	A	A	A	N	A	A	A	A	A	A	A	A	A	A	A	A	A	A	A	A	A	N	N	A	A	A	A
S1_98390936	C/T	1	98390936	+	NA	NA	NA	NA	NA	NA	Y	C	Y	Y	T	Y	C	T	Y	Y	Y	Y	C	C	Y	C	Y	N	N	T	Y	T	N	Y	Y	T	C	T	Y	Y	C	C	N	C	T	T	T	C	T
S1_98484185	C/A	1	98484185	+	NA	NA	NA	NA	NA	NA	C	C	C	C	N	N	A	N	N	N	C	C	C	C	C	C	C	N	C	N	C	N	N	N	C	N	N	N	C	N	N	C	C	N	N	C	C	C	C
S1_98484186	T/G	1	98484186	+	NA	NA	NA	NA	NA	NA	T	T	T	T	N	N	G	N	N	N	T	T	T	T	T	T	T	N	T	N	T	N	N	N	T	N	N	N	T	N	N	T	T	N	N	T	T	T	T
S1_98484187	G/A	1	98484187	+	NA	NA	NA	NA	NA	NA	G	G	G	G	N	N	A	N	N	N	G	G	G	G	G	G	G	N	G	N	G	N	N	N	G	N	N	N	G	N	N	G	G	N	N	G	G	G	G
S1_98672519	T/C	1	98672519	+	NA	NA	NA	NA	NA	NA	T	T	T	T	T	T	T	N	T	T	T	T	T	T	T	T	T	T	T	T	T	T	T	T	T	T	T	T	T	T	T	T	T	T	T	N	T	T	T
S1_98672520	T/C	1	98672520	+	NA	NA	NA	NA	NA	NA	T	T	T	T	T	T	T	N	T	T	T	T	T	T	T	T	T	T	T	T	T	T	T	T	T	T	T	T	T	T	T	T	T	T	T	N	T	T	T
S1_98672521	T/G	1	98672521	+	NA	NA	NA	NA	NA	NA	T	T	T	T	T	T	T	N	T	T	T	T	T	T	T	T	T	T	T	T	T	T	T	T	T	T	T	T	T	T	T	T	T	T	T	N	T	T	T
S1_98672522	T/A	1	98672522	+	NA	NA	NA	NA	NA	NA	T	T	T	T	T	T	T	N	T	T	T	T	T	T	T	T	T	T	T	T	T	T	T	T	T	T	T	T	T	T	T	T	T	T	T	N	T	T	T
S1_98672524	G/C	1	98672524	+	NA	NA	NA	NA	NA	NA	G	G	G	G	G	G	G	N	G	G	G	G	G	G	G	G	G	G	G	G	G	G	G	G	G	G	G	G	G	G	G	G	G	G	G	N	G	G	G
S1_98672525	G/T	1	98672525	+	NA	NA	NA	NA	NA	NA	G	G	G	G	G	G	G	N	G	G	G	G	G	G	G	G	G	G	G	G	G	G	G	G	G	G	G	G	G	G	G	G	G	G	G	N	G	G	G
S1_98818584	A/G	1	98818584	+	NA	NA	NA	NA	NA	NA	A	A	A	A	A	A	N	A	A	A	A	A	A	A	A	A	A	A	A	A	A	A	A	A	A	A	A	A	N	A	A	A	A	A	A	A	A	A	A
S1_98966001	C/A	1	98966001	+	NA	NA	NA	NA	NA	NA	C	N	N	C	N	C	N	C	C	C	N	C	C	C	N	C	C	C	N	N	C	N	C	C	N	N	C	N	C	N	N	A	A	N	C	A	C	C	N
S1_99100563	A/G	1	99100563	+	NA	NA	NA	NA	NA	NA	A	A	A	N	A	N	A	N	N	A	A	N	N	A	N	R	N	N	N	R	N	A	N	N	N	N	N	N	N	A	N	N	N	N	G	N	N	R	N
S1_99100564	G/A	1	99100564	+	NA	NA	NA	NA	NA	NA	G	G	G	N	G	N	G	N	N	G	G	N	N	G	N	R	N	N	N	R	N	G	N	N	N	N	N	N	N	G	N	N	N	N	A	N	N	R	N
S1_99100565	G/A	1	99100565	+	NA	NA	NA	NA	NA	NA	G	G	G	N	G	N	G	N	N	G	G	N	N	G	N	R	N	N	N	R	N	G	N	N	N	N	N	N	N	G	N	N	N	N	A	N	N	R	N
S1_99100572	C/A	1	99100572	+	NA	NA	NA	NA	NA	NA	C	C	C	N	C	N	C	N	N	C	C	N	N	C	N	M	N	N	N	M	N	C	N	N	N	N	N	N	N	C	N	N	N	N	A	N	N	M	N
S1_99100573	A/T	1	99100573	+	NA	NA	NA	NA	NA	NA	A	A	A	N	A	N	A	N	N	A	A	N	N	A	N	W	N	N	N	W	N	A	N	N	N	N	N	N	N	A	N	N	N	N	T	N	N	W	N
S1_99110069	G/A	1	99110069	+	NA	NA	NA	NA	NA	NA	N	N	G	N	G	G	N	N	G	N	N	N	G	G	G	N	N	N	N	N	G	R	N	N	N	N	N	G	N	N	N	N	N	N	N	N	N	G	N
S1_99177271	T/C	1	99177271	+	NA	NA	NA	NA	NA	NA	T	N	T	T	T	N	T	T	T	T	N	T	T	T	T	T	T	T	N	T	T	T	T	T	T	N	T	T	T	T	T	T	T	T	T	T	T	T	T
S1_99198150	A/C	1	99198150	+	NA	NA	NA	NA	NA	NA	A	A	A	C	A	N	N	A	N	N	A	A	C	A	C	A	C	N	N	N	N	A	N	A	A	N	A	N	C	N	N	A	A	N	A	A	C	A	N
S1_99198151	T/C	1	99198151	+	NA	NA	NA	NA	NA	NA	T	T	T	C	T	N	N	T	N	N	T	T	C	T	C	T	C	N	N	N	N	T	N	T	T	N	T	N	C	N	N	T	T	N	T	T	C	T	N
S1_99198152	T/G	1	99198152	+	NA	NA	NA	NA	NA	NA	T	T	T	G	T	N	N	T	N	N	T	T	G	T	G	T	G	N	N	N	N	T	N	T	T	N	T	N	G	N	N	T	T	N	T	T	G	T	N
S1_99198154	A/T	1	99198154	+	NA	NA	NA	NA	NA	NA	A	A	A	T	A	N	N	A	N	N	A	A	T	A	T	A	T	N	N	N	N	A	N	A	A	N	A	N	T	N	N	A	A	N	A	A	T	A	N
S1_99198155	G/C	1	99198155	+	NA	NA	NA	NA	NA	NA	G	G	G	C	G	N	N	G	N	N	G	G	C	G	C	G	C	N	N	N	N	G	N	G	G	N	G	N	C	N	N	G	G	N	G	G	C	G	N
S1_99198156	G/T	1	99198156	+	NA	NA	NA	NA	NA	NA	G	G	G	T	G	N	N	G	N	N	G	G	T	G	T	G	T	N	N	N	N	G	N	G	G	N	G	N	T	N	N	G	G	N	G	G	T	G	N
S1_99227824	C/A	1	99227824	+	NA	NA	NA	NA	NA	NA	C	N	N	N	A	C	N	C	C	N	C	N	N	C	N	C	C	N	N	C	C	N	N	C	C	C	C	C	N	A	C	C	N	N	N	C	N	N	N
S1_99430056	C/A	1	99430056	+	NA	NA	NA	NA	NA	NA	N	N	N	N	C	C	N	N	C	N	N	N	N	C	N	N	N	N	N	N	C	N	N	N	N	N	C	N	N	N	N	N	N	N	N	N	N	N	C
S1_99430057	C/G	1	99430057	+	NA	NA	NA	NA	NA	NA	N	N	N	N	C	C	N	N	C	N	N	N	N	C	N	N	N	N	N	N	C	N	N	N	N	N	C	N	N	N	N	N	N	N	N	N	N	N	C
S1_99430058	G/A	1	99430058	+	NA	NA	NA	NA	NA	NA	N	N	N	N	G	G	N	N	G	N	N	N	N	G	N	N	N	N	N	N	G	N	N	N	N	N	G	N	N	N	N	N	N	N	N	N	N	N	G
S1_99449033	C/A	1	99449033	+	NA	NA	NA	NA	NA	NA	N	N	N	N	N	C	N	C	C	C	N	N	N	N	N	N	N	N	N	N	N	C	N	N	C	N	N	N	N	N	N	N	N	N	N	A	N	N	N
S1_99568915	T/C	1	99568915	+	NA	NA	NA	NA	NA	NA	N	N	N	C	N	T	C	N	N	N	N	N	N	N	C	N	N	N	N	N	N	C	N	N	N	N	N	Y	N	C	N	N	N	T	N	C	N	T	N
S1_99568928	C/T	1	99568928	+	NA	NA	NA	NA	NA	NA	N	N	N	T	N	C	T	N	N	N	N	N	N	N	T	N	N	N	N	N	N	T	N	N	N	N	N	Y	N	T	N	N	N	C	N	T	N	C	N
S1_99712057	A/G	1	99712057	+	NA	NA	NA	NA	NA	NA	N	N	N	N	N	N	N	N	N	N	N	G	N	N	N	N	N	N	N	N	A	N	N	N	A	N	N	N	N	A	N	N	A	N	N	N	N	N	N
S1_99712068	A/G	1	99712068	+	NA	NA	NA	NA	NA	NA	N	N	N	N	N	N	N	N	N	N	N	A	N	N	N	N	N	N	N	N	G	N	N	N	R	N	N	N	N	R	N	N	G	N	N	N	N	N	N
S1_99712075	A/G	1	99712075	+	NA	NA	NA	NA	NA	NA	N	N	N	N	N	N	N	N	N	N	N	A	N	N	N	N	N	N	N	N	A	N	N	N	R	N	N	N	N	R	N	N	A	N	N	N	N	N	N
S1_99712091	T/C	1	99712091	+	NA	NA	NA	NA	NA	NA	T	T	T	T	T	T	T	T	Y	T	T	T	T	T	T	T	T	T	T	T	T	T	T	T	T	T	T	T	T	T	T	T	N	T	T	T	N	T	T
S1_99712114	T/G	1	99712114	+	NA	NA	NA	NA	NA	NA	T	T	T	T	T	T	T	T	K	T	T	T	T	T	T	T	T	T	T	T	T	T	T	T	T	T	T	T	T	T	T	T	N	T	T	T	N	T	T
S1_99712234	G/T	1	99712234	+	NA	NA	NA	NA	NA	NA	N	N	G	N	G	N	N	G	N	N	G	N	N	K	G	N	N	N	N	N	N	N	N	G	N	N	N	G	T	G	G	G	N	N	G	N	N	N	G
S1_99712235	T/C	1	99712235	+	NA	NA	NA	NA	NA	NA	N	N	T	N	T	N	N	T	N	N	T	N	N	Y	T	N	N	N	N	N	N	N	N	T	N	N	N	T	C	T	T	T	N	N	T	N	N	N	T
S1_99712236	G/T	1	99712236	+	NA	NA	NA	NA	NA	NA	N	N	G	N	G	N	N	G	N	N	G	N	N	K	G	N	N	N	N	N	N	N	N	G	N	N	N	G	T	G	G	G	N	N	G	N	N	N	G
S1_99712237	T/C	1	99712237	+	NA	NA	NA	NA	NA	NA	N	N	T	N	T	N	N	T	N	N	T	N	N	Y	T	N	N	N	N	N	N	N	N	T	N	N	N	T	C	T	T	T	N	N	T	N	N	N	T
S1_99735200	T/G	1	99735200	+	NA	NA	NA	NA	NA	NA	N	T	T	N	N	N	N	N	N	N	T	N	N	N	N	N	N	N	N	N	N	G	N	N	N	N	N	N	N	N	N	N	G	N	N	G	T	N	N
S1_99769051	C/T	1	99769051	+	NA	NA	NA	NA	NA	NA	N	N	N	N	N	N	N	N	N	N	N	N	T	N	T	N	N	N	N	N	N	N	N	N	N	N	N	N	N	N	N	C	N	N	T	N	N	N	N
S1_99769066	T/C	1	99769066	+	NA	NA	NA	NA	NA	NA	N	N	N	N	N	N	N	N	N	N	N	N	C	N	C	N	N	N	N	N	N	N	N	N	N	N	N	N	N	N	N	T	N	N	C	N	N	N	N
S1_99780152	A/G	1	99780152	+	NA	NA	NA	NA	NA	NA	N	A	R	R	A	N	N	G	G	N	G	A	N	G	R	G	G	A	N	A	A	G	N	G	G	N	N	R	N	A	G	R	N	A	N	A	N	A	N
S1_99794890	C/T	1	99794890	+	NA	NA	NA	NA	NA	NA	N	N	Y	N	T	N	N	N	N	N	N	T	C	C	N	N	N	N	N	N	N	C	N	T	C	N	N	N	N	C	N	N	N	N	N	N	N	N	N
S1_99816918	T/C	1	99816918	+	NA	NA	NA	NA	NA	NA	T	T	N	T	T	T	N	T	N	T	T	T	T	T	T	T	N	T	T	T	T	N	T	N	T	N	T	N	T	T	T	T	T	T	T	T	T	T	T
S1_99821118	A/G	1	99821118	+	NA	NA	NA	NA	NA	NA	A	A	A	A	A	A	A	A	A	A	A	A	A	A	A	A	A	A	A	A	A	A	A	A	A	A	A	A	A	A	A	A	A	A	A	A	A	A	A
S1_99895553	T/C	1	99895553	+	NA	NA	NA	NA	NA	NA	N	N	N	N	C	T	N	N	N	N	N	T	N	N	T	N	N	N	N	C	N	N	N	N	N	N	N	N	C	N	N	T	N	N	N	N	N	T	N
S1_99895579	A/G	1	99895579	+	NA	NA	NA	NA	NA	NA	N	N	N	N	A	A	N	N	N	N	N	A	N	N	A	N	N	N	N	A	N	N	N	N	N	N	N	N	A	N	N	A	N	N	N	N	N	A	N
S1_99895595	A/G	1	99895595	+	NA	NA	NA	NA	NA	NA	N	N	N	N	A	G	N	N	N	N	N	G	N	N	G	N	N	N	N	A	N	N	N	N	N	N	N	N	A	N	N	G	N	N	N	N	N	G	N
S1_99897676	C/G	1	99897676	+	NA	NA	NA	NA	NA	NA	C	C	N	C	N	N	N	C	N	N	N	C	C	C	C	N	N	N	N	N	C	N	C	C	N	N	N	N	C	N	N	C	C	N	C	N	C	N	N
S1_99897686	T/A	1	99897686	+	NA	NA	NA	NA	NA	NA	T	T	N	T	N	N	N	T	N	N	N	T	T	T	T	N	N	N	N	N	T	N	T	T	N	N	N	N	T	N	N	T	T	N	T	N	T	N	N
S1_99897691	G/T	1	99897691	+	NA	NA	NA	NA	NA	NA	G	G	N	G	N	N	N	G	N	N	N	G	G	G	G	N	N	N	N	N	G	N	G	G	N	N	N	N	G	N	N	G	G	N	G	N	G	N	N
S1_99897694	C/G	1	99897694	+	NA	NA	NA	NA	NA	NA	C	C	N	C	N	N	N	C	N	N	N	C	C	C	C	N	N	N	N	N	C	N	C	C	N	N	N	N	C	N	N	C	C	N	C	N	C	N	N
S1_99897697	T/C	1	99897697	+	NA	NA	NA	NA	NA	NA	T	T	N	T	N	N	N	T	N	N	N	T	T	T	T	N	N	N	N	N	T	N	T	T	N	N	N	N	T	N	N	T	T	N	T	N	T	N	N
S1_100103627	G/C	1	100103627	+	NA	NA	NA	NA	NA	NA	N	N	N	N	N	N	N	G	N	N	N	G	C	G	G	N	C	G	N	G	C	N	N	N	G	N	N	N	N	N	G	C	N	N	N	N	N	N	G
S1_100158996	T/G	1	100158996	+	NA	NA	NA	NA	NA	NA	T	T	T	T	T	T	T	T	T	T	N	T	T	T	T	T	N	T	T	T	T	T	T	N	T	T	T	T	T	T	K	T	T	T	T	N	T	T	T
S1_100178782	C/T	1	100178782	+	NA	NA	NA	NA	NA	NA	N	Y	N	N	N	T	C	N	C	C	N	T	N	N	N	N	N	N	N	N	C	N	N	C	N	C	C	N	N	N	C	N	N	N	N	Y	N	N	N
S1_100328604	A/C	1	100328604	+	NA	NA	NA	NA	NA	NA	A	M	N	N	N	N	A	M	C	N	A	M	A	N	M	N	A	N	N	A	M	A	M	N	N	N	N	A	N	A	A	A	M	N	C	M	A	N	N
S1_100328605	C/G	1	100328605	+	NA	NA	NA	NA	NA	NA	C	S	N	N	N	N	C	S	G	N	C	S	C	N	S	N	C	N	N	C	S	C	S	N	N	N	N	C	N	C	C	C	S	N	G	S	C	N	N
S1_100328606	G/C	1	100328606	+	NA	NA	NA	NA	NA	NA	G	S	N	N	N	N	G	S	C	N	G	S	G	N	S	N	G	N	N	G	S	G	S	N	N	N	N	G	N	G	G	G	S	N	C	S	G	N	N
S1_100397877	C/A	1	100397877	+	NA	NA	NA	NA	NA	NA	C	C	C	N	N	C	C	C	N	C	C	C	C	C	C	C	C	N	C	N	N	C	N	C	C	C	C	C	C	C	C	A	A	C	C	A	N	C	C
S1_100719962	T/C	1	100719962	+	NA	NA	NA	NA	NA	NA	T	T	T	T	T	T	T	T	T	T	T	T	T	C	T	T	T	T	T	T	T	T	T	T	T	T	N	N	T	N	T	C	C	T	N	C	T	T	T
S1_100759847	C/A	1	100759847	+	NA	NA	NA	NA	NA	NA	C	C	N	N	N	C	N	N	N	N	C	C	N	N	N	N	N	N	N	C	C	N	N	N	C	C	N	C	N	N	N	N	N	N	N	C	N	N	N
S1_100759848	A/G	1	100759848	+	NA	NA	NA	NA	NA	NA	A	A	N	N	N	A	N	N	N	N	A	A	N	N	N	N	N	N	N	A	A	N	N	N	A	A	N	A	N	N	N	N	N	N	N	A	N	N	N
S1_100952470	C/A	1	100952470	+	NA	NA	NA	NA	NA	NA	C	C	C	N	N	C	C	C	N	C	C	M	C	C	C	C	N	A	C	C	C	C	C	C	C	C	C	N	C	N	C	C	N	C	C	N	C	N	N
S1_100952471	C/G	1	100952471	+	NA	NA	NA	NA	NA	NA	C	C	C	N	N	C	C	C	N	C	C	S	C	C	C	C	N	G	C	C	C	C	C	C	C	C	C	N	C	N	C	C	N	C	C	N	C	N	N
S1_100978455	A/T	1	100978455	+	NA	NA	NA	NA	NA	NA	A	A	A	N	N	T	A	A	A	N	A	N	A	A	N	A	N	N	N	N	N	N	N	N	N	N	N	A	N	A	N	N	N	N	N	N	N	N	T
S1_100978456	A/C	1	100978456	+	NA	NA	NA	NA	NA	NA	A	A	A	N	N	C	A	A	A	N	A	N	A	A	N	A	N	N	N	N	N	N	N	N	N	N	N	A	N	A	N	N	N	N	N	N	N	N	C
S1_100978457	G/T	1	100978457	+	NA	NA	NA	NA	NA	NA	G	G	G	N	N	T	G	G	G	N	G	N	G	G	N	G	N	N	N	N	N	N	N	N	N	N	N	G	N	G	N	N	N	N	N	N	N	N	T
S1_101127444	G/C	1	101127444	+	NA	NA	NA	NA	NA	NA	G	N	N	N	N	N	G	N	G	N	N	G	N	G	N	N	N	N	G	G	N	G	G	N	N	N	G	N	N	N	G	N	N	N	N	N	C	N	N
S1_101127445	G/T	1	101127445	+	NA	NA	NA	NA	NA	NA	G	N	N	N	N	N	G	N	G	N	N	G	N	G	N	N	N	N	G	G	N	G	G	N	N	N	G	N	N	N	G	N	N	N	N	N	T	N	N
S1_101174585	C/A	1	101174585	+	NA	NA	NA	NA	NA	NA	N	N	C	N	N	N	N	C	A	N	N	C	N	N	N	C	N	N	N	N	N	N	N	C	C	N	N	N	C	N	N	N	N	C	C	C	N	N	N
S1_101174586	A/G	1	101174586	+	NA	NA	NA	NA	NA	NA	N	N	A	N	N	N	N	A	G	N	N	A	N	N	N	A	N	N	N	N	N	N	N	A	A	N	N	N	A	N	N	N	N	A	A	A	N	N	N
S1_101176044	C/A	1	101176044	+	NA	NA	NA	NA	NA	NA	N	C	N	N	N	C	N	N	N	N	N	C	N	N	C	N	N	N	N	N	N	N	N	N	N	N	N	N	N	N	N	N	N	C	N	C	N	N	N
S1_101176045	A/G	1	101176045	+	NA	NA	NA	NA	NA	NA	N	A	N	N	N	A	N	N	N	N	N	A	N	N	A	N	N	N	N	N	N	N	N	N	N	N	N	N	N	N	N	N	N	A	N	A	N	N	N
S1_101176047	A/T	1	101176047	+	NA	NA	NA	NA	NA	NA	N	A	N	N	N	A	N	N	N	N	N	A	N	N	A	N	N	N	N	N	N	N	N	N	N	N	N	N	N	N	N	N	N	A	N	A	N	N	N
S1_101493387	T/C	1	101493387	+	NA	NA	NA	NA	NA	NA	T	T	N	T	T	N	T	N	N	N	T	N	N	Y	T	T	N	T	N	N	T	T	N	N	N	T	T	T	T	T	T	N	N	T	N	N	T	T	T
S1_101508324	C/G	1	101508324	+	NA	NA	NA	NA	NA	NA	C	C	C	N	C	C	C	N	C	N	C	N	C	G	C	C	C	C	C	C	N	N	N	C	C	C	C	C	N	N	N	C	N	N	N	C	C	C	C
S1_101516573	G/A	1	101516573	+	NA	NA	NA	NA	NA	NA	N	N	G	N	N	N	N	G	N	N	G	N	A	G	G	N	N	N	N	N	A	N	N	N	N	N	A	N	N	A	N	G	G	N	N	N	N	G	G
S1_101694166	G/T	1	101694166	+	NA	NA	NA	NA	NA	NA	N	N	K	N	N	K	N	N	N	N	N	T	G	G	G	N	N	N	N	N	T	G	N	K	T	G	N	T	N	N	K	T	N	N	N	N	N	N	K
S1_101768582	G/A	1	101768582	+	NA	NA	NA	NA	NA	NA	R	A	A	N	G	G	R	G	G	N	G	N	A	G	R	N	N	A	R	R	R	N	N	G	N	A	A	N	R	N	G	R	R	N	G	N	G	N	A
S1_101768611	C/A	1	101768611	+	NA	NA	NA	NA	NA	NA	A	C	A	N	A	M	M	A	C	N	A	N	C	M	M	N	N	A	M	M	M	N	N	A	N	A	A	N	A	N	C	C	C	N	A	N	C	N	C
S1_101788596	C/A	1	101788596	+	NA	NA	NA	NA	NA	NA	N	C	C	N	N	N	N	C	N	N	N	N	N	N	N	N	C	C	N	C	C	N	N	N	N	N	N	N	N	N	C	N	N	N	C	N	N	N	N
S1_101788599	G/T	1	101788599	+	NA	NA	NA	NA	NA	NA	N	G	G	N	N	N	N	G	N	N	N	N	N	N	N	N	G	G	N	G	G	N	N	N	N	N	N	N	N	N	G	N	N	N	G	N	N	N	N
S1_101877298	C/A	1	101877298	+	NA	NA	NA	NA	NA	NA	N	N	N	N	N	N	C	N	C	C	N	N	A	C	N	N	N	C	A	N	N	C	N	C	C	N	N	C	A	A	A	N	C	N	N	N	N	N	N
S1_101877300	A/C	1	101877300	+	NA	NA	NA	NA	NA	NA	N	N	N	N	N	N	A	N	A	A	N	N	C	A	N	N	N	A	C	N	N	A	N	A	A	N	N	A	C	C	C	N	A	N	N	N	N	N	N
S1_101877301	G/T	1	101877301	+	NA	NA	NA	NA	NA	NA	N	N	N	N	N	N	G	N	G	G	N	N	T	G	N	N	N	G	T	N	N	G	N	G	G	N	N	G	T	T	T	N	G	N	N	N	N	N	N
S1_101954527	T/A	1	101954527	+	NA	NA	NA	NA	NA	NA	T	N	N	N	T	N	T	N	N	N	N	N	N	N	A	N	N	N	N	A	N	T	N	N	N	N	N	N	N	N	N	N	N	N	N	T	N	T	N
S1_101967673	C/T	1	101967673	+	NA	NA	NA	NA	NA	NA	C	C	C	N	Y	Y	N	N	C	T	N	C	N	N	N	N	N	N	C	C	N	N	N	C	C	N	C	C	C	C	C	C	C	N	N	C	C	N	C
S1_102068042	G/T	1	102068042	+	NA	NA	NA	NA	NA	NA	G	G	G	G	G	G	G	G	G	G	G	G	G	K	G	G	G	G	G	G	G	G	G	G	G	G	G	G	G	G	G	K	G	G	G	K	G	G	G
S1_102306213	T/C	1	102306213	+	NA	NA	NA	NA	NA	NA	T	T	T	T	N	N	T	T	N	N	T	N	T	T	T	N	T	N	N	N	T	T	N	N	T	N	N	T	T	N	N	T	N	N	T	T	N	T	T
S1_102306214	G/T	1	102306214	+	NA	NA	NA	NA	NA	NA	G	G	G	G	N	N	G	G	N	N	G	N	G	G	G	N	G	N	N	N	G	G	N	N	G	N	N	G	G	N	N	G	N	N	G	G	N	G	G
S1_102480009	A/C	1	102480009	+	NA	NA	NA	NA	NA	NA	N	A	A	N	A	A	N	A	A	N	N	N	N	N	A	N	N	N	N	N	N	N	N	N	N	N	N	A	N	N	N	A	N	N	A	A	N	A	A
S1_102480011	G/A	1	102480011	+	NA	NA	NA	NA	NA	NA	N	G	G	N	G	G	N	G	G	N	N	N	N	N	G	N	N	N	N	N	N	N	N	N	N	N	N	G	N	N	N	G	N	N	G	G	N	G	G
S1_102592674	G/T	1	102592674	+	NA	NA	NA	NA	NA	NA	G	G	G	G	G	G	N	G	K	N	G	G	G	G	N	G	K	K	K	G	G	G	N	G	G	G	G	G	G	K	G	G	N	K	G	K	G	K	G
S1_102622090	T/C	1	102622090	+	NA	NA	NA	NA	NA	NA	T	T	T	T	T	T	T	T	T	T	T	T	T	T	T	T	T	T	T	T	T	T	T	T	T	T	T	T	T	T	T	T	T	T	T	T	T	T	T
S1_102623880	G/T	1	102623880	+	NA	NA	NA	NA	NA	NA	N	G	N	N	N	G	T	N	N	N	N	N	G	G	G	G	N	N	N	N	N	N	N	N	G	N	N	N	N	T	N	G	N	N	N	N	N	N	N
S1_102824099	A/T	1	102824099	+	NA	NA	NA	NA	NA	NA	A	A	N	A	N	A	N	N	N	N	N	N	N	N	N	N	N	N	N	N	N	T	N	N	N	N	N	N	N	N	T	N	N	N	N	T	N	N	N
S1_102824111	T/C	1	102824111	+	NA	NA	NA	NA	NA	NA	T	T	N	T	N	T	N	N	N	N	N	N	N	N	N	N	N	N	N	N	N	C	N	N	N	N	N	N	N	N	C	N	N	N	N	C	N	N	N
S1_102824126	A/G	1	102824126	+	NA	NA	NA	NA	NA	NA	A	A	N	A	N	A	N	N	N	N	N	N	N	N	N	N	N	N	N	N	N	G	N	N	N	N	N	N	N	N	G	N	N	N	N	G	N	N	N
S1_102846731	G/T	1	102846731	+	NA	NA	NA	NA	NA	NA	G	N	N	N	N	N	G	G	G	G	N	N	N	G	N	N	G	N	N	N	N	N	N	N	K	G	G	G	N	T	N	N	N	N	N	G	N	N	G
S1_102903553	T/G	1	102903553	+	NA	NA	NA	NA	NA	NA	T	G	N	T	G	G	N	T	G	N	T	N	N	G	T	T	N	N	N	N	G	T	G	N	T	G	G	T	G	G	T	G	G	N	T	N	N	T	T
S1_102942766	C/T	1	102942766	+	NA	NA	NA	NA	NA	NA	C	T	C	C	T	T	N	C	T	T	N	C	T	C	C	C	N	C	T	C	N	C	T	N	C	N	T	N	T	N	N	N	C	T	C	C	T	C	C
S1_103023210	C/A	1	103023210	+	NA	NA	NA	NA	NA	NA	C	C	C	C	C	C	C	C	N	N	C	C	C	N	C	C	N	C	C	C	C	C	C	C	C	C	N	C	C	C	C	N	C	C	N	C	N	C	C
S1_103023211	C/G	1	103023211	+	NA	NA	NA	NA	NA	NA	C	C	C	C	C	C	C	C	N	N	C	C	C	N	C	C	N	C	C	C	C	C	C	C	C	C	N	C	C	C	C	N	C	C	N	C	N	C	C
S1_103023214	A/G	1	103023214	+	NA	NA	NA	NA	NA	NA	A	A	A	A	A	A	A	A	N	N	A	A	A	N	A	A	N	A	A	A	A	A	A	A	A	A	N	A	A	A	A	N	A	A	N	A	N	A	A
S1_103113129	G/C	1	103113129	+	NA	NA	NA	NA	NA	NA	N	N	G	N	N	N	N	G	N	N	G	N	G	N	N	G	N	N	N	N	N	G	C	G	G	N	N	N	G	N	G	G	N	N	G	N	G	N	N
S1_103113130	T/C	1	103113130	+	NA	NA	NA	NA	NA	NA	N	N	T	N	N	N	N	T	N	N	T	N	T	N	N	T	N	N	N	N	N	T	C	T	T	N	N	N	T	N	T	T	N	N	T	N	T	N	N
S1_103113131	C/G	1	103113131	+	NA	NA	NA	NA	NA	NA	N	N	C	N	N	N	N	C	N	N	C	N	C	N	N	C	N	N	N	N	N	C	G	C	C	N	N	N	C	N	C	C	N	N	C	N	C	N	N
S1_103113133	A/T	1	103113133	+	NA	NA	NA	NA	NA	NA	N	N	A	N	N	N	N	A	N	N	A	N	A	N	N	A	N	N	N	N	N	A	T	A	A	N	N	N	A	N	A	A	N	N	A	N	A	N	N
S1_103113135	G/T	1	103113135	+	NA	NA	NA	NA	NA	NA	N	N	G	N	N	N	N	G	N	N	G	N	G	N	N	G	N	N	N	N	N	G	T	G	G	N	N	N	G	N	G	G	N	N	G	N	G	N	N
S1_103181532	A/T	1	103181532	+	NA	NA	NA	NA	NA	NA	A	A	A	A	A	A	A	A	A	A	A	A	A	A	A	A	N	N	A	A	N	A	A	A	A	A	N	A	A	A	N	N	A	A	A	W	W	A	A
S1_103289426	A/G	1	103289426	+	NA	NA	NA	NA	NA	NA	R	A	A	A	A	A	A	A	A	A	R	A	A	R	A	A	A	A	A	A	A	R	A	A	A	A	N	A	A	A	N	R	A	A	A	A	N	A	A
S1_103373357	A/G	1	103373357	+	NA	NA	NA	NA	NA	NA	A	A	N	N	N	N	N	A	A	A	N	A	A	G	A	N	N	N	A	A	N	N	N	A	A	A	N	N	N	N	A	G	N	N	N	N	N	A	A
S1_103373625	A/G	1	103373625	+	NA	NA	NA	NA	NA	NA	N	G	N	N	N	N	N	A	N	G	A	N	N	N	N	N	N	N	N	N	N	N	N	N	A	N	N	N	N	N	N	N	N	N	N	N	N	N	A
S1_103393893	C/T	1	103393893	+	NA	NA	NA	NA	NA	NA	N	C	C	C	C	C	N	T	C	C	N	C	Y	C	C	N	N	C	C	C	C	N	N	N	Y	N	C	C	C	C	Y	C	C	N	Y	N	N	C	C
S1_103393894	A/C	1	103393894	+	NA	NA	NA	NA	NA	NA	N	A	A	A	A	A	N	C	A	A	N	A	M	A	A	N	N	A	A	A	A	N	N	N	M	N	A	A	A	A	M	A	A	N	M	N	N	A	A
S1_103393895	G/T	1	103393895	+	NA	NA	NA	NA	NA	NA	N	G	G	G	G	G	N	T	G	G	N	G	K	G	G	N	N	G	G	G	G	N	N	N	K	N	G	G	G	G	K	G	G	N	K	N	N	G	G
S1_103524095	T/A	1	103524095	+	NA	NA	NA	NA	NA	NA	T	T	T	T	T	T	T	T	N	T	W	T	T	T	T	T	T	N	T	T	T	A	T	N	N	N	T	T	T	T	T	T	T	N	T	T	T	T	N
S1_103524097	G/C	1	103524097	+	NA	NA	NA	NA	NA	NA	G	G	G	G	G	G	G	G	N	G	S	G	G	G	G	G	G	N	G	G	G	C	G	N	N	N	G	G	G	G	G	G	G	N	G	G	G	G	N
S1_103524098	G/T	1	103524098	+	NA	NA	NA	NA	NA	NA	G	G	G	G	G	G	G	G	N	G	K	G	G	G	G	G	G	N	G	G	G	T	G	N	N	N	G	G	G	G	G	G	G	N	G	G	G	G	N
S1_103688347	A/G	1	103688347	+	NA	NA	NA	NA	NA	NA	N	N	N	N	A	A	N	N	N	N	N	A	N	A	N	N	N	N	N	N	N	N	N	N	N	N	N	A	N	N	N	N	N	N	N	N	N	N	A
S1_103688348	T/A	1	103688348	+	NA	NA	NA	NA	NA	NA	N	N	N	N	T	T	N	N	N	N	N	T	N	T	N	N	N	N	N	N	N	N	N	N	N	N	N	T	N	N	N	N	N	N	N	N	N	N	T
S1_103688354	T/A	1	103688354	+	NA	NA	NA	NA	NA	NA	N	N	N	N	T	T	N	N	N	N	N	T	N	T	N	N	N	N	N	N	N	N	N	N	N	N	N	T	N	N	N	N	N	N	N	N	N	N	T
S1_103704922	C/A	1	103704922	+	NA	NA	NA	NA	NA	NA	M	A	N	N	C	N	N	C	N	C	C	N	N	C	C	N	N	C	N	N	C	C	C	N	A	N	C	N	C	C	C	N	C	N	C	N	N	N	N
S1_103704923	C/G	1	103704923	+	NA	NA	NA	NA	NA	NA	S	G	N	N	C	N	N	C	N	C	C	N	N	C	C	N	N	C	N	N	C	C	C	N	G	N	C	N	C	C	C	N	C	N	C	N	N	N	N
S1_103818346	G/A	1	103818346	+	NA	NA	NA	NA	NA	NA	N	N	G	N	A	N	G	N	N	N	G	G	A	A	G	G	A	G	A	G	A	G	A	G	G	A	A	G	A	A	G	A	N	N	G	A	N	N	G
S1_103818454	A/T	1	103818454	+	NA	NA	NA	NA	NA	NA	A	A	A	N	N	A	A	A	N	A	A	A	N	A	A	A	A	A	N	N	A	N	A	A	W	N	A	N	N	N	A	W	A	N	W	A	N	N	N
S1_103818455	T/C	1	103818455	+	NA	NA	NA	NA	NA	NA	T	T	T	N	N	T	T	T	N	T	T	T	N	T	T	T	T	T	N	N	T	N	T	T	Y	N	T	N	N	N	T	Y	T	N	Y	T	N	N	N
S1_103832937	T/A	1	103832937	+	NA	NA	NA	NA	NA	NA	N	T	N	N	N	N	N	N	N	N	A	N	N	T	A	N	N	N	N	N	N	T	N	T	N	N	N	T	N	A	N	N	N	N	T	T	N	N	N
S1_103881718	G/T	1	103881718	+	NA	NA	NA	NA	NA	NA	G	G	G	N	G	G	T	G	K	K	G	G	G	G	K	N	T	N	G	N	K	G	T	N	N	G	N	G	N	K	N	T	N	N	T	N	N	G	N
S1_103893593	C/T	1	103893593	+	NA	NA	NA	NA	NA	NA	N	N	N	N	N	N	N	N	N	N	C	N	N	N	N	N	C	N	N	N	N	N	N	C	N	N	N	N	C	N	N	N	N	N	N	T	N	N	N
S1_104019447	T/G	1	104019447	+	NA	NA	NA	NA	NA	NA	T	T	T	T	K	T	T	T	N	N	N	T	T	T	T	T	G	G	K	T	N	N	T	K	N	N	N	N	T	T	N	T	T	T	T	G	T	N	T
S1_104019448	G/A	1	104019448	+	NA	NA	NA	NA	NA	NA	G	G	G	G	R	G	G	G	N	N	N	G	G	G	G	G	A	A	R	G	N	N	G	R	N	N	N	N	G	G	N	G	G	G	G	A	G	N	G
S1_104019449	A/T	1	104019449	+	NA	NA	NA	NA	NA	NA	A	A	A	A	W	A	A	A	N	N	N	A	A	A	A	A	T	T	W	A	N	N	A	W	N	N	N	N	A	A	N	A	A	A	A	T	A	N	A
S1_104019450	A/C	1	104019450	+	NA	NA	NA	NA	NA	NA	A	A	A	A	M	A	A	A	N	N	N	A	A	A	A	A	C	C	M	A	N	N	A	M	N	N	N	N	A	A	N	A	A	A	A	C	A	N	A
S1_104019451	G/T	1	104019451	+	NA	NA	NA	NA	NA	NA	G	G	G	G	K	G	G	G	N	N	N	G	G	G	G	G	T	T	K	G	N	N	G	K	N	N	N	N	G	G	N	G	G	G	G	T	G	N	G
S1_104086608	C/T	1	104086608	+	NA	NA	NA	NA	NA	NA	C	N	N	C	N	C	C	N	C	N	Y	C	N	C	T	N	N	N	C	N	N	Y	N	T	N	N	N	C	N	N	N	C	N	C	N	N	C	N	N
S1_104200531	T/C	1	104200531	+	NA	NA	NA	NA	NA	NA	N	T	N	N	N	N	N	N	T	N	T	N	C	N	N	C	N	N	N	N	C	T	N	N	T	N	N	Y	N	N	N	N	N	N	N	C	N	N	N
S1_104200567	T/C	1	104200567	+	NA	NA	NA	NA	NA	NA	N	C	N	N	N	N	N	N	C	N	C	N	T	N	N	T	N	N	N	N	T	T	N	N	T	N	N	Y	N	N	N	N	N	N	N	T	N	N	N
S1_104200570	T/C	1	104200570	+	NA	NA	NA	NA	NA	NA	N	T	N	N	N	N	N	N	T	N	T	N	T	N	N	T	N	N	N	N	T	C	N	N	C	N	N	Y	N	N	N	N	N	N	N	T	N	N	N
S1_104269348	G/T	1	104269348	+	NA	NA	NA	NA	NA	NA	G	G	N	N	N	G	T	G	N	N	N	G	G	N	G	N	G	N	G	N	N	N	G	N	N	N	N	G	G	N	N	N	N	N	N	N	N	N	G
S1_104335260	A/G	1	104335260	+	NA	NA	NA	NA	NA	NA	R	A	A	A	A	A	A	A	A	A	A	A	A	A	A	A	A	A	A	R	A	A	A	A	A	A	A	A	A	A	A	A	R	R	A	A	A	A	N
S1_104517369	C/T	1	104517369	+	NA	NA	NA	NA	NA	NA	N	N	N	N	N	N	N	N	N	N	N	C	T	N	N	N	N	N	N	N	N	N	N	N	N	N	N	C	N	N	N	N	N	N	C	N	T	C	C
S1_104695255	G/T	1	104695255	+	NA	NA	NA	NA	NA	NA	G	G	K	G	G	G	G	G	G	G	G	G	G	G	G	G	N	G	N	G	G	G	G	G	G	G	G	G	G	G	N	G	G	G	G	N	G	G	G
S1_104695257	G/T	1	104695257	+	NA	NA	NA	NA	NA	NA	G	G	K	G	G	G	G	G	G	G	G	G	G	G	G	G	N	G	N	G	G	G	G	G	G	G	G	G	G	G	N	G	G	G	G	N	G	G	G
S1_104892174	G/T	1	104892174	+	NA	NA	NA	NA	NA	NA	G	G	N	N	N	N	G	G	N	N	G	N	N	N	G	N	N	N	G	G	G	G	G	N	N	N	N	N	N	G	G	N	N	N	N	N	N	N	N
S1_105138514	A/G	1	105138514	+	NA	NA	NA	NA	NA	NA	A	A	A	A	A	A	A	A	A	A	A	A	A	A	A	A	A	A	A	A	A	A	A	N	N	A	A	A	A	A	A	A	A	A	A	A	A	A	A
S1_105255604	A/T	1	105255604	+	NA	NA	NA	NA	NA	NA	A	A	N	A	N	A	N	N	T	N	W	T	A	A	W	A	N	N	A	N	N	W	W	T	T	W	N	A	T	W	N	T	N	W	N	T	W	A	W
S1_105359136	A/C	1	105359136	+	NA	NA	NA	NA	NA	NA	N	N	N	N	N	A	N	N	N	N	N	N	N	N	N	N	N	N	N	N	N	C	N	C	N	N	N	N	N	N	N	A	N	N	N	N	N	A	N
S1_105475232	C/A	1	105475232	+	NA	NA	NA	NA	NA	NA	C	C	N	A	N	C	C	A	N	C	N	C	N	C	C	C	N	A	C	A	C	N	C	N	M	N	M	C	C	N	C	N	C	N	C	N	C	C	N
S1_105515387	C/T	1	105515387	+	NA	NA	NA	NA	NA	NA	Y	N	Y	N	C	C	Y	Y	C	N	Y	Y	Y	Y	C	N	Y	N	T	C	Y	C	N	Y	Y	C	T	C	C	N	C	N	N	C	N	Y	Y	Y	N
S1_105516894	A/T	1	105516894	+	NA	NA	NA	NA	NA	NA	N	N	N	A	N	N	N	A	N	N	A	N	N	N	N	N	N	N	N	N	N	N	N	N	N	N	N	N	N	A	N	N	N	N	N	A	N	N	A
S1_105516895	G/C	1	105516895	+	NA	NA	NA	NA	NA	NA	N	N	N	G	N	N	N	G	N	N	G	N	N	N	N	N	N	N	N	N	N	N	N	N	N	N	N	N	N	G	N	N	N	N	N	G	N	N	G
S1_105516896	G/T	1	105516896	+	NA	NA	NA	NA	NA	NA	N	N	N	G	N	N	N	G	N	N	G	N	N	N	N	N	N	N	N	N	N	N	N	N	N	N	N	N	N	G	N	N	N	N	N	G	N	N	G
S1_105620190	A/C	1	105620190	+	NA	NA	NA	NA	NA	NA	C	A	N	A	N	N	C	A	A	A	A	N	A	A	N	A	N	A	A	A	A	N	A	A	N	A	N	A	A	N	A	A	A	N	N	N	N	N	C
S1_105620191	G/T	1	105620191	+	NA	NA	NA	NA	NA	NA	T	G	N	G	N	N	T	G	G	G	G	N	G	G	N	G	N	G	G	G	G	N	G	G	N	G	N	G	G	N	G	G	G	N	N	N	N	N	T
S1_105620193	G/A	1	105620193	+	NA	NA	NA	NA	NA	NA	N	N	N	G	G	N	N	N	G	N	G	G	N	G	N	N	G	N	N	G	N	N	N	G	G	N	G	G	G	N	N	N	N	N	N	N	G	G	N
S1_105620194	G/T	1	105620194	+	NA	NA	NA	NA	NA	NA	N	N	N	G	G	N	N	N	G	N	G	G	N	G	N	N	G	N	N	G	N	N	N	G	G	N	G	G	G	N	N	N	N	N	N	N	G	G	N
S1_105620196	G/T	1	105620196	+	NA	NA	NA	NA	NA	NA	N	N	N	G	G	N	N	N	G	N	G	G	N	G	N	N	G	N	N	G	N	N	N	G	G	N	G	G	G	N	N	N	N	N	N	N	G	G	N
S1_105829102	A/G	1	105829102	+	NA	NA	NA	NA	NA	NA	N	N	R	N	N	A	R	N	N	N	N	A	R	N	N	A	A	N	N	A	A	A	N	A	A	N	A	R	A	N	N	N	N	A	N	G	G	N	G
S1_105829103	G/A	1	105829103	+	NA	NA	NA	NA	NA	NA	N	N	R	N	N	G	R	N	N	N	N	G	R	N	N	G	G	N	N	G	G	G	N	G	G	N	G	R	G	N	N	N	N	G	N	A	A	N	A
S1_106281685	G/A	1	106281685	+	NA	NA	NA	NA	NA	NA	G	G	G	G	G	G	N	N	R	N	N	N	G	G	G	G	G	N	G	N	N	G	N	N	G	N	N	R	G	N	G	N	N	N	N	G	A	N	N
S1_106371410	C/A	1	106371410	+	NA	NA	NA	NA	NA	NA	N	N	N	C	N	N	N	C	A	N	N	N	C	N	N	N	C	N	N	N	N	N	N	N	C	N	C	N	N	N	C	C	N	N	N	N	N	N	N
S1_106371411	A/G	1	106371411	+	NA	NA	NA	NA	NA	NA	N	N	N	A	N	N	N	A	G	N	N	N	A	N	N	N	A	N	N	N	N	N	N	N	A	N	A	N	N	N	A	A	N	N	N	N	N	N	N
S1_106371412	T/A	1	106371412	+	NA	NA	NA	NA	NA	NA	N	N	N	T	N	N	N	T	A	N	N	N	T	N	N	N	T	N	N	N	N	N	N	N	T	N	T	N	N	N	T	T	N	N	N	N	N	N	N
S1_106553702	C/T	1	106553702	+	NA	NA	NA	NA	NA	NA	Y	C	C	C	N	C	N	N	N	Y	N	C	C	Y	C	N	N	C	C	T	Y	C	Y	C	N	C	C	C	C	C	Y	Y	N	Y	T	N	Y	C	T
S1_106553705	A/G	1	106553705	+	NA	NA	NA	NA	NA	NA	R	A	A	A	N	A	N	N	N	R	N	A	A	R	A	N	N	A	A	G	R	A	R	A	N	A	A	A	A	A	R	R	N	R	G	N	R	A	G
S1_106553706	T/A	1	106553706	+	NA	NA	NA	NA	NA	NA	W	T	T	T	N	T	N	N	N	W	N	T	T	W	T	N	N	T	T	A	W	T	W	T	N	T	T	T	T	T	W	W	N	W	A	N	W	T	A
S1_106670669	G/A	1	106670669	+	NA	NA	NA	NA	NA	NA	N	N	G	N	N	G	N	N	N	A	N	N	N	N	N	G	N	N	N	G	N	N	N	N	N	N	N	N	N	G	N	N	N	N	N	N	A	N	G
S1_106747451	T/C	1	106747451	+	NA	NA	NA	NA	NA	NA	T	T	T	T	T	T	T	T	T	T	T	T	T	T	T	T	T	T	T	T	T	T	T	T	T	T	T	T	T	T	T	T	Y	T	T	T	T	T	T
S1_106747779	T/C	1	106747779	+	NA	NA	NA	NA	NA	NA	T	T	N	T	T	T	N	T	T	N	T	T	T	C	T	T	T	T	N	T	N	T	T	T	T	T	T	T	N	N	T	T	T	T	T	T	T	T	T
[truncated: 32,815 more rows]
[truncated: 210 more columns]
