# Supplementary material for: Genetic mapping identified three hotspot genomic regions and candidate genes controlling heat tolerance-related traits in groundnut
Source: Front Plant Sci. 2023 May 23;14:1182867. doi: 10.3389/fpls.2023.1182867 (PMC10243373; doi:10.3389/fpls.2023.1182867)
Supplement: Supplementary file 5 [file Table_1.xlsx]

## Sheet: Supplementary Table 1
	Supplementary Table 1: Summary of general statistics for phenotypic data for different traits used for QTL discovery
	Traits	Seasons	Location	Parental		RIL
				JL 24	55-437	Range	Mean	Variance	StdError	Skewness	Kurtosis
	Agronomic Traits
	Pod weight (kg/ha)	PR 2015-16	L1	758	900	460-1800	1068	32745.6	180.957	-0.1133	0.1931
		PR 2016-17	L1	1900	2200	575-3428	2019	27531	526.812	-0.3467	-0.0216
		PR 2018-19	L1	1817	1200	277-2600	1155	11826.6	344.132	0.4876	0.6256
	Pod weight (g plant-1)	PR 2017-18	L2	15.67	31	13-60	23.94	36.2	6.0433	1.3103	4.9312
		R 2018	L2	12.3	21.467	9.50-31.50	17.1	13.4477	3.6671	0.8562	1.4971
		PR 2018-19	L2	13.4	14.4	6.75-27.68	16.34	15.0189	3.8754	0.1525	0.0245
		R 2019	L2	4.02	6.06	4.2-60.6	10.03	17.4404	4.1762	7.3812	85.6752
		PR 2020-21	L2	33.91	45.715	23.64-65.38	37.42	69.7146	8.3495	0.8667	0.3952
	Shelling percentage (%)	PR 2015-16	L1	59	52	45-75	54	23.6646	4.8646	0.8278	1.5754
		PR 2016-17	L1	63	60	41-77	59	37.9416	6.1597	-0.1494	-0.2376
		PR 2017-18	L2	71.43	70.09	40.2-80.09	68.35	34.2268	5.8504	-0.9559	2.2568
		R 2018	L2	72.356	66.408	46.75-85.65	72.75	34.2268	5.8504	-0.9559	2.2568
		PR 2018-19	L1	79	77	45-89	63	77.4008	8.7978	0.1091	-0.8097
		PR 2018-19	L2	82.12	81.48	51.45-87.20	74.3	37.9285	6.1586	-0.378	-0.0356
		R 2019	L2	70.31	74.07	40.12-89.01	65.27	95.7059	9.7829	-0.1908	-0.3727
		PR 2019-20	L3	48.53	58.9	35.3-104.7	60.58	86.8354	9.3186	0.5654	2.3604
		PR2020-21	L2	48.055	48.325	35.53-79.81	60.71	57.6855	7.5951	-0.8468	1.3223
	100-seed weight (g)	PR 2015-16	L1	35	42	20-62	39	44.6793	6.6843	0.2539	0.2795
		PR 2016-17	L1	37	32	24-52	34	15.0307	3.8769	0.0602	-0.7096
		PR 2017-18	L2	37.09	37.09	10.3-64.1	36.67	44.9475	6.7043	0.1275	2.3173
		R 2018	L2	36.6	35.05	21-45.2	35.93	13.0544	3.6131	-0.371	1.6355
		PR 2018-19	L1	42	36	28-65	42	32.6533	5.7143	0.727	-0.1375
		PR 2018-19	L2	34.7	37.85	26.4-56.2	37.89	20.9095	4.5727	0.4335	0.886
		R 2019	L2	24.82	35.32	18.6-48.9	34.56	23.7998	4.8785	0.2818	0.3443
		PR2020-21	L2	70.83	49.14	29.5-77.4	57.2	55.266	7.4341	-0.0385	0.2115
	Pod yield per plant	PR 2017-18	L2	18.5	21.5	11.5-33	19.25	14.4296	3.7986	0.4033	0.2442
		R 2018	L2	14.834	23.667	10.8-35.3	20.3	16.4282	4.0532	0.4372	0.4542
		PR 2018-19	L2	14.5	15.25	7.0-26	16.5	10.0249	3.1662	-0.3413	0.6259
		R 2019	L2	6.67	10.34	5.3-54.5	13.83	18.3142	4.2795	3.7377	31.6379
		PR 2019-20	L3	6.35	3.85	0.2-8.7	4.4	2.0733	1.4399	-0.2982	0.3726
	Seed weight (g plant-1)	PR 2017-18	L2	18.67	20	9.0-40.3	18.8	22.9332	4.7889	0.7684	1.6153
		R 2018	L2	11.234	13.134	8.17-22.9	13.07	5.5597	2.3579	1.2246	2.4873
		PR 2018-19	L2	10.9	11.65	4.4-20.7	12.2	11.0172	3.3192	0.1797	-0.1718
		R 2019	L2	2.82	4.47	2.16-45.5	6.49	9.6337	3.1038	9.4508	122.496
		PR 2019-20	L3	3.08	2.24	0.14-7.1	2.71	1.004	1.002	0.2386	0.9583
		PR 2020-21	L2	16.32	22.09	12.6-41.9	22.8	42.1646	6.4934	1.0137	0.3934
	Shell weight (g plant-1)	PR 2017-18	L2	12	11.67	6.6-16.3	10.5	2.2631	1.5044	-0.2086	1.1851
		R 2018	L2	5.417	6.134	2.8-9.7	4.7	0.8832	0.9398	1.3425	3.5449
		PR 2018-19	L2	2.5	2.75	1.8-7.9	4.13	1.3968	1.1819	0.6587	0.3025
		R 2019	L2	1.21	1.59	0.7-13.0	3.55	2.7642	1.6626	1.5211	5.087
		PR 2020-21	L2	17.59	23.625	8.0-29.3	14.6	16.544	4.0674	1.4259	2.3505
	Biological yield (g plant-1)	PR 2017-18	L2	67.34	76.34	26.0-99.0	69.31	216.929	14.7285	-0.1412	-0.7543
		R 2018	L2	33.75	40.25	19.7-49.9	35.37	31.7085	5.631	-0.0889	-0.3592
		PR 2018-19	L2	46.75	54.58	29.9-72.2	49.9	40.6059	6.3723	0.3112	0.765
		R 2019	L2	10.35	15.27	10.8-69.3	21.6	27.224	5.2177	3.3114	26.7927
	Sound mature kernel percentage	PR 2018-19	L2	89.25	93.5	74.5-98.0	88.7	19.7185	4.4406	-0.7675	0.4127
		R 2019	L2	92.42	98.85	86.0-99.7	97.8	3.3164	1.8211	-2.7031	9.79
		PR 2020-21	L2	88.28	95.77	78.9-99.0	92.2	13.3026	3.6473	-0.6076	0.4689
	Harvesting index	PR 2017-18	L2	0.2	0.28	0.12-0.57	0.24	0.0033	0.0571	1.5232	5.6487
		R 2018	L2	0.475	0.69	0.19-0.48	0.33	0.0026	0.0506	0.0217	0.4193
		PR 2018-19	L2	0.29	0.27	0.16-0.48	0.33	0.0037	0.0605	0.0151	-0.1367
		R 2019	L2	0.4	0.41	0.25-0.88	0.47	0.0091	0.0956	0.3803	0.8337
	Physiological Traits
	Plant height (cm)	PR 2017-18	L2	17.67	28.35	15.0-33.0	25.02	13.7745	3.7114	-0.4431	-0.2898
		R 2018	L2	22	24	12.0-31.5	21.9	6.6492	2.5786	-0.2463	1.3452
		PR 2018-19	L2	29.07	31.94	25.1-33.6	29.4	1.3925	1.18	-0.1579	1.1419
		R 2019	L2	26.67	30.17	23.0-33.3	28.8	3.7467	1.9356	-0.2534	0.398
	Number of primary branches	PR 2017-18	L2	5.34	6	2.3-10.3	6.35	0.9226	0.9605	0.135	1.5992
		R 2018	L2	4.834	4.667	3.5-8.0	5.15	0.4693	0.685	0.911	1.6775
		PR 2018-19	L2	5.75	6.5	5.0-8.5	6.62	0.6508	0.8067	0.1096	-0.5709
		R 2019	L2	4.01	4.17	3.6-7.1	4.87	0.3516	0.593	0.9008	1.4015
	Number of secondary branches	PR 2017-18	L2	4	5.67	2.6-13.3	7.7	4.5236	2.1269	-0.112	-0.5521
		R 2018	L2	2.334	2.334	1.0-4.9	4.4	0.1771	0.4208	1.3481	6.3989
		PR 2018-19	L2	5.75	6.75	2.0-11.2	5.7	2.9243	1.7101	0.3984	0.0111
		R 2019	L2	2.67	3.01	2.1-6.0	3.2	0.2944	0.5426	1.1651	3.1961
	Heat use efficiency	PR 2017-18	L2	0.74	1.24	0.32-2.18	1.1	0.0927	0.3044	0.1098	-0.0116
		R 2018	L2	0.899	1.485	0.43-1.57	0.9	0.0412	0.2029	0.5825	0.5761
		PR 2018-19	L2	0.63	0.67	0.32-1.29	0.76	0.0324	0.1801	0.1467	0.0317
		R 2019	L2	0.28	0.43	0.30-4.20	0.7	0.0834	0.2888	7.3796	85.6831
	SPAD chlorophyll meter reading (45 DAS)	PR2020-21	L2	34.1	37.9	25.9-42.5	35.4	8.0215	2.8322	-1.0835	6.6435
	SPAD chlorophyll meter reading (70 DAS)	PR 2017-18	L2	32.85	44.7	21.2-49.1	39.6	4.8942	2.2123	0.1537	-0.4036
		R 2018	L2	32.663	39.709	32.9-46.3	38.3	1.2245	1.1066	-0.2807	-0.2468
		PR 2018-19	L2	36.8	37.32	34.1-39.5	37.01	5.6316	2.3731	-0.0056	-0.1079
		R 2019	L2	32.41	40.13	25.3-39.0	31.1	6.4991	2.5493	-0.2995	0.7362
		PR 2019-20	L3	41.85	40.7	33.6-48.8	41.4	10.4104	3.2265	-0.1123	-0.2556
		PR2020-21	L2	29.2	40.8	30.7-41.0	36.5	4.2508	2.0617	-0.1053	-0.3157
	Canopy temperature (45 DAS)	PR2020-21	L2	26.15	25.55	20.8-27.4	23.6	4.145	2.0359	-0.5715	0.7092
	Canopy temperature (70 DAS)	PR 2017-18	L2	28.63	27.8	22.1-34.8	28.8	1.949	1.3961	3.3579	24.2349
		R 2018	L2	21.675	22.9	21.9-36.3	24.03	1.051	1.0252	-0.4698	0.3375
		PR 2018-19	L2	28.57	29.13	25.3-31.5	29.03	1.5539	1.2466	0.2699	0.5432
		R 2019	L2	34.01	31.47	27.2-35.1	30.5	3.2954	1.8153	-0.3619	-0.1714
		PR 2019-20	L3	42.75	41.5	34.7-45.7	39.8	1.3578	1.1652	0.2725	0.6071
		PR2020-21	L2	28	28.8	24.1-32.0	28.9	1.4945	1.2225	-0.5926	0.7662
	Specific leaf weight (g cm-2) (70 DAS)	PR 2018-19	L2	0.009	0.009	0.006-0.029	0.013	0	0.0038	1.1154	1.7831
		R 2019	L2	0.008	0.015	0.005-0.050	0.011	0	0.005	3.5605	19.8327
	Specific leaf area (cm2 g-1) (45 DAS)	PR2020-21	L2	82.2	80.05	34.1-90.5	58.1	831.597	28.8374	1.4235	4.9622
	Specific leaf area (cm2 g-1) (70 DAS)	PR 2018-19	L2	121.4	124.15	36.2-255.0	91.79	1852.56	43.0414	0.427	0.613
		R 2019	L2	142.88	84.67	21.2-290.8	129.07	101.917	10.0954	0.1633	-0.0896
		PR2020-21	L2	70.55	66.75	27.4-74.9	44.3	63.9289	7.9956	0.5431	0.6475
	Membrane injury index (%)	R 2019	L2	5.93	4.54	1.7-10.4	4.7	2.2202	1.49	0.6387	0.1795
	Relative water content (%)	PR 2019-20	L3	72.3945	40.138	36.7-84.0	66.7	101.1	10.0548	-0.5865	-0.3373
	Leaf area (45 DAS)	PR2020-21	L2	39.9	41.25	13.4-46.6	25.9	34.5078	5.8743	0.5481	0.5192
	Leaf area (70 DAS)	PR2020-21	L2	41.95	43.7	15.7-47.9	27.8	34.6707	5.8882	0.4541	0.1588
	Leaf dry weight (45 DAS)	PR2020-21	L2	50	50	40-70	44.2	33.778	5.8119	1.3708	2.8128
	Leaf dry weight (70 DAS)	PR 2017-18	L2	24	23.67	17.6-56.3	27.8	4.0313	2.0078	-0.2775	0.3562
		R 2018	L2	12.567	11.217	4.8-16.8	10.7	6.772	2.6023	0.5574	0.6839
		PR 2018-19	L2	12.45	16.58	7.0-21.1	13.1	2.5981	1.6119	0.9547	0.7322
		R 2019	L2	2.4	3.28	1.5-10.6	4.6	23.7311	4.8715	1.2509	3.2766
		PR2020-21	L2	60	65	50-90	62.9	21.4896	4.6357	0.9755	2.1194
	Stem dry weight (g plant-1)	PR 2017-18	L2	38.34	36.67	13.3-44.9	27.7	32.1746	5.6723	0.5258	0.3156
		R 2018	L2	12.667	14.3	8.7-24.8	13.5	6.2235	2.4947	1.3435	2.3547
		PR 2018-19	L2	20.9	23.6	11.5-30.7	20.5	8.7246	2.9537	0.293	1.3523
		R 2019	L2	3.94	5.95	3.1-13.01	6.9	2.9488	1.7172	0.7383	0.5183
	Total haulm weight (g plant-1)	PR 2017-18	L2	62.34	60.34	35.3-87.4	55.5	87.0857	9.332	0.683	0.4579
		R 2018	L2	25.45	25.65	13.8-35.6	24.1	12.4943	3.5347	0.2739	0.4846
		PR 2018-19	L2	33.35	40.18	20.0-50.9	33.6	23.5413	4.8519	0.3201	0.8826
		R 2019	L2	6.34	9.22	4.8-23.6	11.6	10.6748	3.2672	0.8967	0.7215
	Phenological Traits
	Flower initiation	PR 2017-18	L2	33	32.5	28.5-42.0	31.4	3.1863	1.785	1.0019	3.9278
		R 2018	L2	31	30	16.5-37.0	30.9	3.6026	1.8981	-1.7807	13.279
		PR 2018-19	L2	30	29	28.5-31.7	29.6	0.3619	0.6016	0.1749	-0.2246
		R 2019	L2	36.5	34.5	32.5-38.0	35.7	1.237	1.1122	-0.6487	-0.048
		PR2020-21	L2	33.5	33	32.0-35.5	33.3	0.566	0.7523	-0.0198	-0.7416
	Days to 50% flowering	PR 2017-18	L2	43	41	25.5-49.1	41.9	4.2869	2.0705	-1.6794	16.2489
		R 2018	L2	39	38	24.5-46.9	40.2	5.277	2.2972	-1.5097	8.2104
		PR 2018-19	L2	41.25	40	21.0-43.2	39.9	4.8276	2.1972	-6.2572	49.6913
		R 2019	L2	44.5	41	39.0-46.0	43.5	1.3242	1.1507	-1.0215	1.2605
		PR2020-21	L2	42.5	41.5	40.0-45.0	43.2	0.7985	0.8936	-0.6655	0.7568
	Pod to flower ratio	PR 2017-18	L2	0.36	0.33	0.21-0.46	0.32	0.0031	0.0554	0.0724	0.0269
		R 2018	L2	0.146	0.222	0.10-0.28	0.18	0.0014	0.0377	0.2077	-0.6425
		PR 2018-19	L2	0.37	0.38	0.14-0.67	0.36	0.0107	0.1035	0.4561	0.1481
		R 2019	L2	0.31	0.45	0.14-0.86	0.46	0.0292	0.1708	0.225	-1.021
	Growing degree of days for flower initiation	PR 2017-18	L2	613.9	613.4	550.5-688.1	635.9	650.038	25.4958	-0.2284	-0.4893
		R 2018	L2	481.8	480.8	431.4-512.8	476.1	135.358	11.6343	-1.1746	1.176
		PR 2018-19	L2	371.74	356.89	348.8-397.1	366.9	81.3791	9.021	0.1317	-0.2839
		R 2019	L2	486.7	463	439.6-505.7	477.5	175.381	13.2431	-0.5763	-0.0869
	Growing degree of days for days to 50% flowering	PR 2017-18	L2	709.3	707.3	592.3-799.8	687.5	1963.29	44.3091	0.2207	-0.5461
		R 2018	L2	582.3	581.3	538.0-589.9	573.2	133.537	11.5558	-0.7657	-0.5329
		PR 2018-19	L2	544.59	523.95	271.6-574.0	523.6	948.904	30.8043	-5.3101	39.7812
		R 2019	L2	592.63	544.8	518.4-614.5	578.8	247.938	15.746	-0.9667	1.1037
	Phenothermal index for flower initiation	PR 2017-18	L2	10.24	10.23	10.1-12.8	10.4	0.1941	0.4406	3.5139	13.1302
		R 2018	L2	13.766	13.738	13.3-14.2	13.7	0.0054	0.0732	0.6461	10.6965
		PR 2018-19	L2	12.39	12.31	12.2-12.5	12.3	0.0028	0.0533	-0.1153	-0.4923
		R 2019	L2	13.34	13.43	13.3-13.5	13.3	0.0024	0.0487	1.1821	0.7424
	Phenothermal index for 50% flowering	PR 2017-18	L2	11.49	11.33	10.3-14.7	12.8	0.4031	0.6349	-0.5905	2.1789
		R 2018	L2	16.638	16.609	16.2-17.0	16.6	0.0064	0.0803	1.0454	8.9753
		PR 2018-19	L2	13.21	13.1	12.0-13.2	13.09	0.0178	0.1334	-4.4043	31.0451
		R 2019	L2	13.32	13.29	12.2-13.3	12.7	0.0186	0.1384	-4.47	31.07

## Sheet: Supplementary Table 2
Supplementary Table S2. Raw sequencing data generated on RIL Population
Sample name	No of Reads	Data(in Mbp)				No of Reads	Data (in Mbp)
sample_1001	1914920	193.407			Minimum	807723	81.58
sample_1002	3249651	328.215			Maximum	5770482	582.12
sample_1003	2864902	289.355			Average	2565561	259.12
sample_1004	3568228	360.391
sample_1005	3759494	379.709
sample_1006	3803861	384.19
sample_1007	2265228	228.788
sample_1008	1498803	151.379
sample_1009	4249951	429.245
sample_1010	5414777	546.892
sample_1011	2306382	232.945
sample_1012	2365171	238.882
sample_1013	2698134	272.512
sample_1014	1727142	174.441
sample_1015	3394964	342.891
sample_1016	2079743	210.054
sample_1017	1753424	177.096
sample_1018	2869925	289.862
sample_1019	2795251	282.32
sample_1020	2582016	260.784
sample_1021	2117098	213.827
sample_1022	2484659	250.951
sample_1023	2252141	227.466
sample_1024	1168297	117.998
sample_1025	3747344	378.482
sample_1026	2288187	231.107
sample_1027	3474286	350.903
sample_1029	1933260	195.259
sample_1030	2046438	206.69
sample_1031	1162965	117.459
sample_1032	1809644	182.774
sample_1033	2281389	230.42
sample_1034	1806070	182.413
sample_1035	2667732	269.441
sample_1036	2280034	230.283
sample_1037	2601095	262.711
sample_1038	2151691	217.321
sample_1039	2599717	262.571
sample_1040	1798987	181.698
sample_1041	3394977	342.893
sample_1042	3027863	305.814
sample_1043	1739714	175.711
sample_1044	2092834	211.376
sample_1045	2034705	205.505
sample_1046	2157084	217.865
sample_1047	2380025	240.383
sample_1048	2015514	203.567
sample_1049	1700127	171.713
sample_1050	2910395	293.95
sample_1051	2804394	283.244
sample_1052	1898252	191.723
sample_1053	2233031	225.536
sample_1054	2188550	221.044
sample_1055	2711618	273.873
sample_1056	2173864	219.56
sample_1057	3592356	362.828
sample_1058	1121147	113.236
sample_1059	2828719	285.701
sample_1060	1843029	186.146
sample_1061	1722277	173.95
sample_1062	2079560	210.036
sample_1063	2476107	250.087
sample_1064	2258807	228.14
sample_1065	2953682	298.322
sample_1066	1603720	161.976
sample_1067	2463443	248.808
sample_1068	2390291	241.419
sample_1069	1786200	180.406
sample_1070	1678277	169.506
sample_1071	2437756	246.213
sample_1072	1948096	196.758
sample_1073	2192450	221.437
sample_1074	1652380	166.89
sample_1075	1838575	185.696
sample_1076	1720350	173.755
sample_1077	1329049	134.234
sample_1078	1643577	166.001
sample_1079	1562219	157.784
sample_1080	1900820	191.983
sample_1081	2033170	205.35
sample_1082	1643376	165.981
sample_1083	2025374	204.563
sample_1084	1806509	182.457
sample_1085	1587298	160.317
sample_1086	1573684	158.942
sample_1087	807723	81.58
sample_1088	916294	92.5457
sample_1089	919841	92.9039
sample_1090	1080569	109.137
sample_1091	1174269	118.601
sample_1092	824579	83.2825
sample_1093	1346782	136.025
sample_1094	1546500	156.196
sample_1095	880414	88.9218
sample_1096	1068459	107.914
sample_1097	3685602	372.246
sample_1098	3426909	346.118
sample_1099	4354864	439.841
sample_1100	5213788	526.593
sample_1101	4107983	414.906
sample_1102	4091032	413.194
sample_1103	2524205	254.945
sample_1104	1316671	132.984
sample_1105	3370717	340.442
sample_1106	4260444	430.305
sample_1107	3965154	400.481
sample_1108	3408959	344.305
sample_1109	4341847	438.527
sample_1110	2457739	248.232
sample_1111	4605641	465.17
sample_1112	1357221	137.079
sample_1113	2739293	276.669
sample_1114	4375504	441.926
sample_1115	3571845	360.756
sample_1116	3334468	336.781
sample_1117	3373553	340.729
sample_1118	3955758	399.532
sample_1119	2741845	276.926
sample_1120	1856812	187.538
sample_1121	5770482	582.819
sample_1122	2727234	275.451
sample_1123	4125747	416.7
sample_1125	3302284	333.531
sample_1126	2301698	232.471
sample_1127	1674814	169.156
sample_1128	1011306	102.142
sample_1129	3488218	352.31
sample_1130	2342696	236.612
sample_1131	3913745	395.288
sample_1132	3336788	337.016
sample_1133	2844696	287.314
sample_1134	3232638	326.496
sample_1135	3780034	381.783
sample_1136	1742240	175.966
sample_1137	4047601	408.808
sample_1138	3584312	362.016
sample_1139	3421814	345.603
sample_1140	4008355	404.844
sample_1141	3556231	359.179
sample_1142	3218227	325.041
sample_1143	3946499	398.596
sample_1144	1491453	150.637
sample_1145	3359564	339.316
sample_1146	2590526	261.643
sample_1147	3196759	322.873
sample_1148	3321300	335.451
sample_1149	1877936	189.672
sample_1150	2612683	263.881
sample_1151	4226035	426.83
sample_1152	2595905	262.186
sample_1153	2818154	284.634
sample_1154	1458105	147.269
sample_1155	3322618	335.584
sample_1156	3251330	328.384
sample_1157	3332025	336.535
sample_1158	2526220	255.148
sample_1159	3278009	331.079
sample_1160	2018355	203.854
sample_1161	3301560	333.458
sample_1162	2427667	245.194
sample_1163	3169213	320.091
sample_1164	3053130	308.366
sample_1165	2587901	261.378
sample_1166	2144883	216.633
sample_1167	3433860	346.82
sample_1168	1963356	198.299
sample_1169	3682542	371.937
sample_1170	2247545	227.002
sample_1171	4298076	434.106
sample_1172	2171496	219.321
sample_1173	2537180	256.255
sample_1174	2394181	241.812
sample_1175	1563706	157.934
sample_1176	1001495	101.151
sample_1177	2594074	262.001
sample_1178	2097686	211.866
sample_1179	3840982	387.939
sample_1180	3439419	347.381
sample_1181	2197910	221.989
sample_1182	2709010	273.61
sample_1183	1439870	145.427
sample_1184	1697243	171.422
sample_1185	1406304	142.037
sample_1186	1580415	159.622
sample_1187	1702290	171.931
sample_1188	1082674	109.35
sample_1189	1627579	164.385
sample_1190	2182184	220.401
sample_1191	1544008	155.945
sample_1192	1716755	173.392
sample_1193	3747154	378.463
sample_1194	5005489	505.554
sample_1195	4283222	432.605
sample_1196	4782373	483.02
sample_1197	4615897	466.206
sample_1198	3539750	357.515
sample_1199	2398662	242.265
sample_1200	4236367	427.873
sample_1201	5266461	531.913
sample_1202	4022602	406.283
sample_1203	3247556	328.003
sample_1204	2659486	268.608
sample_1205	4166604	420.827
sample_1206	2412326	243.645
sample_1207	3574103	360.984
sample_1208	3426755	346.102
sample_1209	1918043	193.722
sample_1210	4779714	482.751
sample_1211	3561039	359.665
sample_1212	3695626	373.258
sample_1213	2875482	290.424
sample_1214	3849512	388.801
sample_1215	4792321	484.024
sample_1216	5099719	515.072
sample_1217	2047481	206.796
sample_1218	1750316	176.782
sample_1219	1732745	175.007
sample_1220	1557570	157.315
sample_1221	1037896	104.827
sample_1222	1938921	195.831
sample_1223	2339690	236.309
sample_1224	1156128	116.769
sample_1225	2458429	248.301
sample_1226	1511179	152.629
sample_1227	2446816	247.128
sample_1228	1346158	135.962
sample_1229	2087695	210.857
sample_1230	2117437	213.861
sample_1231	1611472	162.759
sample_1232	1123849	113.509
sample_1233	1747835	176.531
sample_1234	1750838	176.835
sample_1235	2664805	269.145
sample_1236	2032441	205.277
sample_1237	2178185	219.997
sample_1238	2144691	216.614
sample_1239	1062763	107.339
sample_1240	973822	98.356
sample_1241	916047	92.5207
sample_1242	1517857	153.304
sample_1243	1572776	158.85
sample_1244	833717	84.2054
sample_1245	2535959	256.132
sample_1246	2382257	240.608
sample_1248	1731237	174.855
sample_1249	1991948	201.187
sample_1250	2473041	249.777
sample_1251	1377847	139.163
sample_1252	3234327	326.667
Total	638824798	64521.3

## Sheet: Supplementary Table 3
	Supplementary Table 3. Major and minor effect QTLs identified for agronomic, phenological and physiological traits under heat stress
	Trait	Season	Environment	QTL name	Chromosome	Position (cM)	Left marker	Right marker	LOD	PVE%	Additive effect
	Agronomic traits
	Pod weight (g plant-1)	Post rainy 2017-18 (S3)	L2	qPWAh01E4:E32B71E4:EE4:E31	Ah01	41	Ah01_38928302	Ah01_593934	3.1162	5.2412	-0.9717
		Post rainy 2017-18 (S3)	L2	qPWAh03	Ah03	134	Ah03_143434398	Ah03_142323610	4.4174	10.4369	-1.2562
		Post rainy 2017-18 (S3)	L2	qPWAh09.1	Ah09	26	Ah09_117709618	Ah09_117709632	2.6114	4.1353	-0.8853
		Rainy 2018 (S4)	L2	qPWAh09.2	Ah09	42	Ah09_117710500	Ah09_117710533	4.0489	6.7723	-1.1666
		Post rainy 2017-18 (S3)	L2	qPWAh15	Ah15	39	Ah15_73661747	Ah15_57473659	2.9388	8.6261	-1.5547
		Post rainy 2018-19 (S5)	L1	qPWAh19	Ah19	107	Ah19_1368243	Ah19_155179273	3.5501	8.8286	-12.7697
		Rainy 2018 (S4)	L2	qPWAh20	Ah20	167	Ah20_143291429	Ah20_134973352	4.2978	22.4421	-2.4766
	100-seed weight (g)	Post rainy 2017-18 (S3)	L2	qHSWAh01	Ah01	40	Ah01_38928302	Ah01_593934	3.2947	7.1557	-0.9511
		Post rainy 2017-18 (S3)	L2	qHSWAh03.1	Ah03	49	Ah03_39482436	Ah03_11465956	3.3099	7.114	-3.7078
		Post rainy 2018-19 (S5)	L2	qHSWAh03.2	Ah03	137	Ah03_143434398	Ah03_142323610	4.1521	7.8025	-0.9316
		Rainy 2018 (S4)	L2	qHSWAh04	Ah04	54	Ah04_123473180	Ah04_123397290	3.3066	5.9825	-0.7052
		Post Rainy _2020-2021 (S8)	L2	qHSWAh10	Ah10	60	Ah20_46617908	Ah10_96266377	2.5994	12.0009	-3.2396
		Post rainy 2018-19 (S5)	L1	qHSWAh17	Ah17	38	Ah17_26419006	Ah07_78345818	3.367	15.0204	-2.4628
		Post rainy 2018-19 (S5)	L2	qHSWAh20.1	Ah20	40	Ah20_143886635	Ah20_143683219	3.114	10.7099	-1.4314
		Rainy 2018 (S4)	L2	qHSWAh20.2	Ah20	163	Ah20_143291429	Ah20_134973352	6.5277	41.6044	-2.6266
	Shelling percentage	Post rainy 2015-16 (S1)	L1	qSPAh04	Ah04	50	Ah04_123380848	Ah04_123473180	2.971	5.3505	-1.218
		Post rainy 2018-19 (S3)	L2	qSPAh06	Ah06	40	Ah06_3839528	Ah06_3786618	2.6259	6.4492	2.3198
		Post Rainy _2020-2021 (S8)	L2	qSPAh07	Ah07	64	Ah07_76081108	Ah07_76030759	2.6682	7.7808	-2.2348
		Post rainy 2019-2020 (S7)	L3	qSPAh10	Ah10	59	Ah20_46617890	Ah20_46617908	10.613	19.3112	-16.2388
		Post rainy 2015-16 (S1)	L1	qSPAh17	Ah17	31	Ah17_26418947	Ah17_17493915	2.9182	6.8891	-1.4752
		Post Rainy _2020-2021 (S8)	L2	qSPAh20	Ah20	163	Ah20_143291429	Ah20_134973352	7.1736	44.1248	-8.5349
	Shell weight (g plant-1)	Post rainy 2017-18 (S3)	L2	qShWAh19	Ah19	63	Ah19_155172292	Ah19_155172284	2.8677	5.2326	-0.3461
		Rainy 2018 (S4)	L2	qShWAh20.1	Ah20	162	Ah20_143291429	Ah20_134973352	3.617	34.7301	-1.0416
		Post Rainy _2020-2021 (S8)	L2	qShWAh20.2	Ah20	162	Ah20_143291429	Ah20_134973352	9.2907	49.5707	-5.7481
	Pod yield per plant	Post Rainy _2017-2018 (S3)	L2	qPYPPAh03.1	Ah03	48	Ah03_39482436	Ah03_11465956	3.3	11.08	1.5
		Post rainy 2019-20 (S7)	L3	qPYPPAh03.2	Ah03	51	Ah03_11465956	Ah03_31688785	3.0549	11.8677	0.821
		Post rainy 2019-20 (S7)	L3	qPYPPAh13	Ah13	37	Ah13_139566278	Ah13_121981237	2.7081	6.2954	-0.3656
		Post rainy 2019-20 (S7)	L3	qPYPPAh16	Ah16	50	Ah16_2247722	Ah16_12806486	2.6524	5.5641	0.3385
		Post rainy 2018-19 (S5)	L2	qPYPPAh20.2	Ah20	30	Ah20_143683274	Ah20_126357764	3.4284	9.4494	1.0554
		Post rainy 2019-20 (S7)	L3	qPYPPAh20.1	Ah20	24	Ah20_143886588	Ah20_126361289	2.5858	8.1141	-0.4486
	Harvest index	Post rainy 2017-18 (S3)	L2	qHIAh20	Ah20	162	Ah20_143291429	Ah20_134973352	7.3209	38.1976	-0.0655
	Phenological traits
	Days to 50% flowering	Post-Rainy 2017-18 (S3)	L2	qDFFAh03.1	Ah03	2	Ah03_130649255	Ah03_69481377	4.6769	8.8472	0.6743
		Rainy 2018 (S4)	L2	QDFFAh03.2	Ah03	61	Ah03_53967134	Ah03_120524959	3.0344	5.9062	0.6255
		Post-Rainy 2017-18 (S3)	L2	qDFFAh08	Ah08	24	Ah08_26119436	Ah18_97934092	3.67	20.7268	4.25
		Post-Rainy 2017-18 (S3)	L2	qDFFAh15	Ah15	71	Ah15_26255057	Ah15_26251309	3.5526	5.7635	0.7236
		Post-Rainy 2017-18 (S3)	L2	qDFFAh19	Ah19	91	Ah19_147765098	Ah19_148048071	2.7565	8.1559	0.9276
	Flower initiation	Post-Rainy 2020-21 (S8)	L2	qFIAh07	Ah07	34	Ah07_78394940	Ah07_78394886	2.8269	5.5627	0.2353
		Post-Rainy 2017-18 (S3)	L2	qFIAh09	Ah09	45	Ah09_117710533	Ah09_117711142	2.6299	5.564	-0.4863
		Post-Rainy 2017-18 (S3)	L2	qFIAh15	Ah15	98	Ah15_26251219	Ah15_7996648	3.1677	8.0535	-0.9044
		Post-Rainy 2017-18 (S3)	L2	qFIAh20	Ah20	164	Ah20_143291429	Ah20_134973352	3.1	22.1251	-1.29
	Growing degree of days for Days to 50% flowering	Post-Rainy 2017-18 (S3)	L2	qDDFFAh07	Ah07	46	Ah07_76028454	Ah07_78345317	2.7648	4.8746	-11.2367
		Post-Rainy 2017-18 (S3)	L2	qDDFFAh11	Ah11	58	Ah11_144130601	Ah11_144152240	2.7427	4.3932	-9.5211
		Post-Rainy 2017-18 (S3)	L2	qDDFFAh15	Ah15	47	Ah15_73661777	Ah15_26510074	3.4523	7.9448	-12.9665
		Post-Rainy 2017-18 (S3)	L2	qDDFFAh18	Ah18	39	Ah18_3400041	Ah18_25332643	4.1453	8.7306	-14.6983
		Post-Rainy 2018-19 (S5)	L2	qGDDFFAh20	Ah20	160	Ah20_143291429	Ah20_134973352	6.96	19.4132	-17.1
	Growing degree of days for flower initiation	Post-Rainy 2017-18 (S3)	L2	qGDDFIAh01	Ah01	7	Ah01_38931594	Ah01_38928364	2.5681	6.9881	7.0007
		Post-Rainy 2017-18 (S3)	L2	qGDDFIAh07	Ah07	63	Ah07_76021033	Ah07_76020819	2.8977	5.4126	6.7
		Rainy 2018 (S4)	L2	qGDDFIAh18.1	Ah18	37	Ah18_3400041	Ah18_25332643	4.68	17.6239	5.88
		Post-Rainy 2017-18 (S3)	L2	qGDDFIAh18.2	Ah18	42	Ah18_25332643	Ah18_25332789	2.6389	5.4464	6.3988
		Rainy 2018 (S4)	L2	qGDDFIAh20.1	Ah20	25	Ah20_143886588	Ah20_126361289	5.55	14.7699	5.12
		Post-Rainy 2017-18 (S3)	L2	qGDDFIAh20.2	Ah20	84	Ah20_143925824	Ah20_126358874	2.6033	7.8289	7.389
	Phenothermal index for 50% flowering	Post-Rainy 2017-18 (S3)	L2	qPTIFFAh01	Ah01	107	Ah01_38930824	Ah01_249115	4.63	12.7492	0.25
		Rainy 2018 (S4)	L2	qPTIFFAh09	Ah09	32	Ah09_117709618	Ah09_117709632	2.9554	4.6757	0.0242
		Rainy 2018 (S4)	L2	qPTIFFAh12	Ah12	40	Ah12_12942049	Ah12_11128024	4.6667	7.4811	0.026
		Post-Rainy 2017-18 (S3)	L2	qPTIFFAh13	Ah13	2	Ah13_31562323	Ah13_113249359	2.5249	5.3982	0.1888
		Post-Rainy 2017-18 (S3)	L2	qPTIFFAh17	Ah17	6	Ah07_78394898	Ah17_3022700	2.62	10.2937	0.2
		Rainy 2018 (S4)	L2	qPTIFFAh20	Ah20	159	Ah20_143291429	Ah20_134973352	5.75	26.1838	0.11
	Phenothermal index for flower initiation	Post-Rainy 2017-18 (S3)	L2	qPTIFIAh09	Ah03	23	Ah03_71526898	Ah03_113471481	3.6537	9.736	0.162
		Post-Rainy 2017-18 (S3)	L2	qPTIFIAh09	Ah09	44	Ah09_117710533	Ah09_117711142	6.36	14.1992	0.19
		Post-Rainy 2017-18 (S3)	L2	qPTIFIAh10	Ah10	62	Ah20_46617876	Ah10_96266396	3.77	15.7256	0.24
		Rainy 2018 (S4)	L2	qPTIFIAh12.1	Ah12	40	Ah12_12942049	Ah12_11128024	2.8037	4.9796	0.0193
		Post-Rainy 2017-18 (S3)	L2	qPTIFIAh12.2	Ah12	86	Ah02_1308170	Ah12_35005363	7.83	22.5776	0.7
		Rainy 2018 (S4)	L2	qPTIFIAh20	Ah20	159	Ah20_143291429	Ah20_134973352	4.38	29.5846	0.11
	Physiological traits
	Canopy temperature (oC)	Post-Rainy 2017-18 (S3)	L2	qCT70Ah01	Ah01	41	Ah01_38928302	Ah01_593934	3.0708	5.3529	0.5166
		Post-Rainy 2017-18 (S3)	L2	qCT70Ah02	Ah02	12	Ah02_2746569	Ah02_2746486	2.8134	7.0475	0.566
		Post-Rainy 2020-21 (S8)	L2	qCT45Ah03	Ah03	5	Ah03_130649255	Ah03_69481377	3.4427	7.6861	-0.3614
		Post-Rainy 2020-21 (S8)	L2	qCT70Ah04	Ah04	81	Ah04_123484568	Ah04_125844637	4.433	10.952	0.4272
		Post-Rainy 2020-21 (S8)	L2	qCT45Ah06	Ah06	39	Ah06_3839528	Ah06_3786618	3.1632	7.3363	-0.4445
		Post-Rainy 2018-19 (S5)	L2	qCT70Ah07	Ah07	41	Ah07_78394881	Ah07_76028454	2.8655	8.3177	0.3205
		Post-Rainy 2019-20 (S7)	L3	qCT70Ah09	Ah09	31	Ah09_117709618	Ah09_117709632	3.4764	7.588	-0.6615
		Post-Rainy 2020-21 (S8)	L2	qCT70Ah10	Ah10	19	Ah10_80262894	Ah10_80287745	2.6988	8.5877	0.3824
		Post-Rainy 2020-21 (S8)	L2	qCT45Ah11	Ah11	66	Ah11_144152240	Ah11_144152208	3.9474	9.5381	-0.3604
		Post-Rainy 2017-18 (S3)	L2	qCT70Ah12	Ah12	88	Ah02_1308170	Ah12_35005363	2.8544	14.0267	-0.9501
		Post-Rainy 2020-21 (S8)	L2	qCT70Ah07	Ah17	45	Ah07_78345818	Ah07_77573062	2.5486	7.1253	-0.3441
		Post-Rainy 2020-21 (S8)	L2	qCT45Ah18	Ah18	83	Ah18_25332790	Ah18_25332858	2.9433	4.4933	0.2513
		Post-Rainy 2020-21 (S8)	L2	qCT45Ah19	Ah19	29	Ah19_155172370	Ah19_155170119	3.4508	5.3049	0.2897
		Post-Rainy 2020-21 (S8)	L2	qCT70Ah20.1	Ah20	31	Ah20_143683274	Ah20_126357764	2.9383	10.2093	-0.03887
		Post-Rainy 2019-20 (S7)	L3	qCT70Ah20.2	Ah20	143	Ah20_143925737	Ah20_135163340	3.1469	13.0118	-0.5618
	Haulm weight (g plant-1)	Rainy 2018 (S4)	L2	qHWAh07	Ah07	47	Ah07_78345317	Ah07_76081231	3.7408	10.0985	1.3384
		Rainy 2018 (S4)	L2	qHWAh12	Ah12	88	Ah02_1308170	Ah12_35005363	3.4394	20.7518	2.2012
	Heat use efficiency	Post-Rainy 2018-19 (S5)	L2	qHUEAh01	Ah01	41	Ah01_38928302	Ah01_593934	3.0759	5.1786	0.045
		Post-Rainy 2018-19 (S5)	L2	qHUEAh03	Ah03	137	Ah03_143434398	Ah03_142323610	4.7485	8.2029	0.0519
		Post-Rainy 2018-19 (S5)	L2	qHUEAh09	Ah09	26	Ah09_117709618	Ah09_117709632	2.6051	4.1306	0.0412
		Post-Rainy 2018-19 (S5)	L2	qHUEAh15	Ah15	39	Ah15_73661747	Ah15_57473659	2.9245	8.6188	0.0723
	Leaf dry weight (g plant-1)	Rainy 2018 (S4)	L2	qLDWAh01	Ah01	108	Ah01_38930824	Ah01_249115	3.7162	10.2722	0.7401
		Rainy 2018 (S4)	L2	qLDWAh07	Ah07	47	Ah07_78345317	Ah07_76081231	2.5401	5.9217	0.585
		Post-Rainy 2020-21 (S8)	L2	qLDW45Ah07	Ah07	47	Ah07_78345317	Ah07_76081231	2.5729	7.0811	0.0148
		Rainy 2018 (S4)	L2	qLDWAh12	Ah12	62	Ah02_2746620	Ah12_14883096	2.9814	5.4887	0.4764
		Rainy 2018 (S4)	L2	qLDWAh20.1	Ah20	84	Ah20_143925824	Ah20_126358874	3.0258	8.5452	0.6058
		Post-Rainy 2017-18 (S3)	L2	qLDWAh20.2	Ah20	152	Ah20_135163340	Ah20_143955111	2.7855	6.1815	1.9884
		Rainy 2018 (S4)	L2	qLDWAh20.3	Ah20	170	Ah20_143291429	Ah20_134973352	2.7698	7.2445	0.7083
	Leaf area	Post-Rainy 2020-21 (S8)	L2	qLA45Ah12	Ah12	86	Ah02_1308170	Ah12_35005363	3.2855	13.2114	3.5091
		Post-Rainy 2020-21 (S8)	L2	qLA70Ah12	Ah12	86	Ah02_1308170	Ah12_35005363	3.147	10.6393	3.1318
		Post-Rainy 2020-21 (S8)	L2	qLA70Ah19	Ah19	87	Ah19_147765098	Ah19_148048071	2.6446	5.9243	1.4701
		Post-Rainy 2020-21 (S8)	L2	qLA70Ah20.1	Ah20	169	Ah20_143291429	Ah20_134973352	3.5496	10.5593	2.5146
		Post-Rainy 2020-21 (S8)	L2	qLA45Ah20.2	Ah20	173	Ah20_143291429	Ah20_134973352	3.1038	6.0885	1.8314
	Specific leaf area (cm2/g)	Post-Rainy 2019-20 (S7)	L3	qSLAAh04	Ah04	92	Ah04_124565730	Ah04_123480124	3.7447	9.5406	8.6633
		Post-Rainy 2020-21 (S8)	L2	qSLA70Ah09	Ah09	56	Ah09_117711151	Ah09_117711232	2.7085	6.0935	2.2395
		Post-Rainy 2020-21 (S8)	L2	qSLAAh12	Ah12	87	Ah02_1308170	Ah12_35005363	3.4019	14.5636	4.6915
		Post-Rainy 2018-19 (S5)	L2	qSLAAh18	Ah18	47	Ah18_25332643	Ah18_25332789	2.5299	6.8582	7.9059
		Post-Rainy 2018-19 (S5)	L2	qSLAAh20.1	Ah20	138	Ah20_143917865	Ah20_143925737	3.1371	10.1348	8.3013
		Post-Rainy 2019-20 (S7)	L3	qSLAAh20.2	Ah20	138	Ah20_143917865	Ah20_143925737	3.7769	13.3611	11.4444
	Number of primary branches	Post-Rainy 2017-18 (S3)	L2	qNPBAh03	Ah03	47	Ah03_39482436	Ah03_11465956	2.6582	6.5013	-0.4346
		Rainy 2018 (S4)	L2	qNPBAh07	Ah07	61	Ah07_76021033	Ah07_76020819	3.4116	7.7415	-0.2173
	Number of secondary branches	Post-Rainy 2017-18 (S3)	L2	qNSBAh09	Ah09	73	Ah09_117711232	Ah19_155135353	3.6115	12.2498	-0.7724
		Rainy 2018 (S4)	L2	qNSBAh12	Ah12	86	Ah02_1308170	Ah12_35005363	6.134	28.9494	-0.3611
		Post-Rainy 2017-18 (S3)	L2	qNSBAh20	Ah20	86	Ah20_126358874	Ah20_143912200	2.7936	7.7507	0.6076
	Plant height (cm)	Post-Rainy 2017-18	L2	qPHAh04	Ah04	81	Ah04_123484568	Ah04_125844637	3.6132	8.218	-1.1307
		Post-Rainy 2017-18	L2	qPHAh15	Ah15	76	Ah15_26255057	Ah15_26251309	3.2691	7.923	-1.2316
	SPAD chlorophyll meter reading	Rainy 2018 (S4)	L2	qSCMRAh03	Ah03	104	Ah03_126795083	Ah03_143434398	2.6463	7.8909	0.6464
		Rainy 2018 (S4)	L2	qSCMRAh06	Ah06	37	Ah06_3839528	Ah06_3786618	2.6877	8.5565	-0.8455
		Post-Rainy 2020-21 (S8)	L2	qSCMR70Ah20	Ah20	60	Ah20_126360937	Ah20_126353647	2.5099	9.1504	-0.7532
	Specific leaf weight (g/cm2)	Post-Rainy 2018-19 (S5)	L2	qSLWAh03	Ah03	51	Ah03_11465956	Ah03_31688785	5.949	38.6707	-0.0052
		Post-Rainy 2018-19 (S5)	L2	qSLWAh17	Ah17	64	Ah07_77404263	Ah17_48527395	8.6934	33.411	-0.0053
		Post-Rainy 2018-19 (S5)	L2	qSLWAh20	Ah20	165	Ah20_143291429	Ah20_134973352	8.1317	31.411	-0.0053
	Stem dry weight (g plant-1)	Post-Rainy 2018-19 (S5)	L2	qSDWAh07	Ah07	28	Ah07_76018262	Ah07_78394953	3.0649	8.6806	-0.8293
		Post-Rainy 2018-19 (S5)	L2	qSDWAh12	Ah12	88	Ah02_1308170	Ah12_35005363	6.082	44.6213	-2.3366
	Relative water content	Post-Rainy 2019-20 (S7)	L3	qRWCAh08	Ah08	24	Ah08_26119436	Ah18_97934092	2.6116	10.6898	6.7451

## Sheet: Supplementary Table 4 
	Supplementary Table 4. Epistatic interactions identified for agronomic, phenological and physiological traits under heat stress.
	Traits Name	Environment	Season and Year	Chromosome_1	Position_1	Left Marker_1	Right Marker_1	Chromosome_2	Position_2	Left Marker_2	Right Marker_2	LOD	PVE(%)	Add1	Add2	Additive x Additive
	Shelling percentage	L3	Post Rainy _2019-2020	4	60	Ah04_125834707	Ah04_123473242	10	60	Ah20_46617908	Ah10_96266377	19.54	79.3611	64.7195	-74.9279	-64.508
	Sound mature kernel percentage	L2	Rainy 2019	3	110	Ah03_126795083	Ah03_143434398	13	10	Ah13_31562323	Ah13_113249359	22.621	59.7375	1.3437	1.5474	-1.4199
	Seed weight (g plant-1)	L2	Rainy 2018	1	30	Ah01_38928302	Ah01_593934	20	160	Ah20_143291429	Ah20_134973352	8.8555	35.1734	-1.6539	-1.1341	1.9774
	Seed weight (g plant-1)	L2	Rainy 2018	14	70	Ah14_8773288	Ah14_9770476	20	160	Ah20_143291429	Ah20_134973352	8.6528	39.3118	1.8865	-0.8937	-2.0501
	Sound mature kernel percentage	L2	Rainy 2019	13	10	Ah13_31562323	Ah13_113249359	17	50	Ah17_103081209	Ah17_106657712	22.4858	60.9674	1.5224	1.2996	-1.3722
	Seed weight (g plant-1)	L2	Rainy 2018	3	130	Ah03_143434398	Ah03_142323610	20	160	Ah20_143291429	Ah20_134973352	8.3051	33.5442	1.7551	-1.2142	-1.8861
	Sound mature kernel percentage	L2	Rainy 2019	19	10	Ah19_155174116	Ah19_155172354	20	160	Ah20_143291429	Ah20_134973352	21.7034	57.2778	1.5219	1.6719	-1.3308
	Sound mature kernel percentage	L2	Rainy 2019	7	60	Ah07_76021033	Ah07_76020819	20	160	Ah20_143291429	Ah20_134973352	21.6509	57.3949	1.4338	1.5309	-1.4799
	Sound mature kernel percentage	L2	Rainy 2019	15	30	Ah15_26456454	Ah15_155618250	20	160	Ah20_143291429	Ah20_134973352	21.5792	56.1943	1.4898	1.6319	-1.4201
	Sound mature kernel percentage	L2	Rainy 2019	17	50	Ah17_103081209	Ah17_106657712	20	160	Ah20_143291429	Ah20_134973352	20.7992	51.9189	-1.5403	1.7199	1.6089
	Sound mature kernel percentage	L2	Rainy 2019	6	40	Ah06_3839528	Ah06_3786618	20	160	Ah20_143291429	Ah20_134973352	19.6728	57.3949	-1.5681	1.2533	1.7715
	Sound mature kernel percentage	L2	Rainy 2019	13	10	Ah13_31562323	Ah13_113249359	18	70	Ah18_25332790	Ah18_25332858	19.6696	59.8547	1.502	-1.3513	1.4106
	Sound mature kernel percentage	L2	Rainy 2019	16	10	Ah16_77480103	Ah16_100255944	19	150	Ah19_155165184	Ah19_155136523	19.5518	55.1694	1.5667	-1.5338	1.6512
	Sound mature kernel percentage	L2	Rainy 2019	4	10	Ah04_124629312	Ah04_123397359	13	10	Ah13_31562323	Ah13_113249359	19.4262	60.0597	-1.4319	1.5527	1.2867
	Sound mature kernel percentage	L2	Rainy 2019	2	40	Ah02_2746502	Ah02_2746718	13	10	Ah13_31562323	Ah13_113249359	19.3072	58.9762	1.4474	1.5917	-1.3215
	Seed weight (g plant-1)	L2	Rainy 2018	16	20	Ah16_100255944	Ah16_4269467	20	160	Ah20_143291429	Ah20_134973352	7.8458	32.9498	1.7283	-1.096	-1.9418
	Sound mature kernel percentage	L2	Rainy 2019	4	10	Ah04_124629312	Ah04_123397359	20	170	Ah20_143291429	Ah20_134973352	19.1896	56.7214	-1.5802	1.4908	1.4761
	Sound mature kernel percentage	L2	Rainy 2019	2	70	Ah02_2697303	Ah02_2703097	16	10	Ah16_77480103	Ah16_100255944	18.8143	56.0771	1.4537	1.5901	-1.6636
	Sound mature kernel percentage	L2	Rainy 2019	11	80	Ah11_144143690	Ah11_144131406	20	170	Ah20_143291429	Ah20_134973352	18.6953	57.9513	1.4162	1.4611	-1.5328
	Sound mature kernel percentage	L2	Rainy 2019	1	60	Ah01_5491601	Ah01_38929419	4	10	Ah04_124629312	Ah04_123397359	18.4544	59.2983	1.2617	-1.6232	1.5956
	Sound mature kernel percentage	L2	Rainy 2019	12	30	Ah12_12348612	Ah12_6108508	20	160	Ah20_143291429	Ah20_134973352	18.3123	57.1313	-1.6548	1.4185	1.5481
	Sound mature kernel percentage	L2	Rainy 2019	2	40	Ah02_2746502	Ah02_2746718	18	70	Ah18_25332790	Ah18_25332858	18.2803	57.4535	1.5035	-1.452	1.4403
	Sound mature kernel percentage	L2	Rainy 2019	16	10	Ah16_77480103	Ah16_100255944	20	60	Ah20_126360937	Ah20_126353647	17.721	53.5002	1.5469	-1.5098	1.6565
	Sound mature kernel percentage	L2	Rainy 2019	10	30	Ah10_80287745	Ah10_79261332	20	160	Ah20_143291429	Ah20_134973352	17.6892	53.5295	-1.5902	1.612	1.5288
	Sound mature kernel percentage	L2	Rainy 2019	4	10	Ah04_124629312	Ah04_123397359	16	10	Ah16_77480103	Ah16_100255944	17.656	58.0098	-1.5531	1.3717	1.448
	Sound mature kernel percentage	L2	Rainy 2019	13	10	Ah13_31562323	Ah13_113249359	19	10	Ah19_155174116	Ah19_155172354	17.3894	61.2017	1.5455	1.4366	-1.2499
	Sound mature kernel percentage	L2	Rainy 2019	5	10	Ah05_114993346	Ah05_114994210	13	10	Ah13_31562323	Ah13_113249359	17.259	59.6497	-1.4105	1.5531	1.301
	Sound mature kernel percentage	L2	Rainy 2019	14	30	Ah14_132351389	Ah14_11643597	16	10	Ah16_77480103	Ah16_100255944	17.0593	57.8048	1.505	1.3795	-1.509
	Sound mature kernel percentage	L2	Rainy 2019	9	40	Ah09_117710500	Ah09_117710533	20	160	Ah20_143291429	Ah20_134973352	16.9638	57.717	1.506	1.6332	-1.3214
	Sound mature kernel percentage	L2	Rainy 2019	13	10	Ah13_31562323	Ah13_113249359	14	30	Ah14_132351389	Ah14_11643597	16.8731	60.4403	1.553	1.4137	-1.2889
	Sound mature kernel percentage	L2	Rainy 2019	16	10	Ah16_77480103	Ah16_100255944	18	30	Ah18_3399867	Ah18_3400041	16.7423	55.6379	1.5041	-1.5729	1.5355
	Sound mature kernel percentage	L2	Rainy 2019	2	40	Ah02_2746502	Ah02_2746718	4	10	Ah04_124629312	Ah04_123397359	16.7206	59.2397	1.4313	-1.5143	1.3523
	Sound mature kernel percentage	L2	Rainy 2019	1	60	Ah01_5491601	Ah01_38929419	5	20	Ah05_114993346	Ah05_114994210	16.7195	56.6628	1.3164	-1.6178	1.6377
	Sound mature kernel percentage	L2	Rainy 2019	1	70	Ah01_38929446	Ah01_38930228	13	10	Ah13_31562323	Ah13_113249359	16.6229	64.7449	1.5758	1.5675	-1.4077
	Sound mature kernel percentage	L2	Rainy 2019	8	20	Ah08_27217002	Ah08_26119436	19	90	Ah19_147765098	Ah19_148048071	16.585	58.127	1.5054	-1.3834	1.735
	Sound mature kernel percentage	L2	Rainy 2019	5	20	Ah05_114993346	Ah05_114994210	16	10	Ah16_77480103	Ah16_100255944	16.571	57.9805	-1.484	1.3928	1.4942
	Sound mature kernel percentage	L2	Rainy 2019	5	10	Ah05_114993346	Ah05_114994210	8	20	Ah08_27217002	Ah08_26119436	16.2946	55.6086	-1.6242	1.5782	1.5281
	Shelling percentage	L3	Post Rainy _2019-2020	10	40	Ah10_79261332	Ah10_60029979	14	30	Ah14_132351389	Ah14_11643597	41.3626	58.5577	-63.543	61.286	-60.2019
	Seed weight (g plant-1)	L2	Rainy 2018	9	20	Ah09_117709552	Ah09_117709598	20	160	Ah20_143291429	Ah20_134973352	7.6369	36.7989	-1.7105	-1.1411	1.8447
	Sound mature kernel percentage	L2	Rainy 2019	14	30	Ah14_132351389	Ah14_11643597	18	30	Ah18_3399867	Ah18_3400041	16.2736	58.3612	1.497	-1.4615	1.3995
	Sound mature kernel percentage	L2	Rainy 2019	3	110	Ah03_126795083	Ah03_143434398	18	30	Ah18_3399867	Ah18_3400041	16.2487	57.8927	1.3612	-1.4714	1.5661
	Shelling percentage	L3	Post Rainy _2019-2020	10	40	Ah10_79261332	Ah10_60029979	19	140	Ah19_155135344	Ah19_155165240	44.3676	58.3488	-62.9855	61.7689	-60.2761
	Shelling percentage	L3	Post Rainy _2019-2020	10	40	Ah10_79261332	Ah10_60029979	20	30	Ah20_143683274	Ah20_126357764	45.8491	58.3139	-63.0288	61.5989	-60.3807
	Sound mature kernel percentage	L2	Rainy 2019	2	20	Ah02_2746569	Ah02_2746486	12	30	Ah12_12348612	Ah12_6108508	16.1886	54.7301	1.6336	1.5172	-1.6268
	Sound mature kernel percentage	L2	Rainy 2019	13	10	Ah13_31562323	Ah13_113249359	20	20	Ah20_126359973	Ah20_143886588	16.0473	58.2734	1.5316	-1.4645	1.3001
	Sound mature kernel percentage	L2	Rainy 2019	8	30	Ah18_97934092	Ah08_26119406	20	160	Ah20_143291429	Ah20_134973352	15.8927	55.1987	-1.6711	1.3797	1.5644
	Sound mature kernel percentage	L2	Rainy 2019	4	10	Ah04_124629312	Ah04_123397359	8	20	Ah08_27217002	Ah08_26119436	15.8545	55.9307	-1.6757	1.567	1.4894
	Sound mature kernel percentage	L2	Rainy 2019	5	10	Ah05_114993346	Ah05_114994210	20	170	Ah20_143291429	Ah20_134973352	15.5906	56.1943	-1.6082	1.5167	1.4961
	Sound mature kernel percentage	L2	Rainy 2019	5	20	Ah05_114993346	Ah05_114994210	18	30	Ah18_3399867	Ah18_3400041	15.5552	56.6921	1.4493	-1.5071	1.5198
	Sound mature kernel percentage	L2	Rainy 2019	3	20	Ah03_34008041	Ah03_71526898	20	160	Ah20_143291429	Ah20_134973352	15.5204	58.1562	-0.6168	2.369	0.7443
	Sound mature kernel percentage	L2	Rainy 2019	18	30	Ah18_3399867	Ah18_3400041	19	10	Ah19_155174116	Ah19_155172354	15.4829	59.064	-1.4562	1.4857	1.3709
	Shelling percentage	L3	Post Rainy _2019-2020	10	40	Ah10_79261332	Ah10_60029979	20	10	Ah20_143926200	Ah20_143926257	43.2162	58.1136	-63.0201	61.523	-60.5261
	Sound mature kernel percentage	L2	Rainy 2019	1	70	Ah01_38929446	Ah01_38930228	20	170	Ah20_143291429	Ah20_134973352	15.2793	62.5194	1.6362	1.5168	-1.493
	Sound mature kernel percentage	L2	Rainy 2019	17	50	Ah17_103081209	Ah17_106657712	19	150	Ah19_155165184	Ah19_155136523	15.1669	58.3612	1.4304	-1.4148	1.5197
	Sound mature kernel percentage	L2	Rainy 2019	8	20	Ah08_27217002	Ah08_26119436	14	30	Ah14_132351389	Ah14_11643597	15.1526	55.755	1.5833	1.6017	-1.5402
	Shelling percentage	L3	Post Rainy _2019-2020	3	100	Ah03_126795083	Ah03_143434398	13	50	Ah13_121981237	Ah13_14018228	47.4268	58.0003	-63.1897	-61.0124	61.4757
	Sound mature kernel percentage	L2	Rainy 2019	2	40	Ah02_2746502	Ah02_2746718	5	10	Ah05_114993346	Ah05_114994210	15.1242	59.0347	1.4236	-1.5035	1.3808
	Sound mature kernel percentage	L2	Rainy 2019	1	100	Ah01_38930824	Ah01_249115	2	70	Ah02_2697303	Ah02_2703097	15.0698	57.2778	1.5229	1.4393	-1.7625
	Sound mature kernel percentage	L2	Rainy 2019	14	30	Ah14_132351389	Ah14_11643597	19	90	Ah19_147765098	Ah19_148048071	15.0252	57.5706	-1.368	1.5082	1.4825
	Shelling percentage	L3	Post Rainy _2019-2020	3	110	Ah03_126795083	Ah03_143434398	12	30	Ah12_12348612	Ah12_6108508	40.932	57.9249	-62.7909	-61.7443	60.9217
	Sound mature kernel percentage	L2	Rainy 2019	5	10	Ah05_114993346	Ah05_114994210	19	90	Ah19_147765098	Ah19_148048071	14.7902	58.7419	-1.4715	1.4536	1.3625
	Sound mature kernel percentage	L2	Rainy 2019	2	40	Ah02_2746502	Ah02_2746718	17	50	Ah17_103081209	Ah17_106657712	14.5597	59.8254	1.4507	1.3608	-1.446
	Sound mature kernel percentage	L2	Rainy 2019	7	10	Ah07_76081288	Ah07_76018275	16	10	Ah16_77480103	Ah16_100255944	14.3385	56.8385	-1.5681	1.4602	1.471
	Sound mature kernel percentage	L2	Rainy 2019	5	20	Ah05_114993346	Ah05_114994210	15	90	Ah15_155617677	Ah15_26251219	14.2094	55.1108	-1.6085	1.5697	1.4694
	Sound mature kernel percentage	L2	Rainy 2019	2	40	Ah02_2746502	Ah02_2746718	14	30	Ah14_132351389	Ah14_11643597	13.9187	57.9513	1.4686	-1.3845	1.4813
	Shelling percentage	L3	Post Rainy _2019-2020	2	60	Ah02_951232	Ah02_2697303	4	70	Ah04_123380793	Ah04_123380754	44.5417	57.8818	-59.8956	-63.0064	63.987
	Sound mature kernel percentage	L2	Rainy 2019	11	60	Ah11_144130601	Ah11_144152240	16	10	Ah16_77480103	Ah16_100255944	13.8809	59.2104	1.4892	1.3772	-1.4157
	Sound mature kernel percentage	L2	Rainy 2019	2	40	Ah02_2746502	Ah02_2746718	20	20	Ah20_126359973	Ah20_143886588	13.8672	56.9556	1.494	-1.5933	1.414
	Shelling percentage	L3	Post Rainy _2019-2020	10	40	Ah10_79261332	Ah10_60029979	15	80	Ah15_26255057	Ah15_26251309	41.2776	57.7762	-62.8398	-61.4166	60.9127
	Shelling percentage	L3	Post Rainy _2019-2020	10	40	Ah10_79261332	Ah10_60029979	12	30	Ah12_12348612	Ah12_6108508	47.2096	57.7732	-62.9293	-61.2144	61.1394
	Shelling percentage	L3	Post Rainy _2019-2020	12	30	Ah12_12348612	Ah12_6108508	19	140	Ah19_155135344	Ah19_155165240	45.2671	57.7729	-61.87	62.5781	-60.9372
	Sound mature kernel percentage	L2	Rainy 2019	2	40	Ah02_2746502	Ah02_2746718	3	110	Ah03_126795083	Ah03_143434398	13.8199	58.3027	1.4551	1.3552	-1.5391
	Shelling percentage	L3	Post Rainy _2019-2020	15	80	Ah15_26255057	Ah15_26251309	19	140	Ah19_155135344	Ah19_155165240	40.3349	57.6537	-61.9901	62.4364	-61.0058
	Sound mature kernel percentage	L2	Rainy 2019	4	10	Ah04_124629312	Ah04_123397359	18	30	Ah18_3399867	Ah18_3400041	13.6631	57.8927	-1.4974	-1.4259	-1.4024
	Sound mature kernel percentage	L2	Rainy 2019	18	30	Ah18_3399867	Ah18_3400041	20	100	Ah20_143957948	Ah20_126356143	13.6617	58.3027	-1.4138	1.4575	1.4134
	Shelling percentage	L3	Post Rainy _2019-2020	15	80	Ah15_26255057	Ah15_26251309	20	30	Ah20_143683274	Ah20_126357764	39.9908	57.4997	-61.9083	62.3134	-61.1876
	Shelling percentage	L3	Post Rainy _2019-2020	4	60	Ah04_125834707	Ah04_123473242	19	40	Ah19_155170119	Ah19_155172719	9.7032	57.4628	62.1277	-62.3482	-61.2441
	Sound mature kernel percentage	L2	Rainy 2019	4	10	Ah04_124629312	Ah04_123397359	12	30	Ah12_12348612	Ah12_6108508	13.4304	57.5413	-1.5825	1.4099	1.4958
	Shelling percentage	L3	Post Rainy _2019-2020	19	170	Ah19_1368394	Ah19_155136447	20	30	Ah20_143683274	Ah20_126357764	37.3513	57.443	-61.5794	62.4649	-61.4232
	Sound mature kernel percentage	L2	Rainy 2019	4	10	Ah04_124629312	Ah04_123397359	15	90	Ah15_155617677	Ah15_26251219	13.4116	55.1401	-1.6777	1.613	1.4296
	Sound mature kernel percentage	L2	Rainy 2019	1	60	Ah01_5491601	Ah01_38929419	19	170	Ah19_1368394	Ah19_155136447	13.3811	58.7712	1.2822	-1.5205	1.6683
	Sound mature kernel percentage	L2	Rainy 2019	2	40	Ah02_2746502	Ah02_2746718	15	30	Ah15_26456454	Ah15_155618250	13.2255	57.3949	1.5325	-1.3921	1.5361
	Shelling percentage	L3	Post Rainy _2019-2020	4	60	Ah04_125834707	Ah04_123473242	5	70	Ah05_110947761	Ah05_110947767	25.7658	57.3878	62.2958	-61.8414	-61.5412
	Shelling percentage	L3	Post Rainy _2019-2020	12	30	Ah12_12348612	Ah12_6108508	15	80	Ah15_26255057	Ah15_26251309	44.1201	57.3831	-61.9244	-62.123	61.4069
	Shelling percentage	L3	Post Rainy _2019-2020	19	80	Ah19_16236745	Ah19_155179123	20	30	Ah20_143683274	Ah20_126357764	37.1019	57.38	-61.7663	62.2767	-61.4625
	Shelling percentage	L3	Post Rainy _2019-2020	4	60	Ah04_125834707	Ah04_123473242	15	80	Ah15_26255057	Ah15_26251309	24.9642	57.3798	62.2486	-61.9255	-61.5146
	Sound mature kernel percentage	L2	Rainy 2019	1	80	Ah01_38932929	Ah01_38930824	8	20	Ah08_27217002	Ah08_26119436	13.187	55.55	-1.6339	1.6093	1.484
	Shelling percentage	L3	Post Rainy _2019-2020	5	70	Ah05_110947761	Ah05_110947767	9	40	Ah09_117710500	Ah09_117710533	51.9799	57.3257	-61.658	62.1891	-61.6407
	Shelling percentage	L3	Post Rainy _2019-2020	5	70	Ah05_110947761	Ah05_110947767	12	30	Ah12_12348612	Ah12_6108508	43.868	57.2951	-61.7568	-61.9129	62.0058
	Sound mature kernel percentage	L2	Rainy 2019	3	110	Ah03_126795083	Ah03_143434398	19	150	Ah19_155165184	Ah19_155136523	13.1423	55.5793	1.4889	-1.5324	1.6878
	Sound mature kernel percentage	L2	Rainy 2019	8	20	Ah08_27217002	Ah08_26119436	16	10	Ah16_77480103	Ah16_100255944	13.0361	53.7345	1.5997	1.5749	-1.6156
	Sound mature kernel percentage	L2	Rainy 2019	8	20	Ah08_27217002	Ah08_26119436	13	10	Ah13_31562323	Ah13_113249359	12.8224	56.4578	1.524	1.6988	-1.4745
	Sound mature kernel percentage	L2	Rainy 2019	6	20	Ah06_21260585	Ah06_3839543	16	10	Ah16_77480103	Ah16_100255944	12.7775	57.1021	-1.4835	1.4051	1.4996
	Sound mature kernel percentage	L2	Rainy 2019	4	40	Ah04_123480432	Ah04_124566470	5	20	Ah05_114993346	Ah05_114994210	12.6225	59.5911	1.3098	-1.472	1.5195
	Sound mature kernel percentage	L2	Rainy 2019	15	90	Ah15_155617677	Ah15_26251219	16	10	Ah16_77480103	Ah16_100255944	12.4987	53.2367	1.6007	1.5773	-1.5895
	Sound mature kernel percentage	L2	Rainy 2019	8	20	Ah08_27217002	Ah08_26119436	11	60	Ah11_144130601	Ah11_144152240	12.3874	56.1943	1.5747	1.6465	-1.5263
	Sound mature kernel percentage	L2	Rainy 2019	1	100	Ah01_38930824	Ah01_249115	10	40	Ah10_79261332	Ah10_60029979	12.2345	59.6204	1.4086	1.4038	-1.59
	Sound mature kernel percentage	L2	Rainy 2019	4	10	Ah04_124629312	Ah04_123397359	17	50	Ah17_103081209	Ah17_106657712	12.2175	60.3232	-1.4185	1.2662	1.3747
	Sound mature kernel percentage	L2	Rainy 2019	2	40	Ah02_2746502	Ah02_2746718	19	100	Ah19_3542114	Ah19_155179028	12.1824	57.8341	1.5071	-1.4052	1.4506
	Sound mature kernel percentage	L2	Rainy 2019	4	40	Ah04_123480432	Ah04_124566470	7	10	Ah07_76081288	Ah07_76018275	12.0972	56.0479	1.3296	-1.5493	1.581
	Sound mature kernel percentage	L2	Rainy 2019	7	20	Ah07_76081288	Ah07_76018275	19	90	Ah19_147765098	Ah19_148048071	12.088	57.3363	-1.4157	1.5113	1.4341
	Sound mature kernel percentage	L2	Rainy 2019	15	20	Ah15_112425796	Ah15_26456434	18	30	Ah18_3399867	Ah18_3400041	12.0316	58.0684	1.5198	-1.478	1.3968
	Sound mature kernel percentage	L2	Rainy 2019	2	40	Ah02_2746502	Ah02_2746718	7	10	Ah07_76081288	Ah07_76018275	11.828	57.922	1.4152	-1.485	1.4261
	Sound mature kernel percentage	L2	Rainy 2019	3	90	Ah03_139941694	Ah03_81091318	9	30	Ah09_117709618	Ah09_117709632	11.8134	47.8486	1.6548	-1.6787	1.8455
	Seed weight (g plant-1)	L2	Rainy 2018	4	130	Ah04_123469576	Ah04_125844645	20	160	Ah20_143291429	Ah20_134973352	7.5196	34.9964	-1.7997	-1.1416	1.8762
	Sound mature kernel percentage	L2	Rainy 2019	3	40	Ah03_996349	Ah03_39482436	12	100	Ah12_35005363	Ah12_39052433	11.6346	48.9028	1.4723	-1.6175	1.8019
	Sound mature kernel percentage	L2	Rainy 2019	3	130	Ah03_143434398	Ah03_142323610	15	90	Ah15_155617677	Ah15_26251219	11.5603	54.408	-1.6501	1.5414	1.5336
	Sound mature kernel percentage	L2	Rainy 2019	8	20	Ah08_27217002	Ah08_26119436	18	40	Ah18_3400041	Ah18_25332643	11.5286	54.7594	1.5034	1.5466	-1.5077
	Sound mature kernel percentage	L2	Rainy 2019	5	20	Ah05_114993346	Ah05_114994210	17	50	Ah17_103081209	Ah17_106657712	11.4937	60.9381	-1.4882	1.318	1.3964
	Sound mature kernel percentage	L2	Rainy 2019	1	30	Ah01_38928302	Ah01_593934	7	50	Ah07_76081231	Ah07_76021033	11.4856	55.55	1.5045	-1.4335	1.4872
	Sound mature kernel percentage	L2	Rainy 2019	2	70	Ah02_2697303	Ah02_2703097	8	10	Ah08_32180704	Ah08_27217002	11.435	55.4622	1.4588	1.5725	-1.6445
	Sound mature kernel percentage	L2	Rainy 2019	10	40	Ah10_79261332	Ah10_60029979	16	20	Ah16_100255944	Ah16_4269467	11.3418	58.9176	1.3536	1.5058	-1.5028
	Sound mature kernel percentage	L2	Rainy 2019	13	10	Ah13_31562323	Ah13_113249359	16	50	Ah16_2247722	Ah16_12806486	11.3385	58.9176	1.5313	-1.431	1.3613
	Sound mature kernel percentage	L2	Rainy 2019	7	30	Ah07_76018339	Ah07_78345152	14	70	Ah14_8773288	Ah14_9770476	11.0554	51.5383	-1.6108	1.4803	1.6126
	Sound mature kernel percentage	L2	Rainy 2019	1	30	Ah01_38928302	Ah01_593934	18	30	Ah18_3399867	Ah18_3400041	10.9633	58.8005	1.4232	-1.4218	1.4392
	Sound mature kernel percentage	L2	Rainy 2019	11	60	Ah11_144130601	Ah11_144152240	13	10	Ah13_31562323	Ah13_113249359	10.9156	60.9967	1.3894	1.5662	-1.2486
	Sound mature kernel percentage	L2	Rainy 2019	2	20	Ah02_2746569	Ah02_2746486	10	40	Ah10_79261332	Ah10_60029979	10.8775	57.1021	1.53	1.4486	-1.5178
	Sound mature kernel percentage	L2	Rainy 2019	8	20	Ah08_27217002	Ah08_26119436	15	30	Ah15_26456454	Ah15_155618250	10.8598	53.0317	1.6109	-1.5273	1.6455
	Sound mature kernel percentage	L2	Rainy 2019	12	70	Ah12_2669559	Ah12_18479674	13	10	Ah13_31562323	Ah13_113249359	10.8209	58.5662	1.3584	1.6708	-1.4114
	Sound mature kernel percentage	L2	Rainy 2019	7	10	Ah07_76081288	Ah07_76018275	18	30	Ah18_3399867	Ah18_3400041	10.7762	56.1943	1.3545	-1.4389	1.5834
	Sound mature kernel percentage	L2	Rainy 2019	7	10	Ah07_76081288	Ah07_76018275	15	90	Ah15_155617677	Ah15_26251219	10.1642	53.8223	-1.6893	1.6619	1.5218
	Sound mature kernel percentage	L2	Rainy 2019	7	10	Ah07_76081288	Ah07_76018275	8	20	Ah08_27217002	Ah08_26119436	9.9878	55.8722	1.4653	1.5818	-1.6152
	Sound mature kernel percentage	L2	Rainy 2019	7	50	Ah07_76081231	Ah07_76021033	17	50	Ah17_103081209	Ah17_106657712	9.8693	58.1562	-1.3938	1.4389	1.5549
	Sound mature kernel percentage	L2	Rainy 2019	4	40	Ah04_123480432	Ah04_124566470	19	170	Ah19_1368394	Ah19_155136447	9.711	59.7668	1.3166	-1.4631	1.5271
	Sound mature kernel percentage	L2	Rainy 2019	11	130	Ah11_144151918	Ah11_144151916	18	30	Ah18_3399867	Ah18_3400041	9.6562	59.3568	1.5277	-1.4144	1.3627
	Sound mature kernel percentage	L2	Rainy 2019	7	30	Ah07_76018339	Ah07_78345152	10	40	Ah10_79261332	Ah10_60029979	9.581	50.7183	-1.5294	1.4956	1.523
	Sound mature kernel percentage	L2	Rainy 2019	4	40	Ah04_123480432	Ah04_124566470	14	30	Ah14_132351389	Ah14_11643597	9.5539	55.4329	1.3435	-1.4127	1.6742
	Sound mature kernel percentage	L2	Rainy 2019	3	130	Ah03_143434398	Ah03_142323610	17	50	Ah17_103081209	Ah17_106657712	9.4744	58.8883	-1.4428	1.2908	1.4176
	Sound mature kernel percentage	L2	Rainy 2019	15	90	Ah15_155617677	Ah15_26251219	19	90	Ah19_147765098	Ah19_148048071	9.4549	52.3289	1.5535	1.6568	-1.5262
	Sound mature kernel percentage	L2	Rainy 2019	2	20	Ah02_2746569	Ah02_2746486	11	50	Ah11_144138873	Ah11_144136814	9.4296	54.4666	1.4843	-1.3895	1.5051
	Sound mature kernel percentage	L2	Rainy 2019	3	40	Ah03_996349	Ah03_39482436	16	10	Ah16_77480103	Ah16_100255944	9.2859	55.4622	1.4305	1.5733	-1.6363
	Shell weight (g plant-1)	L2	Post Rainy 2020-2021	18	30	Ah18_3399867	Ah18_3400041	19	170	Ah19_1368394	Ah19_155136447	6.598	53.8556	2.5388	-2.5784	-3.5213
	Sound mature kernel percentage	L2	Rainy 2019	11	20	Ah11_144135862	Ah11_144152042	15	90	Ah15_155617677	Ah15_26251219	9.2453	53.6466	-1.6253	1.646	1.5083
	Sound mature kernel percentage	L2	Rainy 2019	3	130	Ah03_143434398	Ah03_142323610	8	40	Ah08_25283218	Ah08_10640559	8.8457	49.547	-1.807	1.5783	1.7341
	Sound mature kernel percentage	L2	Rainy 2019	9	40	Ah09_117710500	Ah09_117710533	13	10	Ah13_31562323	Ah13_113249359	8.8375	48.1121	-1.5684	1.9899	1.7091
	Sound mature kernel percentage	L2	Rainy 2019	1	50	Ah01_38929475	Ah01_5491601	15	90	Ah15_155617677	Ah15_26251219	8.8146	56.6628	1.3848	1.5635	-1.6614
	Sound mature kernel percentage	L2	Rainy 2019	14	30	Ah14_132351389	Ah14_11643597	20	20	Ah20_126359973	Ah20_143886588	8.6616	57.8927	1.3747	-1.481	1.3828
	Sound mature kernel percentage	L2	Rainy 2019	8	20	Ah08_27217002	Ah08_26119436	12	70	Ah12_2669559	Ah12_18479674	8.4462	51.6554	1.5989	1.5185	-1.6804
	Sound mature kernel percentage	L2	Rainy 2019	10	40	Ah10_79261332	Ah10_60029979	14	70	Ah14_8773288	Ah14_9770476	8.3408	56.9556	1.5173	1.4574	-1.594
	Sound mature kernel percentage	L2	Rainy 2019	1	60	Ah01_5491601	Ah01_38929419	14	90	Ah14_132351326	Ah14_1739116	8.1644	57.922	1.2837	-1.4959	1.6792
	Shell weight (g plant-1)	L2	Post Rainy 2020-2021	14	30	Ah14_132351389	Ah14_11643597	16	10	Ah16_77480103	Ah16_100255944	3.6855	52.884	2.5581	-2.869	-3.5638
	Shell weight (g plant-1)	L2	Post Rainy 2020-2021	14	30	Ah14_132351389	Ah14_11643597	20	160	Ah20_143291429	Ah20_134973352	13.444	52.8608	2.7639	-3.102	-3.5787
	Seed weight (g plant-1)	L2	Rainy 2018	15	20	Ah15_112425796	Ah15_26456434	20	160	Ah20_143291429	Ah20_134973352	7.2592	25.8468	-1.7601	-1.2182	1.9212
	Shell weight (g plant-1)	L2	Post Rainy 2020-2021	6	20	Ah06_21260585	Ah06_3839543	18	30	Ah18_3399867	Ah18_3400041	8.769	52.4984	-3.4424	2.8137	-2.9206
	Sound mature kernel percentage	L2	Rainy 2019	3	80	Ah03_120524959	Ah03_139941694	4	40	Ah04_123480432	Ah04_124566470	7.8945	60.616	-1.4485	1.2472	1.5828
	Seed weight (g plant-1)	L2	Rainy 2018	11	130	Ah11_144151918	Ah11_144151916	20	160	Ah20_143291429	Ah20_134973352	6.9386	31.8616	1.6918	-1.4702	-1.9034
	Sound mature kernel percentage	L2	Rainy 2019	7	20	Ah07_76081288	Ah07_76018275	13	10	Ah13_31562323	Ah13_113249359	7.8836	58.3027	1.385	1.5397	-1.413
	Sound mature kernel percentage	L2	Rainy 2019	3	50	Ah03_11465956	Ah03_31688785	7	40	Ah07_78394881	Ah07_76028454	6.9689	56.6921	1.4205	1.5802	-1.5736
	Shell weight (g plant-1)	L2	Post Rainy 2020-2021	2	40	Ah02_2746502	Ah02_2746718	18	10	Ah18_3399929	Ah18_3399867	10.3505	51.8866	-3.0311	2.6608	-3.3946
	Shell weight (g plant-1)	L2	Post Rainy 2020-2021	3	110	Ah03_126795083	Ah03_143434398	13	10	Ah13_31562323	Ah13_113249359	12.0494	51.7416	-3.0459	-3.526	2.6888
	Shell weight (g plant-1)	L2	Post Rainy 2020-2021	6	20	Ah06_21260585	Ah06_3839543	14	30	Ah14_132351389	Ah14_11643597	8.576	51.7184	-2.9623	2.3164	-3.0783
	Sound mature kernel percentage	L2	Rainy 2019	10	20	Ah10_80262894	Ah10_80287745	13	10	Ah13_31562323	Ah13_113249359	6.938	58.0391	-1.3075	1.4021	1.3322
	Shell weight (g plant-1)	L2	Post Rainy 2020-2021	5	20	Ah05_114993346	Ah05_114994210	18	30	Ah18_3399867	Ah18_3400041	7.6268	51.6018	-3.2105	2.6386	-2.9195
	Shell weight (g plant-1)	L2	Post Rainy 2020-2021	13	10	Ah13_31562323	Ah13_113249359	20	160	Ah20_143291429	Ah20_134973352	9.5626	51.582	3.156	-2.2619	-3.7761
	Sound mature kernel percentage	L2	Rainy 2019	3	50	Ah03_11465956	Ah03_31688785	16	10	Ah16_77480103	Ah16_100255944	6.6064	54.7301	1.3764	-1.5586	1.6815
	Shell weight (g plant-1)	L2	Post Rainy 2020-2021	5	60	Ah05_114994018	Ah05_110947761	14	30	Ah14_132351389	Ah14_11643597	5.3959	51.5357	-2.739	2.3335	-3.2521
	Shell weight (g plant-1)	L2	Post Rainy 2020-2021	3	100	Ah03_126795083	Ah03_143434398	14	30	Ah14_132351389	Ah14_11643597	6.8046	51.3543	-2.6416	2.4183	-3.2631
	Seed weight (g plant-1)	L2	Rainy 2018	2	60	Ah02_951232	Ah02_2697303	20	160	Ah20_143291429	Ah20_134973352	6.7916	38.9321	1.8725	-1.0812	-1.7818
	Sound mature kernel percentage	L2	Rainy 2019	3	60	Ah03_31688785	Ah03_53967134	8	20	Ah08_27217002	Ah08_26119436	6.5909	26.9697	1.738	1.8298	-1.8826
	Shell weight (g plant-1)	L2	Post Rainy 2020-2021	1	40	Ah01_38928302	Ah01_593934	18	30	Ah18_3399867	Ah18_3400041	5.8625	50.6958	-3.1328	2.6908	-3.013
	Shell weight (g plant-1)	L2	Post Rainy 2020-2021	1	100	Ah01_38930824	Ah01_249115	18	30	Ah18_3399867	Ah18_3400041	4.7224	50.6757	-2.9324	2.834	-3.4818
	Shell weight (g plant-1)	L2	Post Rainy 2020-2021	2	70	Ah02_2697303	Ah02_2703097	14	30	Ah14_132351389	Ah14_11643597	7.2259	50.5093	-3.0947	2.8298	-3.5662
	Shell weight (g plant-1)	L2	Post Rainy 2020-2021	6	20	Ah06_21260585	Ah06_3839543	20	170	Ah20_143291429	Ah20_134973352	10.281	50.3918	-3.4162	-3.07	2.7828
	Shell weight (g plant-1)	L2	Post Rainy 2020-2021	15	30	Ah15_26456454	Ah15_155618250	18	30	Ah18_3399867	Ah18_3400041	5.5634	50.2306	-2.8618	2.4348	-3.0985
	Shell weight (g plant-1)	L2	Post Rainy 2020-2021	5	30	Ah05_114993346	Ah05_114994210	20	170	Ah20_143291429	Ah20_134973352	9.1774	49.6849	-3.3426	-3.0955	2.8395
	Shell weight (g plant-1)	L2	Post Rainy 2020-2021	11	80	Ah11_144143690	Ah11_144131406	20	170	Ah20_143291429	Ah20_134973352	9.7345	49.6849	-3.0778	-3.0945	3.0103
	Sound mature kernel percentage	L2	Rainy 2019	13	10	Ah13_31562323	Ah13_113249359	15	30	Ah15_26456454	Ah15_155618250	6.5676	58.2441	1.4103	1.3738	-1.3503
	Shell weight (g plant-1)	L2	Post Rainy 2020-2021	15	30	Ah15_26456454	Ah15_155618250	20	160	Ah20_143291429	Ah20_134973352	12.3281	49.2943	-3.2617	-3.1584	3.0138
	Shell weight (g plant-1)	L2	Post Rainy 2020-2021	3	110	Ah03_126795083	Ah03_143434398	6	20	Ah06_21260585	Ah06_3839543	7.6352	49.0814	-2.397	-2.827	2.4809
	Sound mature kernel percentage	L2	Rainy 2019	3	50	Ah03_11465956	Ah03_31688785	14	50	Ah14_11643558	Ah14_132517499	6.56	41.992	1.5573	-1.6276	1.8636
	Shell weight (g plant-1)	L2	Post Rainy 2020-2021	10	30	Ah10_80287745	Ah10_79261332	20	160	Ah20_143291429	Ah20_134973352	8.4522	48.8353	2.5802	-2.9735	-3.2391
	Shell weight (g plant-1)	L2	Post Rainy 2020-2021	2	40	Ah02_2746502	Ah02_2746718	19	10	Ah19_155174116	Ah19_155172354	6.7018	48.8321	-2.4799	2.5109	-3.0103
	Shell weight (g plant-1)	L2	Post Rainy 2020-2021	19	10	Ah19_155174116	Ah19_155172354	20	160	Ah20_143291429	Ah20_134973352	12.1191	48.7976	-3.1129	-3.0885	3.1717
	Shell weight (g plant-1)	L2	Post Rainy 2020-2021	7	30	Ah07_76018339	Ah07_78345152	20	160	Ah20_143291429	Ah20_134973352	12.5946	48.7703	-3.3754	-2.635	3.2895
	Seed weight (g plant-1)	L2	Rainy 2018	13	50	Ah13_121981237	Ah13_14018228	20	160	Ah20_143291429	Ah20_134973352	6.6953	27.9317	-1.7006	-1.2872	1.9703
	Shell weight (g plant-1)	L2	Post Rainy 2020-2021	12	70	Ah12_2669559	Ah12_18479674	20	160	Ah20_143291429	Ah20_134973352	9.7509	48.569	3.0843	-2.8691	-3.3994
	Shell weight (g plant-1)	L2	Post Rainy 2020-2021	5	60	Ah05_114994018	Ah05_110947761	9	70	Ah09_117711232	Ah19_155135353	7.1109	48.5207	-3.3057	2.8542	-3.1592
	Shell weight (g plant-1)	L2	Post Rainy 2020-2021	18	70	Ah18_25332790	Ah18_25332858	20	160	Ah20_143291429	Ah20_134973352	9.8957	48.3742	-3.5008	-2.749	3.2632
	Shell weight (g plant-1)	L2	Post Rainy 2020-2021	2	40	Ah02_2746502	Ah02_2746718	6	20	Ah06_21260585	Ah06_3839543	4.9611	48.3456	-2.6368	-3.0798	2.6853
	Shell weight (g plant-1)	L2	Post Rainy 2020-2021	10	40	Ah10_79261332	Ah10_60029979	18	30	Ah18_3399867	Ah18_3400041	4.5155	48.2863	-3.3239	3.1038	-3.1731
	Shell weight (g plant-1)	L2	Post Rainy 2020-2021	16	30	Ah16_100255944	Ah16_4269467	20	160	Ah20_143291429	Ah20_134973352	11.1564	48.1698	3.1188	-2.8553	-3.3661
	Sound mature kernel percentage	L2	Rainy 2019	3	50	Ah03_11465956	Ah03_31688785	11	80	Ah11_144143690	Ah11_144131406	5.835	56.4578	1.4332	1.4905	-1.6102
	Shell weight (g plant-1)	L2	Post Rainy 2020-2021	3	110	Ah03_126795083	Ah03_143434398	20	160	Ah20_143291429	Ah20_134973352	12.8531	48.0841	-3.1688	-3.0112	3.2981
	Shell weight (g plant-1)	L2	Post Rainy 2020-2021	4	10	Ah04_124629312	Ah04_123397359	5	60	Ah05_114994018	Ah05_110947761	3.1808	47.9673	3.0907	-3.1633	-2.9119
	Shell weight (g plant-1)	L2	Post Rainy 2020-2021	1	50	Ah01_38929475	Ah01_5491601	3	110	Ah03_126795083	Ah03_143434398	4.688	47.9297	2.1544	-1.8941	-2.2488
	Sound mature kernel percentage	L2	Rainy 2019	10	40	Ah10_79261332	Ah10_60029979	11	80	Ah11_144143690	Ah11_144131406	5.4125	32.3871	1.4135	-1.456	1.6226
	Shell weight (g plant-1)	L2	Post Rainy 2020-2021	4	130	Ah04_123469576	Ah04_125844645	6	20	Ah06_21260585	Ah06_3839543	4.3821	47.8485	2.6892	-3.1396	-2.6212
	Shell weight (g plant-1)	L2	Post Rainy 2020-2021	1	30	Ah01_38928302	Ah01_593934	20	160	Ah20_143291429	Ah20_134973352	11.7093	47.6352	-3.3581	-2.7589	3.2972
	Shell weight (g plant-1)	L2	Post Rainy 2020-2021	2	40	Ah02_2746502	Ah02_2746718	3	110	Ah03_126795083	Ah03_143434398	7.2688	47.6167	-2.9886	-3.0905	2.9712
	Shell weight (g plant-1)	L2	Post Rainy 2020-2021	2	20	Ah02_2746569	Ah02_2746486	13	10	Ah13_31562323	Ah13_113249359	5.8095	47.3548	-2.7678	-3.5771	3.417
	Shell weight (g plant-1)	L2	Post Rainy 2020-2021	2	70	Ah02_2697303	Ah02_2703097	5	20	Ah05_114993346	Ah05_114994210	5.3884	47.1106	-2.4168	-2.9265	2.5655
	Shell weight (g plant-1)	L2	Post Rainy 2020-2021	1	40	Ah01_38928302	Ah01_593934	19	20	Ah19_155174116	Ah19_155172354	5.0309	46.9987	-2.6232	2.4414	-2.7064
	Shell weight (g plant-1)	L2	Post Rainy 2020-2021	3	110	Ah03_126795083	Ah03_143434398	9	30	Ah09_117709618	Ah09_117709632	3.7378	46.7679	-3.0467	3.0908	-3.145
	Sound mature kernel percentage	L2	Rainy 2019	11	80	Ah11_144143690	Ah11_144131406	14	30	Ah14_132351389	Ah14_11643597	5.2565	53.2074	-1.4701	1.5074	1.4782
	Shell weight (g plant-1)	L2	Post Rainy 2020-2021	3	110	Ah03_126795083	Ah03_143434398	5	20	Ah05_114993346	Ah05_114994210	4.6647	46.2293	-1.871	-2.2574	2.2575
	Shell weight (g plant-1)	L2	Post Rainy 2020-2021	2	70	Ah02_2697303	Ah02_2703097	4	10	Ah04_124629312	Ah04_123397359	5.0771	45.8145	-2.7675	2.9407	-2.907
	Shell weight (g plant-1)	L2	Post Rainy 2020-2021	2	40	Ah02_2746502	Ah02_2746718	20	170	Ah20_143291429	Ah20_134973352	12.0933	45.738	-3.1909	-3.3385	3.2315
	Pod weight (g plant-1)	L2	Post Rainy 2020-21	1	50	Ah01_38929475	Ah01_5491601	20	100	Ah20_143957948	Ah20_126356143	3.6101	45.4766	2.2282	-3.3691	-4.2912
	Shell weight (g plant-1)	L2	Post Rainy 2020-2021	4	50	Ah04_123380848	Ah04_123473180	20	160	Ah20_143291429	Ah20_134973352	11.4161	44.9857	-3.1776	-2.7213	3.1492
	Shell weight (g plant-1)	L2	Post Rainy 2020-2021	9	40	Ah09_117710500	Ah09_117710533	20	160	Ah20_143291429	Ah20_134973352	9.5032	44.7718	-2.8867	-2.8025	3.2852
	Shelling percentage	L2	Post Rainy 2020-2021	13	50	Ah13_121981237	Ah13_14018228	20	170	Ah20_143291429	Ah20_134973352	6.7158	44.6327	-4.2007	3.6183	5.1375
	Shell weight (g plant-1)	L2	Post Rainy 2020-2021	3	50	Ah03_11465956	Ah03_31688785	19	10	Ah19_155174116	Ah19_155172354	5.4021	44.5669	-3.4364	-3.1534	3.1289
	Shelling percentage	L2	Post Rainy 2020-2021	7	30	Ah07_76018339	Ah07_78345152	20	170	Ah20_143291429	Ah20_134973352	7.3245	44.2789	4.2601	3.7007	-5.4765
	Shell weight (g plant-1)	L2	Post Rainy 2020-2021	1	40	Ah01_38928302	Ah01_593934	2	70	Ah02_2697303	Ah02_2703097	6.2365	44.1172	-3.0297	-2.7796	2.8679
	Shell weight (g plant-1)	L2	Post Rainy 2020-2021	1	90	Ah01_38932929	Ah01_38930824	20	160	Ah20_143291429	Ah20_134973352	4.7291	44.0919	-3.119	-2.8494	3.2944
	Shell weight (g plant-1)	L2	Post Rainy 2020-2021	3	50	Ah03_11465956	Ah03_31688785	12	30	Ah12_12348612	Ah12_6108508	3.4628	43.7951	-3.1313	3.0837	-2.8829
	Shelling percentage	L2	Post Rainy 2020-2021	18	10	Ah18_3399929	Ah18_3399867	20	170	Ah20_143291429	Ah20_134973352	6.156	43.6986	4.8948	4.0528	-4.703
	Shelling percentage	L2	Post Rainy 2020-2021	19	90	Ah19_147765098	Ah19_148048071	20	160	Ah20_143291429	Ah20_134973352	6.7599	43.5696	-5.1377	3.6579	5.4481
	Shelling percentage	L2	Post Rainy 2020-2021	3	110	Ah03_126795083	Ah03_143434398	13	10	Ah13_31562323	Ah13_113249359	6.6042	43.5283	4.462	5.0863	-4.4545
	100-seed weight (g)	L1	Post Rainy _2015-2016	5	20	Ah05_114993346	Ah05_114994210	14	70	Ah14_8773288	Ah14_9770476	4.4947	43.2319	1.9437	-1.3431	-4.2557
	Shelling percentage	L2	Post Rainy 2020-2021	1	30	Ah01_38928302	Ah01_593934	20	170	Ah20_143291429	Ah20_134973352	8.1434	43.0272	4.5686	3.4656	-5.5187
	Shell weight (g plant-1)	L2	Post Rainy 2020-2021	4	130	Ah04_123469576	Ah04_125844645	10	40	Ah10_79261332	Ah10_60029979	4.4034	42.9494	2.982	-3.1325	-3.2252
	Shelling percentage	L2	Post Rainy 2020-2021	10	20	Ah10_80262894	Ah10_80287745	20	170	Ah20_143291429	Ah20_134973352	3.5757	42.592	-4.4105	3.0197	4.9878
	Shell weight (g plant-1)	L2	Post Rainy 2020-2021	3	50	Ah03_11465956	Ah03_31688785	18	70	Ah18_25332790	Ah18_25332858	3.2831	42.1033	-3.2229	-3.3469	3.0882
	Sound mature kernel percentage	L2	Rainy 2019	9	60	Ah09_117711151	Ah09_117711232	10	40	Ah10_79261332	Ah10_60029979	5.2385	27.409	-1.5613	1.7097	1.8015
	Seed weight (g plant-1)	L2	Rainy 2018	7	60	Ah07_76021033	Ah07_76020819	20	160	Ah20_143291429	Ah20_134973352	6.6445	34.7555	-1.6973	-1.014	2.0633
	Harvesting index	L2	Post rainy 2017-18	3	40	Ah03_996349	Ah03_39482436	18	30	Ah18_3399867	Ah18_3400041	6.1192	41.6437	-0.0477	-0.0417	0.0586
	Pod weight (g plant-1)	L2	Post Rainy 2020-21	4	40	Ah04_123480432	Ah04_124566470	14	60	Ah14_132517179	Ah14_8773288	3.2518	41.47	-2.56	-3.7721	5.1473
	Shell weight (g plant-1)	L2	Post Rainy 2020-2021	3	50	Ah03_11465956	Ah03_31688785	15	30	Ah15_26456454	Ah15_155618250	3.959	41.4413	-3.3788	-3.2987	3.1228
	Harvesting index	L2	Post rainy 2017-18	5	60	Ah05_114994018	Ah05_110947761	18	30	Ah18_3399867	Ah18_3400041	6.8837	41.386	-0.0423	0.0505	-0.0372
	Shell weight (g plant-1)	L2	Post Rainy 2020-2021	2	70	Ah02_2697303	Ah02_2703097	11	110	Ah11_144152132	Ah11_144151918	3.9236	41.1973	-3.049	2.895	-3.2561
	Harvesting index	L2	Post rainy 2017-18	5	60	Ah05_114994018	Ah05_110947761	10	10	Ah10_80290186	Ah10_80290200	5.0528	41.1373	-0.04	-0.0326	0.0408
	Shelling percentage	L2	Post Rainy 2020-2021	15	30	Ah15_26456454	Ah15_155618250	20	170	Ah20_143291429	Ah20_134973352	6.3678	41.1236	4.3902	4.4082	-4.9655
	Harvesting index	L2	Post rainy 2017-18	5	60	Ah05_114994018	Ah05_110947761	17	50	Ah17_103081209	Ah17_106657712	5.259	41.0956	-0.0344	-0.0316	0.039
	Harvesting index	L2	Post rainy 2017-18	4	40	Ah04_123480432	Ah04_124566470	20	170	Ah20_143291429	Ah20_134973352	7.3421	41.031	-0.0491	-0.0579	0.0392
	Pod weight (g plant-1)	L2	Post Rainy 2020-21	6	20	Ah06_21260585	Ah06_3839543	14	60	Ah14_132517179	Ah14_8773288	3.5162	41.0301	-3.4651	-3.0196	3.9631
	Shell weight (g plant-1)	L2	Post Rainy 2020-2021	3	50	Ah03_11465956	Ah03_31688785	11	20	Ah11_144135862	Ah11_144152042	5.4223	41.0099	-3.2795	3.0381	-3.2798
	Shell weight (g plant-1)	L2	Post Rainy 2020-2021	3	50	Ah03_11465956	Ah03_31688785	16	30	Ah16_100255944	Ah16_4269467	3.61	40.9263	-2.7894	3.1331	-3.4039
	Harvesting index	L2	Post rainy 2017-18	15	30	Ah15_26456454	Ah15_155618250	20	160	Ah20_143291429	Ah20_134973352	5.3763	40.8483	-0.0411	-0.064	0.0368
	Harvesting index	L2	Post rainy 2017-18	2	20	Ah02_2746569	Ah02_2746486	18	30	Ah18_3399867	Ah18_3400041	4.748	40.7468	-0.0427	0.0493	-0.0343
	Harvesting index	L2	Post rainy 2017-18	17	50	Ah17_103081209	Ah17_106657712	19	90	Ah19_147765098	Ah19_148048071	4.4527	40.729	-0.029	-0.0282	0.0391
	Shelling percentage	L2	Post Rainy 2020-2021	5	20	Ah05_114993346	Ah05_114994210	20	170	Ah20_143291429	Ah20_134973352	5.335	40.7136	4.7249	3.6239	-5.1422
	Harvesting index	L2	Post rainy 2017-18	18	30	Ah18_3399867	Ah18_3400041	20	170	Ah20_143291429	Ah20_134973352	4.4268	40.699	-0.0234	-0.0364	0.0378
	Harvesting index	L2	Post rainy 2017-18	1	100	Ah01_38930824	Ah01_249115	18	30	Ah18_3399867	Ah18_3400041	4.8861	40.6859	-0.0427	0.0557	-0.041
	Shell weight (g plant-1)	L2	Post Rainy 2020-2021	17	20	Ah17_3022700	Ah17_26418947	20	160	Ah20_143291429	Ah20_134973352	9.8069	40.6187	3.0459	-2.7159	-3.5991
	Shell weight (g plant-1)	L2	Rainy 2018	4	130	Ah04_123469576	Ah04_125844645	13	50	Ah13_121981237	Ah13_14018228	3.0204	40.5534	-0.4944	-0.4841	0.5505
	Shelling percentage	L2	Post Rainy 2020-2021	11	80	Ah11_144143690	Ah11_144131406	20	170	Ah20_143291429	Ah20_134973352	5.6116	40.3934	4.9528	4.2315	-4.4091
	Harvesting index	L2	Post rainy 2017-18	2	20	Ah02_2746569	Ah02_2746486	10	40	Ah10_79261332	Ah10_60029979	5.1242	40.2826	-0.0495	-0.0371	0.043
	Shell weight (g plant-1)	L2	Post Rainy 2020-2021	2	70	Ah02_2697303	Ah02_2703097	16	10	Ah16_77480103	Ah16_100255944	3.4893	40.1967	-3.0494	-3.0626	3.1912
	Shell weight (g plant-1)	L2	Post Rainy 2020-2021	3	50	Ah03_11465956	Ah03_31688785	4	10	Ah04_124629312	Ah04_123397359	3.1169	40.1549	-3.2783	3.341	-3.224
	Harvesting index	L2	Post rainy 2017-18	3	120	Ah03_126795083	Ah03_143434398	13	10	Ah13_31562323	Ah13_113249359	7.6924	40.0947	-0.0386	-0.0435	0.0502
	Harvesting index	L2	Post rainy 2017-18	19	170	Ah19_1368394	Ah19_155136447	20	170	Ah20_143291429	Ah20_134973352	8.7046	40.0922	-0.0376	-0.0524	0.0425
	Harvesting index	L2	Post rainy 2017-18	10	10	Ah10_80290186	Ah10_80290200	19	90	Ah19_147765098	Ah19_148048071	3.0802	40.0869	-0.0326	-0.0373	0.0422
	Harvesting index	L2	Post rainy 2017-18	17	50	Ah17_103081209	Ah17_106657712	20	170	Ah20_143291429	Ah20_134973352	6.3028	39.974	-0.029	-0.0407	0.0361
	Harvesting index	L2	Post rainy 2017-18	5	60	Ah05_114994018	Ah05_110947761	20	170	Ah20_143291429	Ah20_134973352	8.4607	39.906	-0.0468	-0.0546	0.0405
	Shelling percentage	L2	Post Rainy 2020-2021	6	20	Ah06_21260585	Ah06_3839543	20	170	Ah20_143291429	Ah20_134973352	3.4821	39.8906	4.5121	4.5771	-5.2174
	Harvesting index	L2	Post rainy 2017-18	14	70	Ah14_8773288	Ah14_9770476	18	30	Ah18_3399867	Ah18_3400041	5.3649	39.7739	-0.0405	0.0542	-0.0416
	Harvesting index	L2	Post rainy 2017-18	4	40	Ah04_123480432	Ah04_124566470	5	60	Ah05_114994018	Ah05_110947761	6.4915	39.6397	-0.0498	-0.048	0.0402
	Harvesting index	L2	Post rainy 2017-18	10	40	Ah10_79261332	Ah10_60029979	18	30	Ah18_3399867	Ah18_3400041	6.3439	39.5399	-0.0422	0.0591	-0.0444
	Harvesting index	L2	Post rainy 2017-18	12	70	Ah12_2669559	Ah12_18479674	20	160	Ah20_143291429	Ah20_134973352	3.1677	39.5371	0.0313	-0.0666	-0.0343
	Shelling percentage	L2	Post Rainy 2020-2021	3	110	Ah03_126795083	Ah03_143434398	20	170	Ah20_143291429	Ah20_134973352	8.6908	39.5006	4.7263	4.4085	-5.1447
	Harvesting index	L2	Post rainy 2017-18	5	60	Ah05_114994018	Ah05_110947761	19	40	Ah19_155170119	Ah19_155172719	4.7653	39.4188	-0.0385	0.0373	-0.0361
	Harvesting index	L2	Post rainy 2017-18	4	40	Ah04_123480432	Ah04_124566470	19	30	Ah19_155172370	Ah19_155170119	4.5374	39.3474	-0.043	0.0386	-0.0388
	Seed weight (g plant-1)	L2	Rainy 2018	18	70	Ah18_25332790	Ah18_25332858	18	80	Ah18_25332790	Ah18_25332858	6.4385	41.9454	1.3797	-1.2767	-1.1942
	Harvesting index	L2	Post rainy 2017-18	10	10	Ah10_80290186	Ah10_80290200	20	170	Ah20_143291429	Ah20_134973352	8.6974	39.3105	-0.0322	-0.0449	0.0393
	Harvesting index	L2	Post rainy 2017-18	5	60	Ah05_114994018	Ah05_110947761	14	70	Ah14_8773288	Ah14_9770476	7.0317	39.2721	-0.0436	-0.0395	0.0451
	Seed weight (g plant-1)	L2	Post Rainy 2020-2021	6	20	Ah06_21260585	Ah06_3839543	14	60	Ah14_132517179	Ah14_8773288	6.3929	52.584	-3.2001	-2.5873	3.609
	Harvesting index	L2	Post rainy 2017-18	4	40	Ah04_123480432	Ah04_124566470	18	10	Ah18_3399929	Ah18_3399867	5.5905	38.9519	-0.0359	0.0352	-0.0353
	Seed weight (g plant-1)	L2	Rainy 2018	19	90	Ah19_147765098	Ah19_148048071	20	160	Ah20_143291429	Ah20_134973352	6.2652	24.1922	-1.8869	-1.4304	1.9955
	Harvesting index	L2	Post rainy 2017-18	3	110	Ah03_126795083	Ah03_143434398	20	170	Ah20_143291429	Ah20_134973352	7.4984	38.6425	-0.0343	-0.0478	0.0413
	Harvesting index	L2	Post rainy 2017-18	1	110	Ah01_38930824	Ah01_249115	4	40	Ah04_123480432	Ah04_124566470	5.4867	38.5354	-0.0475	-0.0514	0.043
	Harvesting index	L2	Post rainy 2017-18	7	60	Ah07_76021033	Ah07_76020819	20	160	Ah20_143291429	Ah20_134973352	3.5546	38.4846	-0.0371	-0.0666	0.0358
	Shelling percentage	L2	Post Rainy 2020-2021	17	20	Ah17_3022700	Ah17_26418947	20	160	Ah20_143291429	Ah20_134973352	3.0585	38.3233	-3.8113	5.7338	4.4404
	Harvesting index	L2	Post rainy 2017-18	2	20	Ah02_2746569	Ah02_2746486	13	10	Ah13_31562323	Ah13_113249359	6.143	38.2979	-0.0419	-0.0354	0.038
	Harvesting index	L2	Post rainy 2017-18	5	60	Ah05_114994018	Ah05_110947761	15	20	Ah15_112425796	Ah15_26456434	4.0874	38.228	-0.0389	0.0354	-0.0421
	Harvesting index	L2	Post rainy 2017-18	1	110	Ah01_38930824	Ah01_249115	20	170	Ah20_143291429	Ah20_134973352	8.7707	38.2	-0.0506	-0.0606	0.044
	Harvesting index	L2	Post rainy 2017-18	4	40	Ah04_123480432	Ah04_124566470	10	30	Ah10_80287745	Ah10_79261332	3.686	37.7915	-0.047	-0.0376	0.0415
	Pod weight (g plant-1)	L2	Post Rainy 2020-21	5	60	Ah05_114994018	Ah05_110947761	11	20	Ah11_144135862	Ah11_144152042	3.1824	37.6864	-3.0282	3.2759	-5.1275
	Seed weight (g plant-1)	L2	Post Rainy 2020-2021	5	60	Ah05_114994018	Ah05_110947761	14	60	Ah14_132517179	Ah14_8773288	5.8104	52.1681	-3.3642	-3.2803	3.9242
	Harvesting index	L2	Post rainy 2017-18	18	30	Ah18_3399867	Ah18_3400041	19	90	Ah19_147765098	Ah19_148048071	4.2554	37.5338	0.0526	-0.0438	-0.0394
	Shelling percentage	L2	Post Rainy 2020-2021	4	10	Ah04_124629312	Ah04_123397359	20	170	Ah20_143291429	Ah20_134973352	4.7234	37.4612	-4.6406	3.3707	5.2174
	Harvesting index	L2	Post rainy 2017-18	2	70	Ah02_2697303	Ah02_2703097	4	10	Ah04_124629312	Ah04_123397359	3.2995	37.3893	-0.0455	0.0347	-0.0476
	Shell weight (g plant-1)	L2	Rainy 2018	14	50	Ah14_11643558	Ah14_132517499	19	90	Ah19_147765098	Ah19_148048071	3.1105	37.1971	0.4942	-0.5611	-0.4868
	Shell weight (g plant-1)	L2	Post Rainy 2020-2021	3	50	Ah03_11465956	Ah03_31688785	17	50	Ah17_103081209	Ah17_106657712	4.4201	37.1103	-3.1488	3.2387	-3.2473
	Harvesting index	L2	Post rainy 2017-18	11	20	Ah11_144135862	Ah11_144152042	20	160	Ah20_143291429	Ah20_134973352	5.0443	36.98	0.0409	-0.0597	-0.0442
	Harvesting index	L2	Post rainy 2017-18	2	10	Ah02_2746569	Ah02_2746486	20	170	Ah20_143291429	Ah20_134973352	8.7361	36.9046	-0.0436	-0.0521	0.0399
	Harvesting index	L2	Post rainy 2017-18	16	10	Ah16_77480103	Ah16_100255944	20	170	Ah20_143291429	Ah20_134973352	5.411	36.8013	-0.044	-0.0587	0.0467
	Seed weight (g plant-1)	L2	Post Rainy 2020-2021	5	60	Ah05_114994018	Ah05_110947761	20	110	Ah20_126356127	Ah20_139335402	5.8097	64.7346	-2.3427	2.4283	-5.3228
	Harvesting index	L2	Post rainy 2017-18	3	40	Ah03_996349	Ah03_39482436	10	10	Ah10_80290186	Ah10_80290200	7.2558	36.7121	-0.0493	-0.05	0.0573
	Harvesting index	L2	Post rainy 2017-18	3	40	Ah03_996349	Ah03_39482436	19	170	Ah19_1368394	Ah19_155136447	7.5378	36.5565	-0.0475	-0.0516	0.0579
	Harvesting index	L2	Post rainy 2017-18	5	60	Ah05_114994018	Ah05_110947761	7	60	Ah07_76021033	Ah07_76020819	5.3741	36.54	-0.0464	0.0458	-0.0427
	Harvesting index	L2	Post rainy 2017-18	3	40	Ah03_996349	Ah03_39482436	14	90	Ah14_132351326	Ah14_1739116	6.8669	36.2467	-0.0449	-0.0547	0.0565
	Seed weight (g plant-1)	L2	Post Rainy 2020-2021	6	20	Ah06_21260585	Ah06_3839543	10	10	Ah10_80290186	Ah10_80290200	5.5536	56.2853	-3.4483	2.5653	-4.051
	Harvesting index	L2	Post rainy 2017-18	1	110	Ah01_38930824	Ah01_249115	6	20	Ah06_21260585	Ah06_3839543	3.5983	36.0906	-0.0505	-0.0455	0.0496
	Harvesting index	L2	Post rainy 2017-18	3	40	Ah03_996349	Ah03_39482436	4	40	Ah04_123480432	Ah04_124566470	6.9693	35.8634	-0.0454	-0.0601	0.0528
	Sound mature kernel percentage	L2	Rainy 2019	8	20	Ah08_27217002	Ah08_26119436	17	20	Ah17_3022700	Ah17_26418947	5.0296	52.1239	1.5843	1.5133	-1.6173
	Pod weight (g plant-1)	L2	Rainy 2018	9	40	Ah09_117710500	Ah09_117710533	20	160	Ah20_143291429	Ah20_134973352	3.4802	35.5963	-3.1795	-2.0819	2.3671
	Seed weight (g plant-1)	L2	Rainy 2018	18	50	Ah18_25332643	Ah18_25332789	20	160	Ah20_143291429	Ah20_134973352	5.4791	33.4975	-1.6011	-1.1917	1.8142
	Shelling percentage	L2	Post Rainy 2020-2021	14	20	Ah14_132351389	Ah14_11643597	20	170	Ah20_143291429	Ah20_134973352	3.9	35.3996	4.5441	4.2621	-4.8813
	Harvesting index	L2	Post rainy 2017-18	14	50	Ah14_11643558	Ah14_132517499	20	170	Ah20_143291429	Ah20_134973352	7.4836	35.2863	-0.0347	-0.0444	0.0388
	Harvesting index	L2	Post rainy 2017-18	3	40	Ah03_996349	Ah03_39482436	15	30	Ah15_26456454	Ah15_155618250	5.0143	35.2058	-0.0467	-0.0555	0.0558
	Seed weight (g plant-1)	L2	Rainy 2018	7	10	Ah07_76081288	Ah07_76018275	19	90	Ah19_147765098	Ah19_148048071	5.2706	29.7355	1.1897	-0.9797	-1.2284
	Shell weight (g plant-1)	L2	Rainy 2018	14	10	Ah14_32873763	Ah14_32873755	20	160	Ah20_143291429	Ah20_134973352	5.095	35.1096	0.426	-1.0067	-0.5661
	Harvesting index	L2	Post rainy 2017-18	6	20	Ah06_21260585	Ah06_3839543	20	60	Ah20_126360937	Ah20_126353647	4.7201	35.0511	-0.0438	0.0506	-0.046
	Seed weight (g plant-1)	L2	Post Rainy 2020-2021	1	50	Ah01_38929475	Ah01_5491601	20	100	Ah20_143957948	Ah20_126356143	5.2357	61.4227	2.4018	-3.4825	-3.527
	Seed weight (g plant-1)	L2	Rainy 2018	2	20	Ah02_2746569	Ah02_2746486	13	50	Ah13_121981237	Ah13_14018228	4.9641	29.1996	-1.21	-1.1105	1.524
	Seed weight (g plant-1)	L2	Post Rainy 2020-2021	1	50	Ah01_38929475	Ah01_5491601	6	20	Ah06_21260585	Ah06_3839543	4.7677	59.9664	2.39	-3.4634	-3.9335
	Seed weight (g plant-1)	L2	Rainy 2018	16	10	Ah16_77480103	Ah16_100255944	16	20	Ah16_100255944	Ah16_4269467	4.6098	37.5798	-1.0103	1.1909	-1.7963
	Harvesting index	L2	Post rainy 2017-18	1	110	Ah01_38930824	Ah01_249115	13	10	Ah13_31562323	Ah13_113249359	3.4712	34.5818	-0.0507	-0.0494	0.0491
	Shelling percentage	L2	Post rainy 2017-18	3	40	Ah03_996349	Ah03_39482436	18	10	Ah18_3399929	Ah18_3399867	15.3177	34.4873	14.3787	-13.3973	14.8048
	Seed weight (g plant-1)	L2	Rainy 2018	11	130	Ah11_144151918	Ah11_144151916	19	90	Ah19_147765098	Ah19_148048071	4.4404	28.77	1.293	-1.4962	-1.4252
	Harvesting index	L2	Post rainy 2017-18	14	70	Ah14_8773288	Ah14_9770476	19	90	Ah19_147765098	Ah19_148048071	3.2888	34.2146	-0.0417	-0.0463	0.0457
	Harvesting index	L2	Post rainy 2017-18	8	20	Ah08_27217002	Ah08_26119436	15	60	Ah15_26507704	Ah15_26510830	3.423	34.1805	-0.0501	0.0474	-0.0513
	Seed weight (g plant-1)	L2	Post Rainy 2020-2021	4	10	Ah04_124629312	Ah04_123397359	20	100	Ah20_143957948	Ah20_126356143	4.3884	63.7561	-2.9388	-3.7658	3.0077
	Shelling percentage	L2	Post rainy 2017-18	5	30	Ah05_114993346	Ah05_114994210	7	50	Ah07_76081231	Ah07_76021033	7.7442	33.9646	13.7389	-13.8383	14.9965
	Harvesting index	L2	Post rainy 2017-18	3	40	Ah03_996349	Ah03_39482436	12	70	Ah12_2669559	Ah12_18479674	6.1817	33.8207	-0.055	0.0478	-0.0529
	Harvesting index	L2	Post rainy 2017-18	3	40	Ah03_996349	Ah03_39482436	17	90	Ah17_106657659	Ah17_106657636	6.5527	33.6573	-0.0523	0.0537	-0.0557
	Seed weight (g plant-1)	L2	Post Rainy 2020-2021	12	70	Ah12_2669559	Ah12_18479674	15	40	Ah15_57473659	Ah15_73661777	4.3799	22.2626	-2.1366	-2.4282	3.367
	Seed weight (g plant-1)	L2	Rainy 2018	17	30	Ah17_3022700	Ah17_26418947	20	160	Ah20_143291429	Ah20_134973352	4.3795	29.3963	1.7462	-1.3407	-1.6876
	Harvesting index	L2	Post rainy 2017-18	8	20	Ah08_27217002	Ah08_26119436	17	90	Ah17_106657659	Ah17_106657636	4.9533	33.2832	-0.0488	0.048	-0.0519
	Shell weight (g plant-1)	L2	Rainy 2018	16	10	Ah16_77480103	Ah16_100255944	16	20	Ah16_100255944	Ah16_4269467	4.4449	33.2042	-0.513	0.6039	-0.5744
	Harvesting index	L2	Post rainy 2017-18	3	40	Ah03_996349	Ah03_39482436	11	20	Ah11_144135862	Ah11_144152042	6.3982	33.18	-0.0518	0.0538	-0.0595
	Seed weight (g plant-1)	L2	Rainy 2018	17	50	Ah17_103081209	Ah17_106657712	19	90	Ah19_147765098	Ah19_148048071	4.3192	34.4308	1.0104	-1.1988	-1.5336
	Shelling percentage	L2	Post rainy 2017-18	11	30	Ah11_144138941	Ah11_144138918	20	160	Ah20_143291429	Ah20_134973352	13.6775	33.0039	15.3584	-13.2055	14.6951
	Pod weight (g plant-1)	L2	Post Rainy 2020-21	11	20	Ah11_144135862	Ah11_144152042	14	60	Ah14_132517179	Ah14_8773288	3.5265	32.993	2.0912	-2.6976	-4.1776
	Seed weight (g plant-1)	L2	Post Rainy 2020-2021	4	40	Ah04_123480432	Ah04_124566470	19	70	Ah19_155168461	Ah19_1478274	4.2709	33.9903	-3.1136	-3.8013	4.2087
	Shelling percentage	L2	Post rainy 2017-18	1	10	Ah01_38931594	Ah01_38928364	20	160	Ah20_143291429	Ah20_134973352	13.8116	32.8893	-15.2702	13.1637	14.5812
	Shelling percentage	L2	Post Rainy 2020-2021	12	100	Ah12_35005363	Ah12_39052433	20	170	Ah20_143291429	Ah20_134973352	4.0248	32.8063	-3.9491	4.1324	4.8958
	Shell weight (g plant-1)	L2	Post Rainy 2020-2021	6	20	Ah06_21260585	Ah06_3839543	11	80	Ah11_144143690	Ah11_144131406	4.5936	32.7962	-2.7594	2.3295	-2.6832
	Shelling percentage	L2	Post rainy 2017-18	1	10	Ah01_38931594	Ah01_38928364	10	40	Ah10_79261332	Ah10_60029979	9.5841	32.754	-14.4695	14.3183	13.4364
	Shelling percentage	L2	Post rainy 2017-18	1	10	Ah01_38931594	Ah01_38928364	15	40	Ah15_57473659	Ah15_73661777	9.372	32.6383	-14.352	14.3955	13.4125
	Harvesting index	L2	Post rainy 2017-18	1	30	Ah01_38928302	Ah01_593934	3	40	Ah03_996349	Ah03_39482436	5.8257	32.4877	-0.0549	-0.0447	0.06
	Sound mature kernel percentage	L2	Rainy 2019	8	40	Ah08_25283218	Ah08_10640559	9	50	Ah09_117711151	Ah09_117711232	4.9342	25.9156	2.0181	-1.957	2.1792
	Shelling percentage	L2	Post rainy 2017-18	9	20	Ah09_117709552	Ah09_117709598	19	90	Ah19_147765098	Ah19_148048071	6.9448	32.3551	-14.4838	14.2138	13.5083
	Shelling percentage	L2	Post rainy 2017-18	7	50	Ah07_76081231	Ah07_76021033	20	160	Ah20_143291429	Ah20_134973352	6.2254	32.3116	-14.2566	13.7444	15.076
	Shelling percentage	L2	Post rainy 2017-18	1	50	Ah01_38929475	Ah01_5491601	7	50	Ah07_76081231	Ah07_76021033	8.297	32.2955	14.1946	-13.6167	14.7941
	Shell weight (g plant-1)	L2	Post Rainy 2020-2021	9	60	Ah09_117711151	Ah09_117711232	13	10	Ah13_31562323	Ah13_113249359	4.7803	32.2748	2.5251	-3.3415	-3.0535
	Pod weight (g plant-1)	L2	Post Rainy 2020-21	2	70	Ah02_2697303	Ah02_2703097	14	60	Ah14_132517179	Ah14_8773288	3.461	32.2333	-3.0203	-4.5576	4.6245
	Shelling percentage	L2	Post rainy 2017-18	9	20	Ah09_117709552	Ah09_117709598	20	150	Ah20_135163340	Ah20_143955111	6.9795	32.1499	-14.8059	13.6041	14.0723
	Seed weight (g plant-1)	L2	Post Rainy 2020-2021	5	60	Ah05_114994018	Ah05_110947761	17	50	Ah17_103081209	Ah17_106657712	4.1692	48.7453	-3.205	-3.3548	3.8299
	Shell weight (g plant-1)	L2	Rainy 2018	1	110	Ah01_38930824	Ah01_249115	4	40	Ah04_123480432	Ah04_124566470	4.3857	32.1285	-0.5469	-0.608	0.5778
	Shelling percentage	L2	Post rainy 2017-18	3	40	Ah03_996349	Ah03_39482436	5	10	Ah05_114993346	Ah05_114994210	13.7448	32.1258	14.7247	-13.9339	13.2584
	Shell weight (g plant-1)	L2	Rainy 2018	4	40	Ah04_123480432	Ah04_124566470	20	50	Ah20_24117221	Ah20_143683193	3.6319	32.0792	-0.5899	0.4671	-0.5989
	Shelling percentage	L2	Post rainy 2017-18	6	40	Ah06_3839528	Ah06_3786618	7	50	Ah07_76081231	Ah07_76021033	3.563	32.0055	14.1432	-13.851	14.785
	Harvesting index	L2	Post rainy 2017-18	3	40	Ah03_996349	Ah03_39482436	9	60	Ah09_117711151	Ah09_117711232	4.1738	31.9169	-0.047	-0.0563	0.0533
	Shelling percentage	L2	Post rainy 2017-18	3	40	Ah03_996349	Ah03_39482436	14	10	Ah14_32873763	Ah14_32873755	14.7099	31.8679	14.8012	-13.2558	13.7758
	Shelling percentage	L2	Post rainy 2017-18	19	60	Ah19_155168528	Ah19_155172292	20	160	Ah20_143291429	Ah20_134973352 1	4.619	31.8633	14.8153	-13.3147	14.9516
	Seed weight (g plant-1)	L2	Rainy 2018	2	20	Ah02_2746569	Ah02_2746486	15	30	Ah15_26456454	Ah15_155618250	4.154	31.3577	-0.9804	0.8194	-1.4611
	Shelling percentage	L2	Post rainy 2017-18	2	50	Ah02_2699605	Ah02_523153	11	110	Ah11_144152132	Ah11_144151918	6.5007	31.8587	14.2142	-13.7292	14.5545
	Seed weight (g plant-1)	L2	Post Rainy 2020-2021	17	20	Ah17_3022700	Ah17_26418947	20	160	Ah20_143291429	Ah20_134973352	4.089	30.401	3.8019	-2.9402	-4.977
	Harvesting index	L2	Post rainy 2017-18	3	40	Ah03_996349	Ah03_39482436	7	10	Ah07_76081288	Ah07_76018275	5.7133	31.7663	-0.0498	-0.0516	0.0578
	Shelling percentage	L2	Post rainy 2017-18	6	40	Ah06_3839528	Ah06_3786618	20	170	Ah20_143291429	Ah20_134973352	15.3337	31.7143	14.3331	-13.7288	14.6907
	Pod weight (g plant-1)	L2	Rainy 2018	2	20	Ah02_2746569	Ah02_2746486	20	170	Ah20_143291429	Ah20_134973352	4.9391	31.6129	-1.622	-3.0917	2.1603
	Shelling percentage	L2	Post rainy 2017-18	20	140	Ah20_143925737	Ah20_135163340	20	160	Ah20_143291429	Ah20_134973352	15.4958	31.6031	14.2409	-13.8299	14.8559
	Sound mature kernel percentage	L2	Rainy 2019	4	40	Ah04_123480432	Ah04_124566470	11	80	Ah11_144143690	Ah11_144131406	4.7286	35.784	1.3213	-1.429	1.639
	Shelling percentage	L2	Post rainy 2017-18	7	30	Ah07_76018339	Ah07_78345152	15	90	Ah15_155617677	Ah15_26251219	7.4363	31.5813	-14.6092	13.8925	13.8695
	Shelling percentage	L2	Post rainy 2017-18	15	40	Ah15_57473659	Ah15_73661777	19	140	Ah19_155135344	Ah19_155165240	5.3158	31.5768	14.5123	-14.0564	13.6023
	Shelling percentage	L2	Post rainy 2017-18	7	50	Ah07_76081231	Ah07_76021033	10	40	Ah10_79261332	Ah10_60029979	6.2328	31.5149	-13.6202	14.5855	14.2691
	Shelling percentage	L2	Post rainy 2017-18	3	40	Ah03_996349	Ah03_39482436	9	40	Ah09_117710500	Ah09_117710533	9.9423	31.4048	15.2078	-13.2997	13.0675
	Shelling percentage	L2	Post rainy 2017-18	3	50	Ah03_11465956	Ah03_31688785	4	10	Ah04_124629312	Ah04_123397359	9.4953	31.391	14.7766	-13.3642	13.6909
	Seed weight (g plant-1)	L2	Rainy 2018	10	20	Ah10_80262894	Ah10_80287745	20	160	Ah20_143291429	Ah20_134973352	4.0863	31.8381	1.6747	-1.1832	-1.8108
	Shelling percentage	L2	Post rainy 2017-18	7	50	Ah07_76081231	Ah07_76021033	14	50	Ah14_11643558	Ah14_132517499	8.608	31.3349	-13.7062	14.5637	14.3064
	Shelling percentage	L2	Post rainy 2017-18	3	50	Ah03_11465956	Ah03_31688785	16	30	Ah16_100255944	Ah16_4269467	9.8041	31.2902	14.5697	-13.4753	13.9336
	Harvesting index	L2	Post rainy 2017-18	13	10	Ah13_31562323	Ah13_113249359	20	60	Ah20_126360937	Ah20_126353647	6.7477	31.2434	-0.0405	0.0433	-0.0421
	Shelling percentage	L2	Post rainy 2017-18	3	40	Ah03_996349	Ah03_39482436	12	100	Ah12_35005363	Ah12_39052433	8.802	31.2134	13.0943	-15.2454	15.023
	Shelling percentage	L2	Post rainy 2017-18	3	40	Ah03_996349	Ah03_39482436	10	40	Ah10_79261332	Ah10_60029979	15.2797	31.2031	14.1648	-14.284	13.6668
	Shelling percentage	L2	Post rainy 2017-18	2	20	Ah02_2746569	Ah02_2746486	20	60	Ah20_126360937	Ah20_126353647	9.4399	31.1824	14.2362	-13.8177	14.5319
	Pod weight (g plant-1)	L2	Post rainy 2017-18	11	120	Ah11_144151918	Ah11_144151916	20	160	Ah20_143291429	Ah20_134973352	3.1177	31.1794	-2.6783	-5.2711	3.7032
	Harvesting index	L2	Post rainy 2017-18	1	110	Ah01_38930824	Ah01_249115	10	40	Ah10_79261332	Ah10_60029979	7.1826	31.1738	-0.0497	-0.0433	0.0504
	Shelling percentage	L2	Post rainy 2017-18	9	60	Ah09_117711151	Ah09_117711232	15	40	Ah15_57473659	Ah15_73661777	9.3344	31.1389	-14.0901	14.3885	13.7257
	Shelling percentage	L2	Post rainy 2017-18	15	90	Ah15_155617677	Ah15_26251219	20	60	Ah20_126360937	Ah20_126353647	6.1393	31.1068	14.3479	-13.7773	14.4201
	Shelling percentage	L2	Post rainy 2017-18	3	40	Ah03_996349	Ah03_39482436	11	70	Ah11_144143762	Ah11_144143709	9.3892	31.0964	13.176	-14.9165	15.1024
	Shelling percentage	L2	Post rainy 2017-18	3	30	Ah03_113471481	Ah03_23484290	7	60	Ah07_76021033	Ah07_76020819	7.7685	31.0781	13.8583	-14.2365	14.5204
	Shelling percentage	L2	Post rainy 2017-18	3	40	Ah03_996349	Ah03_39482436	6	10	Ah06_21260585	Ah06_3839543	15.3783	31.0517	14.232	-13.8408	14.3478
	Shelling percentage	L2	Post rainy 2017-18	2	50	Ah02_2699605	Ah02_523153	15	40	Ah15_57473659	Ah15_73661777	9.3716	31.0426	13.6967	-14.6	14.1879
	Shell weight (g plant-1)	L2	Rainy 2018	9	20	Ah09_117709552	Ah09_117709598	20	160	Ah20_143291429	Ah20_134973352	4.0172	31.0066	-0.6128	-0.4937	0.6735
	Shelling percentage	L2	Post rainy 2017-18	9	40	Ah09_117710500	Ah09_117710533	14	50	Ah14_11643558	Ah14_132517499	7.6542	30.983	-14.1185	14.386	13.8925
	Shelling percentage	L2	Post rainy 2017-18	7	60	Ah07_76021033	Ah07_76020819	19	70	Ah19_155168461	Ah19_1478274	3.4888	30.9692	-14.2158	13.8795	14.436
	Shelling percentage	L1	Post Rainy _2015-16	3	90	Ah03_139941694	Ah03_81091318	18	10	Ah18_3399929	Ah18_3399867	16.101	30.9585	-43.7278	44.2721	-43.3704
	Shelling percentage	L2	Post rainy 2017-18	3	40	Ah03_996349	Ah03_39482436	19	70	Ah19_155168461	Ah19_1478274	15.2603	30.9405	14.4964	-13.6934	14.1208
	Shelling percentage	L2	Post rainy 2017-18	1	60	Ah01_5491601	Ah01_38929419	19	70	Ah19_155168461	Ah19_1478274	9.5355	30.9314	14.2997	-13.8423	14.3753
	Shell weight (g plant-1)	L2	Rainy 2018	11	60	Ah11_144130601	Ah11_144152240	13	50	Ah13_121981237	Ah13_14018228	3.4395	30.8353	0.4628	-0.5437	-0.6488
	Shelling percentage	L2	Rainy 2018	15	20	Ah15_112425796	Ah15_26456434	15	90	Ah15_155617677	Ah15_26251219	3.8094	30.7971	-2.5607	2.7339	4.1004
	Shelling percentage	L2	Post rainy 2017-18	13	20	Ah13_31562323	Ah13_113249359	15	40	Ah15_57473659	Ah15_73661777	5.0659	30.7858	14.0081	-14.3858	13.8825
	Shelling percentage	L2	Post rainy 2017-18	10	40	Ah10_79261332	Ah10_60029979	20	90	Ah20_143912200	Ah20_143957948	6.1193	30.7778	14.3896	-13.9267	14.0033
	Shelling percentage	L2	Post rainy 2017-18	8	20	Ah08_27217002	Ah08_26119436	16	20	Ah16_100255944	Ah16_4269467	14.8379	30.7445	14.0884	-14.3013	13.952
	Shelling percentage	L2	Post rainy 2017-18	1	80	Ah01_38932929	Ah01_38930824	3	50	Ah03_11465956	Ah03_31688785	9.8853	30.7365	13.7913	-14.3742	14.0522
	Shelling percentage	L2	Post rainy 2017-18	2	20	Ah02_2746569	Ah02_2746486	3	40	Ah03_996349	Ah03_39482436	6.3507	30.7331	13.8494	-14.461	13.8579
	Shelling percentage	L2	Post rainy 2017-18	8	20	Ah08_27217002	Ah08_26119436	19	50	Ah19_155172719	Ah19_155193553	3.1222	30.7331	14.0066	-14.3917	14.0909
	Shelling percentage	L2	Post rainy 2017-18	2	70	Ah02_2697303	Ah02_2703097	16	20	Ah16_100255944	Ah16_4269467	7.759	30.6918	13.9343	-14.3497	14.1626
	Shelling percentage	L2	Post rainy 2017-18	3	40	Ah03_996349	Ah03_39482436	17	30	Ah17_3022700	Ah17_26418947	9.9058	30.6528	14.167	-13.9069	14.183
	Shelling percentage	L2	Post rainy 2017-18	1	110	Ah01_38930824	Ah01_249115	2	60	Ah02_951232	Ah02_2697303	15.3198	30.5737	14.1328	-14.1953	13.9732
	Shelling percentage	L2	Post rainy 2017-18	3	50	Ah03_11465956	Ah03_31688785	20	110	Ah20_126356127	Ah20_139335402	9.7517	30.5703	13.9213	-14.3185	14.3392
	Shelling percentage	L2	Post rainy 2017-18	3	40	Ah03_996349	Ah03_39482436	15	90	Ah15_155617677	Ah15_26251219	6.2894	30.5668	13.9807	-14.2603	14.2933
	Sound mature kernel percentage	L2	Rainy 2019	1	60	Ah01_5491601	Ah01_38929419	3	50	Ah03_11465956	Ah03_31688785	4.3583	60.1182	-1.7632	1.4365	1.4493
	Shelling percentage	L2	Post rainy 2017-18	2	50	Ah02_2699605	Ah02_523153	12	30	Ah12_12348612	Ah12_6108508	6.1941	30.5645	14.0542	-14.2561	14.0655
	Shelling percentage	L2	Post rainy 2017-18	7	40	Ah07_78394881	Ah07_76028454	8	20	Ah08_27217002	Ah08_26119436	14.8889	30.5508	-14.2474	14.0011	14.2566
	Shell weight (g plant-1)	L2	Rainy 2018	3	70	Ah03_120524959	Ah03_139941694	20	160	Ah20_143291429	Ah20_134973352	3.224	30.4672	0.5908	-0.5132	-0.7026
	Shelling percentage	L2	Post Rainy 2020-2021	2	20	Ah02_2746569	Ah02_2746486	20	170	Ah20_143291429	Ah20_134973352	5.8371	30.4318	4.4928	3.9841	-5.2914
	Seed weight (g plant-1)	L2	Rainy 2018	12	100	Ah12_35005363	Ah12_39052433	20	160	Ah20_143291429	Ah20_134973352	4.0223	27.717	1.7666	-1.0122	-1.787
	Shell weight (g plant-1)	L2	Post Rainy 2020-2021	16	10	Ah16_77480103	Ah16_100255944	19	70	Ah19_155168461	Ah19_1478274	3.2919	30.3157	-3.2209	-3.1242	3.5995
	100-seed weight (g)	L1	Post rainy 2018-19	1	80	Ah01_38932929	Ah01_38930824	20	110	Ah20_126356127	Ah20_139335402	4.6906	30.2854	-1.117	-1.156	3.1703
	Shell weight (g plant-1)	L2	Rainy 2018	4	40	Ah04_123480432	Ah04_124566470	5	60	Ah05_114994018	Ah05_110947761	3.4989	30.1495	-0.5745	-0.5144	0.6031
	Shelling percentage	L2	Post Rainy 2020-2021	1	40	Ah01_38928302	Ah01_593934	19	30	Ah19_155172370	Ah19_155170119	3.0286	29.9166	3.7849	-3.3469	4.378
	Shell weight (g plant-1)	L2	Post rainy 2017-18	4	40	Ah04_123480432	Ah04_124566470	19	80	Ah19_16236745	Ah19_155179123	3.7875	29.8539	-0.4354	-0.4204	0.6271
	Shell weight (g plant-1)	L2	Rainy 2018	7	60	Ah07_76021033	Ah07_76020819	20	160	Ah20_143291429	Ah20_134973352	3.9678	29.8022	-0.6284	-0.5997	0.7368
	Seed weight (g plant-1)	L2	Rainy 2018	2	30	Ah02_2746512	Ah02_2746515	17	50	Ah17_103081209	Ah17_106657712	4.0063	34.7088	-0.7799	0.7782	-1.2408
	Harvesting index	L2	Post rainy 2017-18	2	10	Ah02_2746569	Ah02_2746486	3	40	Ah03_996349	Ah03_39482436	7.0097	29.7383	-0.0586	-0.0505	0.0563
	Seed weight (g plant-1)	L2	Rainy 2018	2	20	Ah02_2746569	Ah02_2746486	19	130	Ah19_155135309	Ah19_155127338	4.0041	14.3335	-0.2407	0.5062	-0.9042
	Pod weight (g plant-1)	L2	Rainy 2018	1	20	Ah01_38928362	Ah01_38928357	20	160	Ah20_143291429	Ah20_134973352	3.7363	29.6583	-1.9066	-2.9716	1.9098
	Shell weight (g plant-1)	L2	Rainy 2018	1	110	Ah01_38930824	Ah01_249115	19	90	Ah19_147765098	Ah19_148048071	3.1317	29.6209	-0.5769	-0.7124	0.5586
	Pod weight (g plant-1)	L2	Rainy 2018	6	20	Ah06_21260585	Ah06_3839543	20	170	Ah20_143291429	Ah20_134973352	3.6885	29.5211	-1.8507	-3.0461	2.0732
	Pod yield per plant	L2	Post rainy 2018-19	17	50	Ah17_103081209	Ah17_106657712	19	90	Ah19_147765098	Ah19_148048071	3.533	29.4129	-1.0887	0.9232	1.8083
	Seed weight (g plant-1)	L2	Rainy 2018	12	40	Ah12_12942049	Ah12_11128024	13	50	Ah13_121981237	Ah13_14018228	3.9819	18.4852	-1.2924	-1.2834	1.5055
	Shell weight (g plant-1)	L2	Rainy 2018	18	10	Ah18_3399929	Ah18_3399867	19	90	Ah19_147765098	Ah19_148048071	3.0558	29.2371	0.5187	-0.6076	-0.5984
	Seed weight (g plant-1)	L2	Post Rainy 2020-2021	6	20	Ah06_21260585	Ah06_3839543	20	100	Ah20_143957948	Ah20_126356143	3.9628	58.4004	-3.3703	-3.8327	2.7913
	Shell weight (g plant-1)	L2	Rainy 2018	18	10	Ah18_3399929	Ah18_3399867	20	170	Ah20_143291429	Ah20_134973352	4.0193	29.1323	-0.5004	-0.4426	0.5603
	Seed weight (g plant-1)	L2	Post rainy 2017-18	2	20	Ah02_2746569	Ah02_2746486	19	90	Ah19_147765098	Ah19_148048071	3.9364	26.2101	-2.4074	-2.6144	3.1517
	Shelling percentage	L2	Rainy 2018	15	90	Ah15_155617677	Ah15_26251219	20	130	Ah20_126354850	Ah20_143917865	3.5847	29.0615	3.0217	-2.9493	3.9246
	Seed weight (g plant-1)	L2	Rainy 2018	4	40	Ah04_123480432	Ah04_124566470	19	90	Ah19_147765098	Ah19_148048071	3.7988	35.4458	1.1594	-1.1786	-1.3504
	Sound mature kernel percentage	L2	Rainy 2019	9	60	Ah09_117711151	Ah09_117711232	14	70	Ah14_8773288	Ah14_9770476	3.9993	31.5965	-1.7119	1.8641	1.9009
	Sound mature kernel percentage	L2	Rainy 2019	4	40	Ah04_123480432	Ah04_124566470	9	20	Ah09_117709552	Ah09_117709598	3.9357	46.5309	1.618	-1.6471	1.9166
	Sound mature kernel percentage	L2	Post rainy 2018-19	18	50	Ah18_25332643	Ah18_25332789	19	100	Ah19_3542114	Ah19_155179028	3.7725	16.9257	-0.3967	-0.2668	-1.8841
	Harvesting index	L2	Post rainy 2017-18	2	20	Ah02_2746569	Ah02_2746486	19	30	Ah19_155172370	Ah19_155170119	4.5767	28.0921	-0.0276	0.0222	-0.028
	Pod yield per plant	L2	Post rainy 2018-19	11	50	Ah11_144138873	Ah11_144136814	19	90	Ah19_147765098	Ah19_148048071	3.4368	28.0911	-1.2679	-1.1105	2.0258
	Shell weight (g plant-1)	L2	Rainy 2019	7	40	Ah07_78394881	Ah07_76028454	13	10	Ah13_31562323	Ah13_113249359	3.7365	27.9648	0.7064	-0.8889	-0.9326
	Seed weight (g plant-1)	L2	Rainy 2018	14	50	Ah14_11643558	Ah14_132517499	19	90	Ah19_147765098	Ah19_148048071	3.7413	29.7639	1.1193	-1.1335	-1.3307
	Shell weight (g plant-1)	L2	Post rainy 2017-18	6	20	Ah06_21260585	Ah06_3839543	15	40	Ah15_57473659	Ah15_73661777	4.3009	27.9297	0.3456	-0.1233	-0.7559
	Shell weight (g plant-1)	L2	Rainy 2019	4	40	Ah04_123480432	Ah04_124566470	20	60	Ah20_126360937	Ah20_126353647	4.5892	27.7989	-1.1049	1.1359	-1.2433
	Harvesting index	L2	Post rainy 2017-18	3	40	Ah03_996349	Ah03_39482436	6	20	Ah06_21260585	Ah06_3839543	6.5371	27.723	-0.0472	-0.0521	0.0582
	Seed weight (g plant-1)	L2	Rainy 2018	1	110	Ah01_38930824	Ah01_249115	19	90	Ah19_147765098	Ah19_148048071	3.7223	26.0012	-1.5582	-1.4734	1.4104
	Shell weight (g plant-1)	L2	Rainy 2018	5	60	Ah05_114994018	Ah05_110947761	15	30	Ah15_26456454	Ah15_155618250	3.445	27.689	-0.4936	0.5392	-0.5716
	Shell weight (g plant-1)	L2	Rainy 2018	4	40	Ah04_123480432	Ah04_124566470	20	170	Ah20_143291429	Ah20_134973352	4.3352	27.6705	-0.6585	-0.6007	0.6199
	Pod weight (g plant-1)	L1	Post rainy 2018-19	10	10	Ah10_80290186	Ah10_80290200	20	60	Ah20_126360937	Ah20_126353647	3.8629	27.6468	195.157	-146.287	333.755
	Shelling percentage	L2	Rainy 2018	15	90	Ah15_155617677	Ah15_26251219	18	70	Ah18_25332790	Ah18_25332858	3.1108	27.5698	3.2668	-3.3507	3.7397
	Shell weight (g plant-1)	L2	Post Rainy 2020-2021	2	70	Ah02_2697303	Ah02_2703097	7	50	Ah07_76081231	Ah07_76021033	4.0433	27.4094	-2.7884	2.6022	-3.2171
	Sound mature kernel percentage	L2	Post Rainy 2020-2021	17	20	Ah17_3022700	Ah17_26418947	20	150	Ah20_135163340	Ah20_143955111	3.6675	10.0624	-1.1963	0.4095	1.4347
	Shell weight (g plant-1)	L2	Rainy 2019	13	30	Ah13_143554239	Ah13_50056114	20	60	Ah20_126360937	Ah20_126353647	4.6039	27.331	-1.2407	1.1782	-1.3615
	Pod weight (g plant-1)	L2	Post rainy 2017-18	14	50	Ah14_11643558	Ah14_132517499	20	170	Ah20_143291429	Ah20_134973352	5.8329	27.2205	-3.068	-3.8896	3.8117
	Shell weight (g plant-1)	L2	Rainy 2018	19	170	Ah19_1368394	Ah19_155136447	20	160	Ah20_143291429	Ah20_134973352	4.5264	27.2079	-0.7134	-0.6353	0.7472
	Shell weight (g plant-1)	L2	Rainy 2018	1	100	Ah01_38930824	Ah01_249115	20	170	Ah20_143291429	Ah20_134973352	5.5928	27.0976	-0.5627	-0.4929	0.6321
	Sound mature kernel percentage	L2	Post Rainy 2020-2021	14	50	Ah14_11643558	Ah14_132517499	19	90	Ah19_147765098	Ah19_148048071	3.5886	28.3087	-1.4599	1.4488	1.6523
	Shell weight (g plant-1)	L2	Rainy 2018	11	60	Ah11_144130601	Ah11_144152240	20	160	Ah20_143291429	Ah20_134973352	4.2736	26.7828	0.6591	-0.684	-0.7914
	Pod weight (g plant-1)	L2	Post rainy 2017-18	19	140	Ah19_155135344	Ah19_155165240	20	160	Ah20_143291429	Ah20_134973352	4.5926	26.7444	-3.3884	-3.9893	3.6854
	Shelling percentage	L1	Post rainy 2016-17	4	40	Ah04_123480432	Ah04_124566470	11	20	Ah11_144135862	Ah11_144152042	3.0015	26.7036	-0.8092	1.4047	-2.5432
	Shell weight (g plant-1)	L2	Rainy 2019	6	40	Ah06_3839528	Ah06_3786618	19	20	Ah19_155174116	Ah19_155172354	4.5327	26.6689	-1.1115	1.4135	-1.5693
	100-seed weight (g)	L1	Post Rainy _2015-2016	4	40	Ah04_123480432	Ah04_124566470	14	70	Ah14_8773288	Ah14_9770476	3.1826	26.4642	-2.6377	-1.8155	3.5984
	Seed weight (g plant-1)	L2	Rainy 2018	2	30	Ah02_2746512	Ah02_2746515	11	50	Ah11_144138873	Ah11_144136814	3.5187	16.8204	-0.5656	-0.4369	0.7821
	Harvesting index	L2	Post rainy 2017-18	5	60	Ah05_114994018	Ah05_110947761	11	80	Ah11_144143690	Ah11_144131406	3.2399	26.0832	-0.0491	0.045	-0.0459
	Shell weight (g plant-1)	L2	Rainy 2019	4	40	Ah04_123480432	Ah04_124566470	7	30	Ah07_76018339	Ah07_78345152	3.2887	26.0417	-0.7339	0.7667	-0.9127
	Seed weight (g plant-1)	L2	Post Rainy 2020-2021	14	60	Ah14_132517179	Ah14_8773288	20	100	Ah20_143957948	Ah20_126356143	3.5018	51.0968	-2.1368	-3.3091	3.137
	Shell weight (g plant-1)	L2	Rainy 2019	1	110	Ah01_38930824	Ah01_249115	13	50	Ah13_121981237	Ah13_14018228	5.3609	25.9273	-1.3002	-1.3283	1.4775
	Sound mature kernel percentage	L2	Post Rainy 2020-2021	18	80	Ah18_25332790	Ah18_25332858	19	90	Ah19_147765098	Ah19_148048071	3.5481	28.1412	-1.6821	1.2734	1.9497
	Shell weight (g plant-1)	L2	Rainy 2019	3	50	Ah03_11465956	Ah03_31688785	14	90	Ah14_132351326	Ah14_1739116	3.604	25.8972	-1.5998	0.9469	-1.1971
	Pod weight (g plant-1)	L2	Post rainy 2017-18	4	100	Ah04_123383843	Ah04_125844700	20	160	Ah20_143291429	Ah20_134973352	3.2087	25.859	-3.368	-4.018	3.3498
	Shell weight (g plant-1)	L2	Rainy 2019	3	40	Ah03_996349	Ah03_39482436	12	100	Ah12_35005363	Ah12_39052433	4.4891	25.8553	-2.4564	2.0555	-1.8402
	Seed weight (g plant-1)	L2	Post Rainy 2020-2021	5	60	Ah05_114994018	Ah05_110947761	19	130	Ah19_155135309	Ah19_155127338	3.4875	38.9864	-2.6638	3.0974	-3.8905
	Shell weight (g plant-1)	L2	Rainy 2019	6	40	Ah06_3839528	Ah06_3786618	14	90	Ah14_132351326	Ah14_1739116	3.0084	25.8312	-0.9802	1.1586	-1.5136
	Sound mature kernel percentage	L2	Post Rainy 2020-2021	11	20	Ah11_144135862	Ah11_144152042	19	90	Ah19_147765098	Ah19_148048071	3.5029	28.4252	-1.4475	1.5278	1.8905
	Shell weight (g plant-1)	L2	Rainy 2018	15	20	Ah15_112425796	Ah15_26456434	20	160	Ah20_143291429	Ah20_134973352	3.1416	25.7771	-0.7346	-0.6051	0.6828
	Pod yield per plant	L2	Post rainy 2018-19	6	20	Ah06_21260585	Ah06_3839543	19	90	Ah19_147765098	Ah19_148048071	3.3592	25.7739	1.159	1.207	-1.8257
	Harvesting index	L2	Post rainy 2017-18	5	60	Ah05_114994018	Ah05_110947761	9	40	Ah09_117710500	Ah09_117710533	3.1685	25.6713	-0.056	0.0503	-0.0533
	Sound mature kernel percentage	L2	Post rainy 2018-19	7	50	Ah07_76081231	Ah07_76021033	20	150	Ah20_135163340	Ah20_143955111	3.4511	14.1179	-2.498	2.1379	2.2726
	Pod yield per plant	L2	Post rainy 2018-19	7	20	Ah07_76081288	Ah07_76018275	19	90	Ah19_147765098	Ah19_148048071	3.1595	25.641	0.8549	0.4678	-1.7821
	Shell weight (g plant-1)	L2	Post rainy 2017-18	15	40	Ah15_57473659	Ah15_73661777	17	50	Ah17_103081209	Ah17_106657712	3.1291	25.5309	-0.3483	-0.3672	0.6489
	Shell weight (g plant-1)	L2	Rainy 2019	6	40	Ah06_3839528	Ah06_3786618	20	50	Ah20_24117221	Ah20_143683193	5.823	25.118	-1.4734	1.6341	-1.8175
	Harvesting index	L2	Post rainy 2017-18	5	60	Ah05_114994018	Ah05_110947761	8	20	Ah08_27217002	Ah08_26119436	3.9881	25.1001	-0.0543	-0.0494	0.0499
	Shelling percentage	L2	Post rainy 2017-18	4	100	Ah04_123383843	Ah04_125844700	15	40	Ah15_57473659	Ah15_73661777	3.3838	24.8891	-9.0941	9.0099	8.9879
	Shell weight (g plant-1)	L2	Rainy 2019	3	120	Ah03_126795083	Ah03_143434398	13	50	Ah13_121981237	Ah13_14018228	3.8447	24.8431	-1.5577	-1.5275	1.5709
	Shell weight (g plant-1)	L2	Rainy 2019	3	50	Ah03_11465956	Ah03_31688785	18	30	Ah18_3399867	Ah18_3400041	5.6877	24.8368	-2.4483	1.8652	-1.9091
	Sound mature kernel percentage	L2	Post Rainy 2020-2021	19	90	Ah19_147765098	Ah19_148048071	20	100	Ah20_143957948	Ah20_126356143	3.4223	30.5658	1.4331	-1.2129	1.9531
	Shell weight (g plant-1)	L2	Rainy 2019	3	50	Ah03_11465956	Ah03_31688785	17	20	Ah17_3022700	Ah17_26418947	3.7399	24.6785	-1.5106	1.0152	-1.1575
	Shell weight (g plant-1)	L2	Rainy 2019	14	70	Ah14_8773288	Ah14_9770476	20	60	Ah20_126360937	Ah20_126353647	3.5426	24.5709	-1.1674	1.216	-1.284
	Shell weight (g plant-1)	L2	Rainy 2019	3	50	Ah03_11465956	Ah03_31688785	20	60	Ah20_126360937	Ah20_126353647	5.798	24.4706	-2.4122	1.9207	-1.8856
	Shell weight (g plant-1)	L2	Rainy 2018	16	50	Ah16_2247722	Ah16_12806486	20	160	Ah20_143291429	Ah20_134973352	4.5599	24.4581	0.601	-0.6331	-0.6574
	Shell weight (g plant-1)	L2	Rainy 2019	13	50	Ah13_121981237	Ah13_14018228	14	70	Ah14_8773288	Ah14_9770476	4.5989	24.401	-1.4524	-1.451	1.584
	Shell weight (g plant-1)	L2	Post rainy 2017-18	1	100	Ah01_38930824	Ah01_249115	15	40	Ah15_57473659	Ah15_73661777	3.4205	24.2472	-0.6029	-0.4575	0.6468
	Shell weight (g plant-1)	L2	Rainy 2019	4	10	Ah04_124629312	Ah04_123397359	6	40	Ah06_3839528	Ah06_3786618	3.9904	24.2422	1.3025	-0.8747	-1.3464
	Seed weight (g plant-1)	L2	Post Rainy 2020-2021	17	50	Ah17_103081209	Ah17_106657712	19	70	Ah19_155168461	Ah19_1478274	3.4845	33.1112	-3.4236	-2.8365	3.3836
	Harvesting index	L2	Rainy 2019	4	130	Ah04_123469576	Ah04_125844645	13	50	Ah13_121981237	Ah13_14018228	3.9744	24.0071	-0.0206	0.0038	0.0545
	Shell weight (g plant-1)	L2	Rainy 2019	1	110	Ah01_38930824	Ah01_249115	6	40	Ah06_3839528	Ah06_3786618	7.1432	23.9719	-1.8853	-1.6776	1.9449
	Shell weight (g plant-1)	L2	Rainy 2019	13	50	Ah13_121981237	Ah13_14018228	16	10	Ah16_77480103	Ah16_100255944	4.7043	23.9613	-1.764	-1.7137	1.9001
	Shell weight (g plant-1)	L2	Rainy 2019	2	30	Ah02_2746512	Ah02_2746515	3	50	Ah03_11465956	Ah03_31688785	4.185	23.9194	-1.9148	-2.392	1.9152
	Harvesting index	L2	Post rainy 2017-18	2	20	Ah02_2746569	Ah02_2746486	11	20	Ah11_144135862	Ah11_144152042	3.6052	23.5877	-0.0191	0.0145	-0.0239
	Shell weight (g plant-1)	L2	Rainy 2019	19	70	Ah19_155168461	Ah19_1478274	20	60	Ah20_126360937	Ah20_126353647	3.1248	23.5316	-1.7324	1.8719	-1.9059
	Shell weight (g plant-1)	L2	Rainy 2019	2	60	Ah02_951232	Ah02_2697303	7	30	Ah07_76018339	Ah07_78345152	5.3656	23.5246	-1.9714	2.3589	-2.3016
	Harvesting index	L2	Post rainy 2017-18	8	20	Ah08_27217002	Ah08_26119436	20	170	Ah20_143291429	Ah20_134973352	3.7763	23.5007	-0.0559	-0.0684	0.0532
	100-seed weight (g)	L2	Post Rainy 2020-2021	3	130	Ah03_143434398	Ah03_142323610	20	90	Ah20_143912200	Ah20_143957948	3.9464	23.4767	-1.0317	-0.6548	3.2501
	Shell weight (g plant-1)	L2	Post rainy 2018-19	11	50	Ah11_144138873	Ah11_144136814	20	160	Ah20_143291429	Ah20_134973352	3.2632	23.4681	-0.5784	-0.5224	0.8101
	100-seed weight (g)	L2	Post Rainy 2020-2021	5	60	Ah05_114994018	Ah05_110947761	20	20	Ah20_126359973	Ah20_143886588	3.3077	23.4181	0.257	1.6173	-4.0234
	Shell weight (g plant-1)	L2	Rainy 2019	1	110	Ah01_38930824	Ah01_249115	3	40	Ah03_996349	Ah03_39482436	3.8889	23.4155	-1.671	-1.991	1.7311
	Shell weight (g plant-1)	L2	Rainy 2019	3	40	Ah03_996349	Ah03_39482436	16	10	Ah16_77480103	Ah16_100255944	5.2663	23.3725	-1.8078	-1.5782	1.7263
	Pod weight (g plant-1)	L2	Post rainy 2017-18	17	30	Ah17_3022700	Ah17_26418947	20	170	Ah20_143291429	Ah20_134973352	6.3309	23.3507	-3.7561	-4.263	3.8137
	Harvesting index	L2	Post rainy 2017-18	1	60	Ah01_5491601	Ah01_38929419	12	40	Ah12_12942049	Ah12_11128024	3.1577	23.247	-0.0337	-0.0375	0.0449
	Shell weight (g plant-1)	L2	Rainy 2019	8	40	Ah08_25283218	Ah08_10640559	19	150	Ah19_155165184	Ah19_155136523	4.3605	23.2398	-2.1224	2.2923	-2.0834
	Shell weight (g plant-1)	L2	Rainy 2019	3	50	Ah03_11465956	Ah03_31688785	11	130	Ah11_144151918	Ah11_144151916	3.4709	23.2155	-1.7837	1.3031	-1.3054
	Shell weight (g plant-1)	L2	Rainy 2019	1	60	Ah01_5491601	Ah01_38929419	2	20	Ah02_2746569	Ah02_2746486	3.1526	23.1987	-0.5908	-0.813	1.0153
	Harvesting index	L2	Post rainy 2017-18	9	40	Ah09_117710500	Ah09_117710533	10	40	Ah10_79261332	Ah10_60029979	5.9557	23.1929	0.0572	-0.0556	-0.0619
	Seed weight (g plant-1)	L2	Post rainy 2017-18	7	60	Ah07_76021033	Ah07_76020819	8	20	Ah08_27217002	Ah08_26119436	3.4601	21.2198	3.5837	-4.5925	-3.8205
	Pod weight (g plant-1)	L2	Post rainy 2017-18	3	40	Ah03_996349	Ah03_39482436	14	20	Ah14_132351389	Ah14_11643597	5.1551	23.039	-3.7004	-5.1564	5.7035
	Harvesting index	L2	Post rainy 2017-18	2	60	Ah02_951232	Ah02_2697303	17	30	Ah17_3022700	Ah17_26418947	4.0234	23.0312	-0.0612	-0.0558	0.0571
	Shelling percentage	L2	Rainy 2018	1	10	Ah01_38931594	Ah01_38928364	6	40	Ah06_3839528	Ah06_3786618	4.2645	22.9557	-4.3124	5.0914	4.7129
	Shell weight (g plant-1)	L2	Post rainy 2017-18	4	40	Ah04_123480432	Ah04_124566470	15	40	Ah15_57473659	Ah15_73661777	3.072	22.8766	-0.5517	-0.5241	0.6247
	Shelling percentage	L2	Rainy 2018	3	130	Ah03_143434398	Ah03_142323610	6	40	Ah06_3839528	Ah06_3786618	3.0518	22.7912	3.3762	3.1899	-3.4762
	Shell weight (g plant-1)	L2	Rainy 2018	5	60	Ah05_114994018	Ah05_110947761	20	170	Ah20_143291429	Ah20_134973352	4.6184	22.6957	-0.6706	-0.7218	0.7234
	Seed weight (g plant-1)	L2	Post rainy 2018-19	1	80	Ah01_38932929	Ah01_38930824	15	30	Ah15_26456454	Ah15_155618250	3.42	13.9583	0.0945	0.142	-1.2258
	Harvesting index	L2	Post rainy 2017-18	12	40	Ah12_12942049	Ah12_11128024	13	50	Ah13_121981237	Ah13_14018228	3.0864	22.6058	-0.0407	-0.0427	0.0458
	Shelling percentage	L2	Post rainy 2017-18	2	60	Ah02_951232	Ah02_2697303	6	10	Ah06_21260585	Ah06_3839543	6.0037	22.3866	5.6589	5.537	-6.2958
	Seed weight (g plant-1)	L2	Rainy 2018	2	30	Ah02_2746512	Ah02_2746515	3	130	Ah03_143434398	Ah03_142323610	3.3172	29.1035	-0.9205	0.8653	-1.0321
	Sound mature kernel percentage	L2	Post rainy 2018-19	19	90	Ah19_147765098	Ah19_148048071	20	20	Ah20_126359973	Ah20_143886588	3.3662	24.7929	1.9294	-1.49	2.5424
	Shell weight (g plant-1)	L2	Rainy 2019	3	30	Ah03_113471481	Ah03_23484290	4	40	Ah04_123480432	Ah04_124566470	4.3957	22.1534	-2.1602	-2.1482	2.2073
	Pod weight (g plant-1)	L2	Post rainy 2017-18	15	10	Ah15_74741069	Ah15_112425796	20	160	Ah20_143291429	Ah20_134973352	6.4871	22.1296	-5.3839	-7.1562	5.7407
	Shell weight (g plant-1)	L2	Rainy 2019	1	110	Ah01_38930824	Ah01_249115	20	170	Ah20_143291429	Ah20_134973352	6.2026	22.1136	-2.1294	-2.1983	2.1531
	Shell weight (g plant-1)	L2	Rainy 2019	8	40	Ah08_25283218	Ah08_10640559	20	60	Ah20_126360937	Ah20_126353647	3.5228	22.0074	-2.1759	2.1758	-2.1648
	Pod weight (g plant-1)	L2	Post rainy 2017-18	7	80	Ah07_76030802	Ah07_78345841	20	160	Ah20_143291429	Ah20_134973352	3.5607	21.8342	-3.0636	-4.7555	3.6637
	Harvesting index	L2	Post rainy 2017-18	9	40	Ah09_117710500	Ah09_117710533	14	70	Ah14_8773288	Ah14_9770476	3.4583	21.7439	0.0539	-0.0535	-0.0591
	Pod weight (g plant-1)	L2	Rainy 2018	2	20	Ah02_2746569	Ah02_2746486	13	50	Ah13_121981237	Ah13_14018228	3.1202	21.7137	-1.4295	-2.1539	2.0581
	Shell weight (g plant-1)	L2	Rainy 2018	13	30	Ah13_143554239	Ah13_50056114	20	50	Ah20_24117221	Ah20_143683193	3.7144	21.4214	-0.3907	0.3206	-0.4892
	Biological yield (g plant-1)	L2	Rainy 2018	3	50	Ah03_11465956	Ah03_31688785	17	20	Ah17_3022700	Ah17_26418947	3.7911	11.421	0.7768	-3.1344	3.5688
	Pod weight (g plant-1)	L2	Post rainy 2017-18	12	30	Ah12_12348612	Ah12_6108508	20	160	Ah20_143291429	Ah20_134973352	3.357	21.3614	-5.8162	-7.8054	5.6194
	Seed weight (g plant-1)	L2	Rainy 2018	2	20	Ah02_2746569	Ah02_2746486	13	10	Ah13_31562323	Ah13_113249359	3.2982	32.1435	-1.2178	-1.3729	1.4055
	Harvesting index	L2	Post rainy 2017-18	1	110	Ah01_38930824	Ah01_249115	2	60	Ah02_951232	Ah02_2697303	5.4604	21.1187	-0.0599	-0.0611	0.0577
	Shell weight (g plant-1)	L2	Rainy 2018	17	80	Ah17_106657681	Ah17_106657659	20	170	Ah20_143291429	Ah20_134973352	5.0521	21.0718	-0.4294	-0.3736	0.5362
	Shell weight (g plant-1)	L2	Rainy 2019	8	40	Ah08_25283218	Ah08_10640559	14	70	Ah14_8773288	Ah14_9770476	4.1786	21.0563	-2.1794	-2.189	2.1929
	Pod weight (g plant-1)	L1	Post rainy 2016-17	14	70	Ah14_8773288	Ah14_9770476	20	60	Ah20_126360937	Ah20_126353647	3.59	21.0319	94.6975	-54.2982	116.718
	Shelling percentage	L2	Rainy 2018	9	50	Ah09_117711151	Ah09_117711232	15	90	Ah15_155617677	Ah15_26251219	3.3702	20.9379	-4.3562	5.4768	4.5379
	Pod weight (g plant-1)	L2	Post rainy 2017-18	18	30	Ah18_3399867	Ah18_3400041	19	90	Ah19_147765098	Ah19_148048071	3.4041	20.8999	4.7377	-5.3362	-4.8835
	Pod weight (g plant-1)	L2	Post rainy 2017-18	8	20	Ah08_27217002	Ah08_26119436	20	170	Ah20_143291429	Ah20_134973352	3.6029	20.8364	-9.4456	-8.9621	7.3793
	Seed weight (g plant-1)	L2	Post rainy 2017-18	7	30	Ah07_76018339	Ah07_78345152	8	20	Ah08_27217002	Ah08_26119436	3.2833	22.6343	2.9215	-4.7175	-3.8503
	Pod weight (g plant-1)	L2	Post Rainy 2020-21	12	70	Ah12_2669559	Ah12_18479674	15	40	Ah15_57473659	Ah15_73661777	4.3745	20.736	-2.6589	-2.5225	4.471
	Pod weight (g plant-1)	L2	Post rainy 2017-18	3	40	Ah03_996349	Ah03_39482436	19	90	Ah19_147765098	Ah19_148048071	3.427	20.5823	-4.3355	-5.934	5.6063
	Shell weight (g plant-1)	L2	Rainy 2019	12	40	Ah12_12942049	Ah12_11128024	13	50	Ah13_121981237	Ah13_14018228	3.4619	20.5604	-1.2005	-1.1916	1.36
	Pod weight (g plant-1)	L1	Post rainy 2018-19	13	50	Ah13_121981237	Ah13_14018228	19	170	Ah19_1368394	Ah19_155136447	3.188	20.409	115.445	168.887	-255.642
	Shell weight (g plant-1)	L2	Rainy 2018	10	40	Ah10_79261332	Ah10_60029979	20	170	Ah20_143291429	Ah20_134973352	3.8548	20.3862	-0.7196	-0.7171	0.73
	Shelling percentage	L1	Post rainy 2016-17	4	40	Ah04_123480432	Ah04_124566470	8	40	Ah08_25283218	Ah08_10640559	4.2682	20.3153	-2.0784	-2.1364	3.3492
	Pod weight (g plant-1)	L2	Post rainy 2017-18	7	60	Ah07_76021033	Ah07_76020819	19	70	Ah19_155168461	Ah19_1478274	4.0813	20.1947	3.7937	-4.3308	-4.5656
	Shelling percentage	L2	Rainy 2019	3	110	Ah03_126795083	Ah03_143434398	19	70	Ah19_155168461	Ah19_1478274	3.5517	20.1207	2.5627	1.3251	-5.1145
	Pod weight (g plant-1)	L2	Post rainy 2017-18	10	50	Ah10_74571777	Ah10_80634626	20	160	Ah20_143291429	Ah20_134973352	5.3481	20.0034	-7.9725	-10.3627	7.7884
	Pod yield per plant	L3	Post Rainy 2019-20	7	20	Ah07_76081288	Ah07_76018275	20	80	Ah20_143958152	Ah20_126358897	4.4156	19.905	-0.2293	-0.2308	-0.621
	Shell weight (g plant-1)	L2	Rainy 2018	6	20	Ah06_21260585	Ah06_3839543	20	170	Ah20_143291429	Ah20_134973352	4.3059	19.6386	-0.5717	-0.5048	0.6084
	Harvesting index	L2	Post rainy 2017-18	3	40	Ah03_996349	Ah03_39482436	16	10	Ah16_77480103	Ah16_100255944	6.3181	19.5315	-0.06	-0.0616	0.0688
	Shell weight (g plant-1)	L2	Rainy 2018	15	50	Ah15_73661777	Ah15_26510074	20	170	Ah20_143291429	Ah20_134973352	3.8406	19.5252	-0.7536	-0.7621	0.7426
	Shelling percentage	L1	Post rainy 2016-17	6	20	Ah06_21260585	Ah06_3839543	14	30	Ah14_132351389	Ah14_11643597	3.304	19.3459	-0.7098	1.6944	-2.0979
	Shell weight (g plant-1)	L2	Rainy 2018	3	130	Ah03_143434398	Ah03_142323610	8	20	Ah08_27217002	Ah08_26119436	3.1852	19.3267	-0.7288	-0.8656	0.8295
	Shelling percentage	L1	Post rainy 2016-17	15	40	Ah15_57473659	Ah15_73661777	19	90	Ah19_147765098	Ah19_148048071	3.0063	19.0845	-1.7845	-3.1148	2.706
	Shelling percentage	L2	Post rainy 2018-19	14	70	Ah14_8773288	Ah14_9770476	20	30	Ah20_143683274	Ah20_126357764	3.4831	18.9998	0.5739	-1.0903	3.2569
	Pod weight (g plant-1)	L2	Post rainy 2017-18	8	20	Ah08_27217002	Ah08_26119436	19	20	Ah19_155174116	Ah19_155172354	3.5537	18.9343	-5.3547	4.7395	-5.1067
	Pod weight (g plant-1)	L2	Post rainy 2018-19	3	130	Ah03_143434398	Ah03_142323610	12	30	Ah12_12348612	Ah12_6108508	3.1911	18.5982	-1.8294	-0.4361	1.3393
	Seed weight (g plant-1)	L2	Rainy 2018	2	10	Ah02_2746569	Ah02_2746486	7	70	Ah07_76030744	Ah07_76030786	3.2273	7.2486	-0.2894	0.384	-0.6764
	Shell weight (g plant-1)	L2	Rainy 2018	5	60	Ah05_114994018	Ah05_110947761	8	20	Ah08_27217002	Ah08_26119436	3.7604	18.2738	-0.786	-0.8481	0.8297
	Shelling percentage	L1	Post rainy 2018-19	3	20	Ah03_34008041	Ah03_71526898	20	90	Ah20_143912200	Ah20_143957948	3.0671	18.1664	1.2929	-0.7722	2.8125
	Pod yield per plant	L3	Post Rainy 2019-20	15	30	Ah15_26456454	Ah15_155618250	19	30	Ah19_155172370	Ah19_155170119	3.9284	17.8876	-0.4453	-0.2433	-0.565
	Shell weight (g plant-1)	L2	Rainy 2018	7	60	Ah07_76021033	Ah07_76020819	8	20	Ah08_27217002	Ah08_26119436	4.2093	17.8855	0.836	-0.8496	-0.7957
	Pod weight (g plant-1)	L1	Post rainy 2018-19	13	50	Ah13_121981237	Ah13_14018228	14	70	Ah14_8773288	Ah14_9770476	3.2847	17.882	210.44	208.537	-292.92
	100-seed weight (g)	L1	Post rainy 2016-17	8	20	Ah08_27217002	Ah08_26119436	20	80	Ah20_143958152	Ah20_126358897	3.2601	17.8661	-2.3221	2.5592	-4.547
	Shelling percentage	L1	Post rainy 2016-17	10	30	Ah10_80287745	Ah10_79261332	14	40	Ah14_132351389	Ah14_11643597	4.1623	17.8233	-1.5744	1.5783	-1.8567
	Shelling percentage	L1	Post rainy 2018-19	3	20	Ah03_34008041	Ah03_71526898	19	100	Ah19_3542114	Ah19_155179028	3.6405	17.7842	1.2698	-1.5834	2.901
	100-seed weight (g)	L2	Rainy 2019	6	10	Ah06_21260585	Ah06_3839543	20	170	Ah20_143291429	Ah20_134973352	3.5107	17.7471	-2.5048	-1.1186	2.9704
	Pod weight (g plant-1)	L2	Post rainy 2017-18	3	50	Ah03_11465956	Ah03_31688785	4	70	Ah04_123380793	Ah04_123380754	3.4503	17.7167	-6.1597	7.6899	-7.0846
	Shelling percentage	L1	Post rainy 2018-19	1	40	Ah01_38928302	Ah01_593934	13	50	Ah13_121981237	Ah13_14018228	3.0069	17.5631	-1.4582	0.5154	2.7451
	Shelling percentage	L2	Post rainy 2017-18	12	30	Ah12_12348612	Ah12_6108508	15	40	Ah15_57473659	Ah15_73661777	3.7661	17.5629	5.4913	5.5494	-5.4735
	Shelling percentage	L2	Rainy 2018	5	60	Ah05_114994018	Ah05_110947761	9	50	Ah09_117711151	Ah09_117711232	4.153	17.5177	4.0392	-3.1771	3.6151
	Shelling percentage	L1	Post rainy 2016-17	10	40	Ah10_79261332	Ah10_60029979	15	10	Ah15_74741069	Ah15_112425796	3.2985	17.4943	-1.0953	-1.6383	2.3169
	Pod weight (g plant-1)	L2	Post rainy 2017-18	3	40	Ah03_996349	Ah03_39482436	18	20	Ah18_3399929	Ah18_3399867	3.5877	17.3999	-4.0524	5.2801	-5.6019
	Pod yield per plant	L2	Post rainy 2018-19	1	60	Ah01_5491601	Ah01_38929419	15	40	Ah15_57473659	Ah15_73661777	3.1032	17.2779	1.2156	1.122	-1.836
	Shelling percentage	L2	Post Rainy 2020-2021	9	60	Ah09_117711151	Ah09_117711232	14	30	Ah14_132351389	Ah14_11643597	3.115	17.2187	-1.8826	3.0421	3.3327
	Pod weight (g plant-1)	L2	Post rainy 2017-18	7	60	Ah07_76021033	Ah07_76020819	8	20	Ah08_27217002	Ah08_26119436	4.8367	17.1918	8.0095	-10.0352	-8.4652
	Pod weight (g plant-1)	L2	Post rainy 2017-18	2	60	Ah02_951232	Ah02_2697303	3	40	Ah03_996349	Ah03_39482436	3.6311	17.1522	-5.7195	-5.0986	6.5532
	Shelling percentage	L2	Rainy 2019	15	30	Ah15_26456454	Ah15_155618250	20	120	Ah20_126341226	Ah20_143925890	3.4583	17.1298	0.0717	0.2357	-4.0337
	Pod yield per plant	L3	Post Rainy 2019-20	15	20	Ah15_112425796	Ah15_26456434	20	80	Ah20_143958152	Ah20_126358897	3.4017	17.1238	-0.2562	-0.26	-0.5337
	Harvesting index	L2	Post rainy 2017-18	3	40	Ah03_996349	Ah03_39482436	8	20	Ah08_27217002	Ah08_26119436	5.2607	17.0492	-0.0626	-0.0676	0.0686
	Harvesting index	L2	Rainy 2018	5	20	Ah05_114993346	Ah05_114994210	14	50	Ah14_11643558	Ah14_132517499	3.2273	17.0131	0.0003	0	-0.021
	Sound mature kernel percentage	L2	Post Rainy 2020-2021	1	100	Ah01_38930824	Ah01_249115	11	20	Ah11_144135862	Ah11_144152042	3.3433	25.6511	0.6977	-0.8408	1.8008
	Shelling percentage	L1	Post rainy 2018-19	6	10	Ah06_21260585	Ah06_3839543	7	10	Ah07_76081288	Ah07_76018275	3.2267	16.9093	-0.065	0.5061	2.3164
	Pod yield per plant	L2	Post rainy 2017-18	2	30	Ah02_2746512	Ah02_2746515	18	70	Ah18_25332790	Ah18_25332858	3.3557	16.8433	-0.4601	-0.4872	1.5048
	Seed weight (g plant-1)	L2	Rainy 2018	18	30	Ah18_3399867	Ah18_3400041	19	90	Ah19_147765098	Ah19_148048071	3.2245	23.1105	1.4276	-1.5859	-1.5665
	Harvesting index	L2	Post rainy 2017-18	2	20	Ah02_2746569	Ah02_2746486	15	60	Ah15_26507704	Ah15_26510830	3.0304	16.8025	-0.0095	0.0081	-0.0207
	Biological yield (g plant-1)	L2	Post rainy 2017-18	3	90	Ah03_139941694	Ah03_81091318	12	100	Ah12_35005363	Ah12_39052433	3.0561	9.6326	-2.7293	-2.0204	4.8187
	Pod weight (g plant-1)	L2	Post rainy 2017-18	4	40	Ah04_123480432	Ah04_124566470	10	50	Ah10_74571777	Ah10_80634626	4.687	16.4265	-9.639	-8.7702	8.7373
	Shell weight (g plant-1)	L2	Post rainy 2017-18	15	40	Ah15_57473659	Ah15_73661777	16	40	Ah16_11086396	Ah16_140004803	3.2523	16.3793	-0.252	0.3343	-0.5377
	100-seed weight (g)	L2	Post Rainy 2020-2021	1	110	Ah01_38930824	Ah01_249115	16	10	Ah16_77480103	Ah16_100255944	3.2255	16.2565	2.1504	2.0235	-4.0813
	Pod weight (g plant-1)	L2	Post rainy 2017-18	2	50	Ah02_2699605	Ah02_523153	19	70	Ah19_155168461	Ah19_1478274	5.0657	16.1417	-9.324	-9.0648	8.3382
	Pod weight (g plant-1)	L2	Post rainy 2017-18	2	60	Ah02_951232	Ah02_2697303	7	60	Ah07_76021033	Ah07_76020819	4.6413	15.9935	-6.6726	6.5491	-7.264
	Shell weight (g plant-1)	L2	Rainy 2018	8	20	Ah08_27217002	Ah08_26119436	18	60	Ah18_25332790	Ah18_25332858	3.6001	15.8929	-1.0634	0.9556	-0.9571
	Pod weight (g plant-1)	L2	Post rainy 2017-18	10	50	Ah10_74571777	Ah10_80634626	11	120	Ah11_144151918	Ah11_144151916	4.0233	15.8469	-9.2652	-8.4486	9.1537
	Shell weight (g plant-1)	L2	Rainy 2018	8	20	Ah08_27217002	Ah08_26119436	20	170	Ah20_143291429	Ah20_134973352	5.3068	15.6915	-1.0421	-0.9968	0.9738
	Pod weight (g plant-1)	L2	Post rainy 2017-18	2	60	Ah02_951232	Ah02_2697303	18	30	Ah18_3399867	Ah18_3400041	4.1377	15.5604	-6.2809	6.8349	-7.0845
	Pod weight (g plant-1)	L2	Post rainy 2017-18	2	60	Ah02_951232	Ah02_2697303	17	30	Ah17_3022700	Ah17_26418947	4.8954	15.5202	-8.5232	-9.6195	9.1087
	Shell weight (g plant-1)	L2	Rainy 2019	10	50	Ah10_74571777	Ah10_80634626	20	160	Ah20_143291429	Ah20_134973352	5.0907	15.2169	-2.5443	-2.1941	2.6108
	Pod weight (g plant-1)	L2	Post rainy 2017-18	7	60	Ah07_76021033	Ah07_76020819	10	50	Ah10_74571777	Ah10_80634626	6.0027	15.1944	8.8226	-9.1142	-9.4152
	Pod weight (g plant-1)	L2	Post rainy 2017-18	5	40	Ah05_114994204	Ah05_114994018	10	50	Ah10_74571777	Ah10_80634626	3.896	15.1916	-9.5615	-8.6877	9.0674
	100-seed weight (g)	L2	Post rainy 2018-19	10	40	Ah10_79261332	Ah10_60029979	20	60	Ah20_126360937	Ah20_126353647	3.4146	15.0584	-2.25	1.7417	-2.2765
	Harvesting index	L2	Post rainy 2017-18	1	110	Ah01_38930824	Ah01_249115	9	30	Ah09_117709618	Ah09_117709632	4.0729	15.0535	-0.086	0.0774	-0.0844
	Pod weight (g plant-1)	L2	Post rainy 2018-19	1	80	Ah01_38932929	Ah01_38930824	15	30	Ah15_26456454	Ah15_155618250	4.0195	15.0327	0.0913	0.1262	-1.4924
	Pod weight (g plant-1)	L2	Post rainy 2017-18	1	70	Ah01_38929446	Ah01_38930228	10	50	Ah10_74571777	Ah10_80634626	4.3257	15.0301	9.5514	-8.6912	-9.1962
	Pod yield per plant	L2	Post rainy 2018-19	4	120	Ah04_123469633	Ah04_124564730	20	110	Ah20_126356127	Ah20_139335402	3.5961	14.9936	0.2708	-1.2835	-1.5443
	Shell weight (g plant-1)	L2	Post Rainy 2020-2021	15	90	Ah15_155617677	Ah15_26251219	19	120	Ah19_155127385	Ah19_155127364	3.1435	14.969	-1.4178	1.2186	-1.7808
	Biological yield (g plant-1)	L2	Rainy 2018	3	70	Ah03_120524959	Ah03_139941694	4	120	Ah04_123469633	Ah04_124564730	3.0153	7.8162	-0.1212	0.6665	-1.7123
	Pod weight (g plant-1)	L2	Post rainy 2017-18	3	100	Ah03_126795083	Ah03_143434398	10	50	Ah10_74571777	Ah10_80634626	5.2086	14.931	-9.2353	-9.0272	8.7937
	Pod yield per plant	L2	Post Rainy 2020-2021	7	20	Ah07_76081288	Ah07_76018275	20	80	Ah20_143958152	Ah20_126358897	3.1588	14.9073	-0.139	-0.0813	-0.3862
	Biological yield (g plant-1)	L2	Rainy 2018	7	40	Ah07_78394881	Ah07_76028454	15	90	Ah15_155617677	Ah15_26251219	3.8284	14.8386	-1.2579	0.56	2.7938
	Pod weight (g plant-1)	L2	Post rainy 2017-18	10	50	Ah10_74571777	Ah10_80634626	19	60	Ah19_155168528	Ah19_155172292	5.1016	14.8322	-9.0285	-8.9387	9.3254
	Shelling percentage	L1	Post rainy 2018-19	15	60	Ah15_26507704	Ah15_26510830	18	10	Ah18_3399929	Ah18_3399867	3.3441	14.8251	1.3138	-0.6723	2.5592
	Shell weight (g plant-1)	L2	Rainy 2019	10	50	Ah10_74571777	Ah10_80634626	14	60	Ah14_132517179	Ah14_8773288	4.0402	14.8001	-2.345	-2.2866	2.3665
	Harvesting index	L2	Post rainy 2018-19	1	80	Ah01_38932929	Ah01_38930824	15	30	Ah15_26456454	Ah15_155618250	3.057	14.7982	0.0027	-0.0018	-0.0227
	Shelling percentage	L1	Post rainy 2016-17	3	40	Ah03_996349	Ah03_39482436	15	40	Ah15_57473659	Ah15_73661777	4.7437	14.78	-4.0662	-3.5723	3.9476
	Biological yield (g plant-1)	L2	Post rainy 2018-19	11	130	Ah11_144151918	Ah11_144151916	20	130	Ah20_126354850	Ah20_143917865	3.1606	14.7771	1.0669	1.2179	2.1292
	Pod weight (g plant-1)	L1	Post rainy 2018-19	4	130	Ah04_123469576	Ah04_125844645	20	90	Ah20_143912200	Ah20_143957948	3.1562	14.7597	49.7626	60.7903	199.706
	Pod weight (g plant-1)	L2	Post rainy 2017-18	10	50	Ah10_74571777	Ah10_80634626	15	60	Ah15_26507704	Ah15_26510830	4.9088	14.7009	-8.7182	-9.3903	9.2884
	Shell weight (g plant-1)	L2	Rainy 2019	7	40	Ah07_78394881	Ah07_76028454	10	50	Ah10_74571777	Ah10_80634626	4.1638	14.6977	2.4068	-2.318	-2.2865
	Pod weight (g plant-1)	L2	Post rainy 2017-18	2	60	Ah02_951232	Ah02_2697303	10	50	Ah10_74571777	Ah10_80634626	6.4402	14.6903	-8.8501	-9.2001	9.314
	Pod weight (g plant-1)	L2	Post rainy 2017-18	14	60	Ah14_132517179	Ah14_8773288	15	10	Ah15_74741069	Ah15_112425796	3.0591	14.6865	2.0077	-0.2792	-2.2571
	Pod weight (g plant-1)	L2	Post rainy 2017-18	10	50	Ah10_74571777	Ah10_80634626	15	10	Ah15_74741069	Ah15_112425796	4.6454	14.6445	-9.1975	-8.8362	9.0995
	Shelling percentage	L1	Post rainy 2016-17	3	40	Ah03_996349	Ah03_39482436	16	10	Ah16_77480103	Ah16_100255944	4.35	14.6399	-4.4608	-4.1391	4.2099
	Seed weight (g plant-1)	L2	Rainy 2018	3	10	Ah03_130649255	Ah03_69481377	12	40	Ah12_12942049	Ah12_11128024	3.1998	8.8068	-0.88	-1.0461	1.1058
	Pod yield per plant	L2	Post Rainy 2020-2021	15	30	Ah15_26456454	Ah15_155618250	19	30	Ah19_155172370	Ah19_155170119	3.0994	14.5482	-0.3022	-0.09	-0.3493
	100-seed weight (g)	L1	Post Rainy _2015-2016	3	130	Ah03_143434398	Ah03_142323610	6	10	Ah06_21260585	Ah06_3839543	3.1128	14.5302	0.2541	0.5142	-2.1844
	Shell weight (g plant-1)	L2	Rainy 2019	3	120	Ah03_126795083	Ah03_143434398	19	70	Ah19_155168461	Ah19_1478274	4.4911	14.5068	-0.425	-0.1231	0.7363
	Pod weight (g plant-1)	L2	Post rainy 2017-18	10	50	Ah10_74571777	Ah10_80634626	18	30	Ah18_3399867	Ah18_3400041	4.58	14.4988	-8.9595	9.1273	-9.1612
	Shelling percentage	L1	Post rainy 2016-17	9	40	Ah09_117710500	Ah09_117710533	15	90	Ah15_155617677	Ah15_26251219	3.4494	14.3863	4.339	-4.1657	-4.0898
	Shelling percentage	L1	Post rainy 2016-17	3	40	Ah03_996349	Ah03_39482436	19	80	Ah19_16236745	Ah19_155179123	3.0807	14.3589	-3.6954	-3.374	3.4412
	Seed weight (g plant-1)	L2	Post Rainy 2020-2021	10	10	Ah10_80290186	Ah10_80290200	11	120	Ah11_144151918	Ah11_144151916	3.1964	14.6131	-0.9622	-0.485	2.18
	Shell weight (g plant-1)	L2	Rainy 2019	5	40	Ah05_114994204	Ah05_114994018	10	50	Ah10_74571777	Ah10_80634626	3.8204	14.1623	-2.2873	-2.4367	2.4452
	Shell weight (g plant-1)	L2	Rainy 2019	4	40	Ah04_123480432	Ah04_124566470	10	50	Ah10_74571777	Ah10_80634626	4.4581	14.1618	-2.3635	-2.318	2.4051
	Shell weight (g plant-1)	L2	Rainy 2019	10	50	Ah10_74571777	Ah10_80634626	13	50	Ah13_121981237	Ah13_14018228	4.9372	14.1576	-2.332	-2.3976	2.3296
	Sound mature kernel percentage	L2	Post Rainy 2020-2021	12	30	Ah12_12348612	Ah12_6108508	20	20	Ah20_126359973	Ah20_143886588	3.2525	25.8113	1.2801	-0.9167	2.1171
	Shell weight (g plant-1)	L2	Rainy 2019	10	50	Ah10_74571777	Ah10_80634626	11	100	Ah11_144152196	Ah11_144152132	3.8576	14.0937	-2.2492	2.4301	-2.3932
	100-seed weight (g)	L1	Post Rainy _2015-2016	8	40	Ah08_25283218	Ah08_10640559	19	10	Ah19_155174116	Ah19_155172354	4.0216	14.0154	-1.0024	2.1572	-3.2196
	100-seed weight (g)	L2	Post rainy 2017-18	15	10	Ah15_74741069	Ah15_112425796	18	30	Ah18_3399867	Ah18_3400041	3.0143	13.9734	-3.1233	3.3795	-3.6766
	Seed weight (g plant-1)	L2	Post rainy 2018-19	2	30	Ah02_2746512	Ah02_2746515	9	40	Ah09_117710500	Ah09_117710533	3.1277	8.4413	-0.5674	0.6156	-1.295
	Shell weight (g plant-1)	L2	Post rainy 2017-18	6	10	Ah06_21260585	Ah06_3839543	8	20	Ah08_27217002	Ah08_26119436	3.2415	13.8804	0.5824	-0.5628	-0.6933
	Shell weight (g plant-1)	L2	Rainy 2019	10	50	Ah10_74571777	Ah10_80634626	19	70	Ah19_155168461	Ah19_1478274	4.5492	13.7582	-2.4449	-2.3051	2.4245
	Shell weight (g plant-1)	L2	Rainy 2019	10	50	Ah10_74571777	Ah10_80634626	15	10	Ah15_74741069	Ah15_112425796	4.3768	13.7244	-2.3737	-2.3684	2.4745
	Shell weight (g plant-1)	L2	Rainy 2019	10	50	Ah10_74571777	Ah10_80634626	16	10	Ah16_77480103	Ah16_100255944	5.506	13.6917	-2.4474	-2.3056	2.4058
	Shell weight (g plant-1)	L2	Rainy 2019	4	30	Ah04_123397348	Ah04_123473377	10	50	Ah10_74571777	Ah10_80634626	3.6371	13.6249	2.2944	-2.4744	-2.3187
	Pod weight (g plant-1)	L2	Post rainy 2018-19	7	30	Ah07_76018339	Ah07_78345152	14	80	Ah14_132351326	Ah14_1739116	3.4675	13.6225	-1.1565	-0.6061	-1.2221
	Shell weight (g plant-1)	L2	Rainy 2019	10	50	Ah10_74571777	Ah10_80634626	14	70	Ah14_8773288	Ah14_9770476	4.5314	13.5592	-2.3417	-2.4143	2.4702
	Pod weight (g plant-1)	L1	Post rainy 2016-17	4	130	Ah04_123469576	Ah04_125844645	20	120	Ah20_126341226	Ah20_143925890	3.1555	13.553	-2.7769	-30.976	-65.8002
	Pod yield per plant	L2	Post rainy 2017-18	3	10	Ah03_130649255	Ah03_69481377	12	30	Ah12_12348612	Ah12_6108508	3.375	13.5433	-1.7837	-1.1405	1.8651
	100-seed weight (g)	L2	Post rainy 2018-19	14	90	Ah14_132351326	Ah14_1739116	16	20	Ah16_100255944	Ah16_4269467	3.2419	13.4962	-0.63	0.0298	1.801
	Shell weight (g plant-1)	L2	Rainy 2019	10	50	Ah10_74571777	Ah10_80634626	16	30	Ah16_100255944	Ah16_4269467	4.0212	13.4939	-2.4431	-2.3437	2.3274
	Shell weight (g plant-1)	L2	Rainy 2019	2	20	Ah02_2746569	Ah02_2746486	10	50	Ah10_74571777	Ah10_80634626	3.7019	13.4829	-2.4487	-2.3271	2.4202
	Shell weight (g plant-1)	L2	Rainy 2019	1	60	Ah01_5491601	Ah01_38929419	8	40	Ah08_25283218	Ah08_10640559	3.8658	13.4785	-2.3802	-2.3805	2.3904
	Shell weight (g plant-1)	L2	Rainy 2019	1	60	Ah01_5491601	Ah01_38929419	10	50	Ah10_74571777	Ah10_80634626	5.1293	13.4008	-2.3595	-2.407	2.399
	Shell weight (g plant-1)	L2	Rainy 2019	8	40	Ah08_25283218	Ah08_10640559	10	50	Ah10_74571777	Ah10_80634626	6.2293	13.3789	-2.3676	-2.407	2.396
	Harvesting index	L2	Rainy 2018	3	120	Ah03_126795083	Ah03_143434398	10	10	Ah10_80290186	Ah10_80290200	3.0401	13.3084	0.0038	0.0066	-0.0177
	Shelling percentage	L2	Rainy 2019	10	20	Ah10_80262894	Ah10_80287745	15	30	Ah15_26456454	Ah15_155618250	3.0027	13.2715	0.3814	-0.7731	3.7934
	Harvesting index	L2	Rainy 2018	7	30	Ah07_76018339	Ah07_78345152	9	50	Ah09_117711151	Ah09_117711232	3.579	13.048	-0.0095	-0.0111	-0.0203
	Pod weight (g plant-1)	L1	Post Rainy _2015-2016	3	120	Ah03_126795083	Ah03_143434398	19	170	Ah19_1368394	Ah19_155136447	3.1651	12.9246	-0.936	1.1361	124.255
	100-seed weight (g)	L1	Post rainy 2016-17	11	110	Ah11_144152132	Ah11_144151918	14	20	Ah14_132351389	Ah14_11643597	3.5212	12.9121	-0.0455	0.4493	2.5179
	Shell weight (g plant-1)	L2	Rainy 2018	3	50	Ah03_11465956	Ah03_31688785	5	50	Ah05_114994018	Ah05_110947761	3.0903	12.9049	-0.8869	-0.962	0.978
	Biological yield (g plant-1)	L2	Post rainy 2018-19	14	90	Ah14_132351326	Ah14_1739116	19	150	Ah19_155165184	Ah19_155136523	3.9248	14.9424	-1.162	0.7929	-2.4617
	Shell weight (g plant-1)	L2	Rainy 2019	9	60	Ah09_117711151	Ah09_117711232	10	50	Ah10_74571777	Ah10_80634626	4.4397	12.8476	1.8261	-1.6037	-1.895
	Pod weight (g plant-1)	L2	Rainy 2018	12	40	Ah12_12942049	Ah12_11128024	13	50	Ah13_121981237	Ah13_14018228	3.3442	12.7442	-1.8733	-2.0812	1.9986
	Shelling percentage	L2	Rainy 2018	3	50	Ah03_11465956	Ah03_31688785	18	30	Ah18_3399867	Ah18_3400041	3.6281	12.7278	6.5992	-5.8998	7.2735
	Shell weight (g plant-1)	L2	Post rainy 2017-18	12	100	Ah12_35005363	Ah12_39052433	15	90	Ah15_155617677	Ah15_26251219	3.3413	12.7099	-0.3262	-0.067	0.5084
	Shell weight (g plant-1)	L2	Post rainy 2018-19	2	50	Ah02_2699605	Ah02_523153	18	50	Ah18_25332643	Ah18_25332789	4.2874	12.5215	-0.4704	0.6168	-0.7361
	Harvesting index	L2	Post rainy 2018-19	7	30	Ah07_76018339	Ah07_78345152	12	100	Ah12_35005363	Ah12_39052433	3.0063	12.4339	-0.0092	-0.0017	0.0197
	Shell weight (g plant-1)	L2	Post rainy 2017-18	2	20	Ah02_2746569	Ah02_2746486	14	10	Ah14_32873763	Ah14_32873755	3.6962	12.3129	-0.0166	0.1259	-0.4442
	Biological yield (g plant-1)	L2	Post rainy 2018-19	15	60	Ah15_26507704	Ah15_26510830	19	70	Ah19_155168461	Ah19_1478274	3.0627	12.8855	-0.8601	-1.1725	2.6255
	Shell weight (g plant-1)	L2	Post Rainy 2020-2021	4	50	Ah04_123380848	Ah04_123473180	7	20	Ah07_76081288	Ah07_76018275	3.4362	12.0658	-0.5563	-0.2372	1.2099
	Shell weight (g plant-1)	L2	Post rainy 2018-19	7	70	Ah07_76030744	Ah07_76030786	20	80	Ah20_143958152	Ah20_126358897	3.012	12.0053	-0.0864	0.016	0.392
	Pod yield per plant	L2	Rainy 2018	3	110	Ah03_126795083	Ah03_143434398	12	40	Ah12_12942049	Ah12_11128024	3.0011	11.9874	0.8493	-0.4883	-1.5899
	Pod yield per plant	L3	Post Rainy 2019-20	4	100	Ah04_123383843	Ah04_125844700	7	20	Ah07_76081288	Ah07_76018275	3.3865	11.9165	-0.1319	-0.1712	-0.4825
	100-seed weight (g)	L2	Post rainy 2018-19	6	10	Ah06_21260585	Ah06_3839543	15	20	Ah15_112425796	Ah15_26456434	3.9268	11.8717	-0.4528	0.9387	-1.551
	Pod weight (g plant-1)	L2	Post rainy 2017-18	2	60	Ah02_951232	Ah02_2697303	15	80	Ah15_26255057	Ah15_26251309	3.0236	11.8609	-3.662	-4.4352	4.7138
	100-seed weight (g)	L2	Post Rainy 2020-2021	1	110	Ah01_38930824	Ah01_249115	2	60	Ah02_951232	Ah02_2697303	3.7334	11.7799	5.55	4.0616	-6.3934
	Shell weight (g plant-1)	L2	Post rainy 2018-19	2	50	Ah02_2699605	Ah02_523153	8	10	Ah08_32180704	Ah08_27217002	3.7034	11.6815	-0.635	-0.6983	0.8074
	Shelling percentage	L2	Post Rainy 2020-2021	3	50	Ah03_11465956	Ah03_31688785	11	70	Ah11_144143762	Ah11_144143709	3.0322	11.6527	3.7396	-4.068	5.3387
	Pod yield per plant	L2	Post rainy 2017-18	7	40	Ah07_78394881	Ah07_76028454	20	150	Ah20_135163340	Ah20_143955111	3.3181	11.595	0.6744	-1.0003	-1.8166
	Pod weight (g plant-1)	L2	Post rainy 2018-19	15	20	Ah15_112425796	Ah15_26456434	15	60	Ah15_26507704	Ah15_26510830	3.4138	11.4665	0.7441	0.0507	-1.3589
	Seed weight (g plant-1)	L2	Post rainy 2018-19	11	110	Ah11_144152132	Ah11_144151918	15	70	Ah15_26509963	Ah15_155618150	3.0616	11.4593	-0.4602	0.7243	1.2729
	Shelling percentage	L2	Post rainy 2018-19	11	30	Ah11_144138941	Ah11_144138918	20	80	Ah20_143958152	Ah20_126358897	3.2148	11.4433	0.6399	0.5467	2.1014
	Biological yield (g plant-1)	L2	Post rainy 2018-19	16	30	Ah16_100255944	Ah16_4269467	20	100	Ah20_143957948	Ah20_126356143	3.0214	16.795	-0.0185	-0.2754	-2.5649
	100-seed weight (g)	L1	Post rainy 2016-17	3	100	Ah03_126795083	Ah03_143434398	8	20	Ah08_27217002	Ah08_26119436	3.084	11.3214	3.6407	0.2221	-4.115
	Pod yield per plant	L3	Post Rainy 2019-20	4	110	Ah04_123469606	Ah04_124564649	16	40	Ah16_11086396	Ah16_140004803	3.7275	11.2679	-0.0157	0.0277	-0.4795
	100-seed weight (g)	L1	Post rainy 2018-19	1	90	Ah01_38932929	Ah01_38930824	15	20	Ah15_112425796	Ah15_26456434	3.3177	11.1861	-0.0578	0.1904	-1.3134
	Pod weight (g plant-1)	L1	Post rainy 2018-19	3	30	Ah03_113471481	Ah03_23484290	19	160	Ah19_155165184	Ah19_155136523	3.7918	11.1812	107.268	155.774	-193.639
	Pod yield per plant	L2	Post rainy 2017-18	4	120	Ah04_123469633	Ah04_124564730	20	110	Ah20_126356127	Ah20_139335402	3.0081	11.1225	0.7293	-0.8037	-1.318
	Shelling percentage	L2	Post rainy 2017-18	7	50	Ah07_76081231	Ah07_76021033	9	30	Ah09_117709618	Ah09_117709632	3.4636	11.093	-1.461	-2.3623	-2.8961
	Pod yield per plant	L2	Post Rainy 2020-2021	4	110	Ah04_123469606	Ah04_124564649	16	40	Ah16_11086396	Ah16_140004803	3.812	11.0339	-0.0251	0.0359	-0.3279
	Shell weight (g plant-1)	L2	Post rainy 2018-19	2	50	Ah02_2699605	Ah02_523153	15	90	Ah15_155617677	Ah15_26251219	3.1441	11.0198	-0.5037	-0.7593	0.629
	Harvesting index	L2	Rainy 2019	4	130	Ah04_123469576	Ah04_125844645	13	40	Ah13_139566278	Ah13_121981237	3.026	10.8806	-0.0009	0.0079	0.0322
	Shell weight (g plant-1)	L2	Rainy 2018	3	120	Ah03_126795083	Ah03_143434398	4	100	Ah04_123383843	Ah04_125844700	3.1776	10.8092	0.1767	0.1004	0.2641
	Shelling percentage	L3	Post Rainy _2019-2020	2	70	Ah02_2697303	Ah02_2703097	5	70	Ah05_110947761	Ah05_110947767	3.3458	10.2454	-8.4237	-7.567	8.7556
	Shelling percentage	L2	Rainy 2019	10	20	Ah10_80262894	Ah10_80287745	17	30	Ah17_3022700	Ah17_26418947	3.9511	10.1897	1.4603	0.6086	-3.6405
	Shell weight (g plant-1)	L2	Post rainy 2018-19	2	50	Ah02_2699605	Ah02_523153	10	10	Ah10_80290186	Ah10_80290200	3.2904	10.0946	-0.1126	-0.5537	0.5323
	Sound mature kernel percentage	L2	Rainy 2019	10	50	Ah10_74571777	Ah10_80634626	12	70	Ah12_2669559	Ah12_18479674	3.0082	22.2552	1.638	1.7736	-1.8785
	Shelling percentage	L1	Post rainy 2016-17	3	50	Ah03_11465956	Ah03_31688785	8	40	Ah08_25283218	Ah08_10640559	3.0434	10.0162	-4.1808	-5.095	4.8761
	Shell weight (g plant-1)	L2	Post rainy 2018-19	3	100	Ah03_126795083	Ah03_143434398	7	50	Ah07_76081231	Ah07_76021033	3.0059	9.7032	-0.279	0.1478	-0.478
	Biological yield (g plant-1)	L2	Rainy 2018	18	10	Ah18_3399929	Ah18_3399867	19	50	Ah19_155172719	Ah19_155193553	3.204	12.2494	0.2303	0.2432	2.0558
	Shelling percentage	L2	Rainy 2018	9	50	Ah09_117711151	Ah09_117711232	20	90	Ah20_143912200	Ah20_143957948	3.0978	9.0949	-0.5182	-0.9872	-1.9871
	Shelling percentage	L2	Post rainy 2018-19	2	30	Ah02_2746512	Ah02_2746515	9	50	Ah09_117711151	Ah09_117711232	3.5031	8.9171	-1.1186	-0.1444	-2.0089
	100-seed weight (g)	L2	Post Rainy 2020-2021	4	100	Ah04_123383843	Ah04_125844700	10	20	Ah10_80262894	Ah10_80287745	3.017	8.8385	-1.1759	0.5577	2.3961
	Seed weight (g plant-1)	L2	Post Rainy 2020-2021	7	30	Ah07_76018339	Ah07_78345152	14	60	Ah14_132517179	Ah14_8773288	3.0562	20.7513	-1.3216	-0.806	2.3813
	Pod weight (g plant-1)	L2	Rainy 2018	12	40	Ah12_12942049	Ah12_11128024	19	50	Ah19_155172719	Ah19_155193553	3.2812	8.6444	-0.18	-1.1764	0.9977
	Shell weight (g plant-1)	L2	Post rainy 2017-18	6	30	Ah06_3839543	Ah06_3839528	11	130	Ah11_144151918	Ah11_144151916	3.1603	8.5988	-0.1183	0.2392	-0.3914
	Shell weight (g plant-1)	L2	Post rainy 2018-19	3	30	Ah03_113471481	Ah03_23484290	18	30	Ah18_3399867	Ah18_3400041	3.0975	8.5664	-0.319	0.3111	-0.5481
	Seed weight (g plant-1)	L2	Rainy 2018	4	30	Ah04_123397348	Ah04_123473377	13	50	Ah13_121981237	Ah13_14018228	3.0376	36.0986	-0.884	-0.9188	1.4567
	Shelling percentage	L2	Rainy 2019	2	40	Ah02_2746502	Ah02_2746718	12	40	Ah12_12942049	Ah12_11128024	3.2373	8.2252	1.7561	1.0833	-3.5599
	Shell weight (g plant-1)	L2	Post rainy 2017-18	7	80	Ah07_76030802	Ah07_78345841	15	60	Ah15_26507704	Ah15_26510830	3.0185	7.9982	0.0665	0.0446	-0.3478
	Biological yield (g plant-1)	L2	Rainy 2018	20	30	Ah20_143683274	Ah20_126357764	20	120	Ah20_126341226	Ah20_143925890	3.591	21.3816	0.6549	-0.6892	-2.7343
	Seed weight (g plant-1)	L2	Rainy 2018	10	10	Ah10_80290186	Ah10_80290200	13	50	Ah13_121981237	Ah13_14018228	3.0105	34.7798	-1.2093	-1.0568	1.5007
	100-seed weight (g)	L2	Post rainy 2018-19	12	100	Ah12_35005363	Ah12_39052433	19	160	Ah19_155165184	Ah19_155136523	3.3111	7.0101	0.0446	-0.0921	1.2242
	Shelling percentage	L2	Rainy 2019	7	70	Ah07_76030744	Ah07_76030786	12	100	Ah12_35005363	Ah12_39052433	3.1604	6.8629	0.3601	-0.7149	-2.7142
	Supplementary Table 3. Epistatic interactions identified for phenological traits.
	Traits Name	Environment	Season and Year	Chromosome_1	Position_1	Left Marker_1	Right Marker_1	Chromosome_2	Position_2	Left Marker_2	Right Marker_2	LOD	PVE(%)	Add1	Add2	Additive x Additive
	Days to 50% flowering	L2	Post rainy 2018-19	5	30	Ah05_114993346	Ah05_114994210	16	10	Ah16_77480103	Ah16_100255944	61.1151	78.5115	4.2021	4.5907	-4.3431
	Days to 50% flowering	L2	Post rainy 2018-19	14	80	Ah14_132351326	Ah14_1739116	16	10	Ah16_77480103	Ah16_100255944	58.011	78.3308	-4.2231	4.5906	4.3093
	Days to 50% flowering	L2	Post rainy 2018-19	16	10	Ah16_77480103	Ah16_100255944	17	90	Ah17_106657659	Ah17_106657636	57.8537	78.2079	4.5876	-4.259	4.2769
	Days to 50% flowering	L2	Post rainy 2018-19	13	50	Ah13_121981237	Ah13_14018228	20	160	Ah20_143291429	Ah20_134973352	4.6883	78.1602	-4.1458	4.7791	4.0019
	Days to 50% flowering	L2	Post rainy 2018-19	15	70	Ah15_26509963	Ah15_155618150	19	20	Ah19_155174116	Ah19_155172354	55.4501	78.1075	4.4257	-4.2618	4.5377
	Days to 50% flowering	L2	Post rainy 2018-19	6	20	Ah06_21260585	Ah06_3839543	7	60	Ah07_76021033	Ah07_76020819	65.332	78.0874	4.3985	-4.29	4.5696
	Days to 50% flowering	L2	Post rainy 2018-19	15	80	Ah15_26255057	Ah15_26251309	16	10	Ah16_77480103	Ah16_100255944	63.7119	78.0096	4.2573	4.5692	-4.3259
	Days to 50% flowering	L2	Post rainy 2018-19	1	10	Ah01_38931594	Ah01_38928364	15	40	Ah15_57473659	Ah15_73661777	61.7635	78.0071	-4.3826	4.3084	4.5749
	Days to 50% flowering	L2	Post rainy 2018-19	5	20	Ah05_114993346	Ah05_114994210	18	30	Ah18_3399867	Ah18_3400041	62.0033	77.9118	4.2676	-4.4255	4.4972
	Days to 50% flowering	L2	Post rainy 2018-19	5	30	Ah05_114993346	Ah05_114994210	14	70	Ah14_8773288	Ah14_9770476	60.7906	77.8741	4.2372	4.5213	-4.4007
	Days to 50% flowering	L2	Post rainy 2018-19	5	40	Ah05_114994204	Ah05_114994018	17	30	Ah17_3022700	Ah17_26418947	56.7502	77.8415	4.2565	4.5367	-4.4091
	Days to 50% flowering	L2	Post rainy 2018-19	6	20	Ah06_21260585	Ah06_3839543	16	10	Ah16_77480103	Ah16_100255944	60.0145	77.7988	4.286	4.5508	-4.3165
	Days to 50% flowering	L2	Post rainy 2018-19	1	50	Ah01_38929475	Ah01_5491601	5	60	Ah05_114994018	Ah05_110947761	57.4383	77.7461	-4.3046	4.368	4.5158
	Days to 50% flowering	L2	Post rainy 2018-19	5	30	Ah05_114993346	Ah05_114994210	20	170	Ah20_143291429	Ah20_134973352	65.095	77.7361	4.272	4.4482	-4.4694
	Days to 50% flowering	L2	Post rainy 2018-19	6	40	Ah06_3839528	Ah06_3786618	14	30	Ah14_132351389	Ah14_11643597	61.6909	77.7286	4.4985	4.2394	-4.4015
	Days to 50% flowering	L2	Post rainy 2018-19	7	60	Ah07_76021033	Ah07_76020819	20	170	Ah20_143291429	Ah20_134973352	63.1174	77.7261	-4.2506	4.503	4.458
	Days to 50% flowering	L2	Post rainy 2018-19	7	10	Ah07_76081288	Ah07_76018275	8	20	Ah08_27217002	Ah08_26119436	62.5527	77.726	4.3688	4.5314	-4.2083
	Days to 50% flowering	L2	Post rainy 2018-19	5	60	Ah05_114994018	Ah05_110947761	7	50	Ah07_76081231	Ah07_76021033	66.6286	77.716	4.413	-4.3099	4.5395
	Days to 50% flowering	L2	Post rainy 2018-19	16	10	Ah16_77480103	Ah16_100255944	18	10	Ah18_3399929	Ah18_3399867	62.5395	77.7135	4.5319	-4.3263	4.2956
	Days to 50% flowering	L2	Post rainy 2018-19	9	60	Ah09_117711151	Ah09_117711232	15	40	Ah15_57473659	Ah15_73661777	61.0672	77.7135	-4.4487	4.2846	4.5356
	Days to 50% flowering	L2	Post rainy 2018-19	1	60	Ah01_5491601	Ah01_38929419	14	70	Ah14_8773288	Ah14_9770476	60.3745	77.6934	4.4231	4.4504	-4.2495
	Days to 50% flowering	L2	Post rainy 2018-19	8	20	Ah08_27217002	Ah08_26119436	10	20	Ah10_80262894	Ah10_80287745	14.4972	77.6859	4.5927	-4.311	4.186
	Days to 50% flowering	L2	Post rainy 2018-19	12	40	Ah12_12942049	Ah12_11128024	20	160	Ah20_143291429	Ah20_134973352	4.655	77.6734	-4.0816	4.6442	4.1905
	Days to 50% flowering	L2	Post rainy 2018-19	9	40	Ah09_117710500	Ah09_117710533	20	160	Ah20_143291429	Ah20_134973352	4.8679	77.6708	4.4434	4.5508	-4.2122
	Days to 50% flowering	L2	Post rainy 2018-19	6	40	Ah06_3839528	Ah06_3786618	17	30	Ah17_3022700	Ah17_26418947	61.4822	77.6307	4.4493	4.4178	-4.2478
	Days to 50% flowering	L2	Post rainy 2018-19	11	70	Ah11_144143762	Ah11_144143709	14	30	Ah14_132351389	Ah14_11643597	59.6071	77.6282	-4.3625	4.325	4.5161
	Days to 50% flowering	L2	Post rainy 2018-19	17	30	Ah17_3022700	Ah17_26418947	20	160	Ah20_143291429	Ah20_134973352	5.5128	77.6106	4.3942	4.4653	-4.2263
	Days to 50% flowering	L2	Post rainy 2018-19	14	30	Ah14_132351389	Ah14_11643597	15	40	Ah15_57473659	Ah15_73661777	59.5923	77.6056	-4.5219	4.2661	4.4785
	Days to 50% flowering	L2	Post rainy 2018-19	3	50	Ah03_11465956	Ah03_31688785	4	70	Ah04_123380793	Ah04_123380754	57.842	77.6031	4.4357	-4.3022	4.4892
	Days to 50% flowering	L2	Post rainy 2018-19	5	20	Ah05_114993346	Ah05_114994210	10	40	Ah10_79261332	Ah10_60029979	59.3091	77.5855	4.3092	4.3981	-4.4957
	Days to 50% flowering	L2	Post rainy 2018-19	1	60	Ah01_5491601	Ah01_38929419	16	10	Ah16_77480103	Ah16_100255944	63.8921	77.583	4.4154	4.4547	-4.2672
	Days to 50% flowering	L2	Post rainy 2018-19	6	40	Ah06_3839528	Ah06_3786618	19	140	Ah19_155135344	Ah19_155165240	64.5222	77.5705	4.4805	-4.3892	4.2556
	Days to 50% flowering	L2	Post rainy 2018-19	2	60	Ah02_951232	Ah02_2697303	15	40	Ah15_57473659	Ah15_73661777	65.4479	77.5479	4.4047	4.3436	-4.5399
	Days to 50% flowering	L2	Post rainy 2018-19	16	10	Ah16_77480103	Ah16_100255944	19	120	Ah19_155127385	Ah19_155127364	54.9636	77.5479	4.5151	-4.3543	4.2737
	Days to 50% flowering	L2	Post rainy 2018-19	2	70	Ah02_2697303	Ah02_2703097	5	40	Ah05_114994204	Ah05_114994018	65.313	77.5077	4.4327	4.3043	-4.4821
	Days to 50% flowering	L2	Post rainy 2018-19	3	30	Ah03_113471481	Ah03_23484290	5	20	Ah05_114993346	Ah05_114994210	63.4631	77.5077	4.382	4.3305	-4.4998
	Days to 50% flowering	L2	Post rainy 2018-19	5	60	Ah05_114994018	Ah05_110947761	15	40	Ah15_57473659	Ah15_73661777	60.4203	77.5027	4.4489	4.3008	-4.5122
	Days to 50% flowering	L2	Post rainy 2018-19	1	10	Ah01_38931594	Ah01_38928364	6	40	Ah06_3839528	Ah06_3786618	66.9744	77.4952	-4.2648	4.5215	4.3572
	Days to 50% flowering	L2	Post rainy 2018-19	6	40	Ah06_3839528	Ah06_3786618	8	20	Ah08_27217002	Ah08_26119436	64.0141	77.4952	4.4005	4.4383	-4.2231
	Days to 50% flowering	L2	Post rainy 2018-19	15	40	Ah15_57473659	Ah15_73661777	18	10	Ah18_3399929	Ah18_3399867	63.4976	77.4776	4.2897	-4.4624	4.5022
	Days to 50% flowering	L2	Post rainy 2018-19	2	20	Ah02_2746569	Ah02_2746486	20	170	Ah20_143291429	Ah20_134973352	64.9898	77.4651	4.2844	4.4736	-4.4384
	Days to 50% flowering	L2	Post rainy 2018-19	3	30	Ah03_113471481	Ah03_23484290	14	30	Ah14_132351389	Ah14_11643597	61.6226	77.46	4.3669	4.3432	-4.5015
	Days to 50% flowering	L2	Post rainy 2018-19	16	10	Ah16_77480103	Ah16_100255944	20	10	Ah20_143926200	Ah20_143926257	62.2887	77.4575	4.5121	-4.3046	4.3514
	Days to 50% flowering	L2	Post rainy 2018-19	14	70	Ah14_8773288	Ah14_9770476	19	100	Ah19_3542114	Ah19_155179028	58.1226	77.45	4.4898	-4.3816	4.2865
	Days to 50% flowering	L2	Post rainy 2018-19	18	80	Ah18_25332790	Ah18_25332858	20	160	Ah20_143291429	Ah20_134973352	3.2209	77.44	4.2393	4.5994	-4.1963
	Days to 50% flowering	L2	Post rainy 2018-19	5	60	Ah05_114994018	Ah05_110947761	19	140	Ah19_155135344	Ah19_155165240	61.6518	77.4374	4.3066	-4.5094	4.4021
	Days to 50% flowering	L2	Post rainy 2018-19	2	20	Ah02_2746569	Ah02_2746486	3	30	Ah03_113471481	Ah03_23484290	67.1873	77.4149	4.3379	4.3982	-4.497
	Days to 50% flowering	L2	Post rainy 2018-19	2	70	Ah02_2697303	Ah02_2703097	17	30	Ah17_3022700	Ah17_26418947	59.2165	77.4149	4.3074	4.5133	-4.3865
	Days to 50% flowering	L2	Post rainy 2018-19	4	10	Ah04_124629312	Ah04_123397359	16	10	Ah16_77480103	Ah16_100255944	57.8479	77.4149	-4.3132	4.507	4.3398
	Days to 50% flowering	L2	Post rainy 2018-19	1	100	Ah01_38930824	Ah01_249115	7	60	Ah07_76021033	Ah07_76020819	65.0861	77.4124	4.4685	-4.2959	4.4594
	Days to 50% flowering	L2	Post rainy 2018-19	15	90	Ah15_155617677	Ah15_26251219	17	30	Ah17_3022700	Ah17_26418947	61.0536	77.4123	4.3361	4.5039	-4.3466
	Days to 50% flowering	L2	Post rainy 2018-19	14	70	Ah14_8773288	Ah14_9770476	17	30	Ah17_3022700	Ah17_26418947	51.6969	77.4073	4.3909	4.4661	-4.3043
	Days to 50% flowering	L2	Post rainy 2018-19	7	70	Ah07_76030744	Ah07_76030786	16	10	Ah16_77480103	Ah16_100255944	57.8368	77.3998	-4.2917	4.4766	4.4187
	Days to 50% flowering	L2	Post rainy 2018-19	6	40	Ah06_3839528	Ah06_3786618	11	80	Ah11_144143690	Ah11_144131406	65.1869	77.3973	4.4828	-4.366	4.2783
	Days to 50% flowering	L2	Post rainy 2018-19	7	70	Ah07_76030744	Ah07_76030786	10	40	Ah10_79261332	Ah10_60029979	62.9108	77.3973	-4.2923	4.4827	4.4076
	Days to 50% flowering	L2	Post rainy 2018-19	9	60	Ah09_117711151	Ah09_117711232	10	20	Ah10_80262894	Ah10_80287745	59.353	77.3948	-4.3973	4.3334	4.4939
	Days to 50% flowering	L2	Post rainy 2018-19	1	110	Ah01_38930824	Ah01_249115	20	170	Ah20_143291429	Ah20_134973352	69.8197	77.3898	4.4443	4.4082	-4.2903
	Days to 50% flowering	L2	Post rainy 2018-19	7	60	Ah07_76021033	Ah07_76020819	15	90	Ah15_155617677	Ah15_26251219	66.9201	77.3873	-4.3031	4.4555	4.4666
	Days to 50% flowering	L2	Post rainy 2018-19	5	10	Ah05_114993346	Ah05_114994210	6	40	Ah06_3839528	Ah06_3786618	61.7824	77.3873	4.2783	4.4861	-4.3776
	Days to 50% flowering	L2	Post rainy 2018-19	4	100	Ah04_123383843	Ah04_125844700	19	70	Ah19_155168461	Ah19_1478274	56.3585	77.3848	-4.3836	4.3367	4.5018
	Days to 50% flowering	L2	Post rainy 2018-19	4	100	Ah04_123383843	Ah04_125844700	6	40	Ah06_3839528	Ah06_3786618	58.0716	77.3797	-4.2788	4.5146	4.3413
	Days to 50% flowering	L2	Post rainy 2018-19	2	60	Ah02_951232	Ah02_2697303	19	130	Ah19_155135309	Ah19_155127338	66.1995	77.3722	4.3081	-4.4241	4.5286
	Days to 50% flowering	L2	Post rainy 2018-19	3	30	Ah03_113471481	Ah03_23484290	17	30	Ah17_3022700	Ah17_26418947	59.295	77.3697	4.3352	4.4996	-4.3501
	Days to 50% flowering	L2	Post rainy 2018-19	10	30	Ah10_80287745	Ah10_79261332	15	80	Ah15_26255057	Ah15_26251309	53.0441	77.3672	4.4683	4.3008	-4.4401
	Days to 50% flowering	L2	Post rainy 2018-19	4	80	Ah04_125844654	Ah04_125844626	8	40	Ah08_25283218	Ah08_10640559	54.3567	77.3596	-4.5135	4.2739	4.4986
	Days to 50% flowering	L2	Post rainy 2018-19	3	50	Ah03_11465956	Ah03_31688785	7	70	Ah07_76030744	Ah07_76030786	66.2708	77.3571	4.4264	-4.3244	4.4639
	Days to 50% flowering	L2	Post rainy 2018-19	3	30	Ah03_113471481	Ah03_23484290	20	150	Ah20_135163340	Ah20_143955111	62.5735	77.3571	4.3103	4.5107	-4.3471
	Days to 50% flowering	L2	Post rainy 2018-19	5	40	Ah05_114994204	Ah05_114994018	11	60	Ah11_144130601	Ah11_144152240	60.3222	77.3496	4.3118	-4.4368	4.4609
	Days to 50% flowering	L2	Post rainy 2018-19	10	40	Ah10_79261332	Ah10_60029979	16	10	Ah16_77480103	Ah16_100255944	65.7079	77.3396	4.3522	4.4872	-4.3259
	Days to 50% flowering	L2	Post rainy 2018-19	12	30	Ah12_12348612	Ah12_6108508	15	40	Ah15_57473659	Ah15_73661777	62.2396	77.3396	4.4883	4.2936	-4.4483
	Days to 50% flowering	L2	Post rainy 2018-19	2	60	Ah02_951232	Ah02_2697303	14	70	Ah14_8773288	Ah14_9770476	66.8987	77.3295	4.306	4.5164	-4.3843
	Days to 50% flowering	L2	Post rainy 2018-19	8	10	Ah08_32180704	Ah08_27217002	20	160	Ah20_143291429	Ah20_134973352	3.2727	77.322	-4.2453	4.4609	4.3751
	Days to 50% flowering	L2	Post rainy 2018-19	8	40	Ah08_25283218	Ah08_10640559	17	90	Ah17_106657659	Ah17_106657636	59.0737	77.3195	4.3837	-4.3533	4.4826
	Days to 50% flowering	L2	Post rainy 2018-19	1	60	Ah01_5491601	Ah01_38929419	11	70	Ah11_144143762	Ah11_144143709	63.2959	77.312	4.4953	-4.3272	4.3518
	Days to 50% flowering	L2	Post rainy 2018-19	8	40	Ah08_25283218	Ah08_10640559	14	30	Ah14_132351389	Ah14_11643597	56.2629	77.2994	4.3798	-4.4799	4.3561
	Days to 50% flowering	L2	Post rainy 2018-19	6	40	Ah06_3839528	Ah06_3786618	18	30	Ah18_3399867	Ah18_3400041	67.6374	77.2969	4.4891	-4.341	4.3033
	Days to 50% flowering	L2	Post rainy 2018-19	6	30	Ah06_3839543	Ah06_3839528	9	60	Ah09_117711151	Ah09_117711232	55.9519	77.2969	4.3507	-4.3923	4.4873
	Days to 50% flowering	L2	Post rainy 2018-19	1	10	Ah01_38931594	Ah01_38928364	10	40	Ah10_79261332	Ah10_60029979	63.3173	77.2919	-4.3327	4.4126	4.4648
	Days to 50% flowering	L2	Post rainy 2018-19	6	40	Ah06_3839528	Ah06_3786618	15	10	Ah15_74741069	Ah15_112425796	55.5919	77.2743	4.5076	4.3046	-4.3246
	Days to 50% flowering	L2	Post rainy 2018-19	4	10	Ah04_124629312	Ah04_123397359	15	90	Ah15_155617677	Ah15_26251219	60.3987	77.2718	-4.3692	4.3668	4.4834
	Days to 50% flowering	L2	Post rainy 2018-19	1	110	Ah01_38930824	Ah01_249115	8	40	Ah08_25283218	Ah08_10640559	61.1717	77.2467	4.48	4.3471	-4.3479
	Days to 50% flowering	L2	Post rainy 2018-19	1	110	Ah01_38930824	Ah01_249115	19	100	Ah19_3542114	Ah19_155179028	57.8614	77.2417	4.4692	-4.3784	4.3236
	Days to 50% flowering	L2	Post rainy 2018-19	10	20	Ah10_80262894	Ah10_80287745	20	170	Ah20_143291429	Ah20_134973352	68.2064	77.2342	4.3137	4.4651	-4.4089
	Days to 50% flowering	L2	Post rainy 2018-19	6	40	Ah06_3839528	Ah06_3786618	12	70	Ah12_2669559	Ah12_18479674	60.2273	77.2317	4.4842	4.3477	-4.3113
	Days to 50% flowering	L2	Post rainy 2018-19	3	110	Ah03_126795083	Ah03_143434398	6	40	Ah06_3839528	Ah06_3786618	64.0572	77.2191	4.3223	4.4899	-4.335
	Days to 50% flowering	L2	Post rainy 2018-19	10	30	Ah10_80287745	Ah10_79261332	14	70	Ah14_8773288	Ah14_9770476	60.3614	77.2166	4.3733	4.4635	-4.3253
	Days to 50% flowering	L2	Post rainy 2018-19	2	60	Ah02_951232	Ah02_2697303	12	100	Ah12_35005363	Ah12_39052433	64.3557	77.2141	4.3571	-4.4909	4.3964
	Days to 50% flowering	L2	Post rainy 2018-19	3	30	Ah03_113471481	Ah03_23484290	15	10	Ah15_74741069	Ah15_112425796	58.7469	77.2116	4.3826	4.3736	-4.4794
	Days to 50% flowering	L2	Post rainy 2018-19	11	70	Ah11_144143762	Ah11_144143709	20	140	Ah20_143925737	Ah20_135163340	55.4699	77.2116	-4.4161	4.3474	4.4807
	Days to 50% flowering	L2	Post rainy 2018-19	1	110	Ah01_38930824	Ah01_249115	17	20	Ah17_3022700	Ah17_26418947	52.7988	77.2016	4.4123	4.4368	-4.3325
	Days to 50% flowering	L2	Post rainy 2018-19	11	70	Ah11_144143762	Ah11_144143709	16	10	Ah16_77480103	Ah16_100255944	62.2574	77.1965	-4.3342	4.4754	4.3779
	Days to 50% flowering	L2	Post rainy 2018-19	19	130	Ah19_155135309	Ah19_155127338	20	170	Ah20_143291429	Ah20_134973352	60.0883	77.1915	-4.32	4.4416	4.4065
	Days to 50% flowering	L2	Post rainy 2018-19	8	40	Ah08_25283218	Ah08_10640559	11	100	Ah11_144152196	Ah11_144152132	55.0083	77.1915	4.4164	-4.3475	4.4534
	Days to 50% flowering	L2	Post rainy 2018-19	18	30	Ah18_3399867	Ah18_3400041	19	40	Ah19_155170119	Ah19_155172719	56.9221	77.189	-4.3745	4.4674	4.3696
	Days to 50% flowering	L2	Post rainy 2018-19	14	50	Ah14_11643558	Ah14_132517499	20	170	Ah20_143291429	Ah20_134973352	68.6198	77.1639	4.3287	4.4471	-4.4035
	Days to 50% flowering	L2	Post rainy 2018-19	7	30	Ah07_76018339	Ah07_78345152	19	90	Ah19_147765098	Ah19_148048071	62.1524	77.1589	-4.385	4.3711	4.4668
	Days to 50% flowering	L2	Post rainy 2018-19	1	100	Ah01_38930824	Ah01_249115	9	50	Ah09_117711151	Ah09_117711232	56.3266	77.1413	4.3805	-4.3761	4.456
	Days to 50% flowering	L2	Post rainy 2018-19	14	50	Ah14_11643558	Ah14_132517499	18	30	Ah18_3399867	Ah18_3400041	61.2609	77.1363	4.3567	-4.4016	4.4449
	Days to 50% flowering	L2	Post rainy 2018-19	4	10	Ah04_124629312	Ah04_123397359	5	60	Ah05_114994018	Ah05_110947761	61.7226	77.1338	-4.4085	4.3523	4.4579
	Days to 50% flowering	L2	Post rainy 2018-19	3	10	Ah03_130649255	Ah03_69481377	19	90	Ah19_147765098	Ah19_148048071	64.1994	77.1313	4.3573	4.4125	-4.4539
	Days to 50% flowering	L2	Post rainy 2018-19	2	60	Ah02_951232	Ah02_2697303	16	40	Ah16_11086396	Ah16_140004803	66.4689	77.1263	4.3273	4.4468	-4.4788
	Days to 50% flowering	L2	Post rainy 2018-19	10	40	Ah10_79261332	Ah10_60029979	19	100	Ah19_3542114	Ah19_155179028	60.3353	77.1213	4.404	-4.4356	4.3558
	Days to 50% flowering	L2	Post rainy 2018-19	2	60	Ah02_951232	Ah02_2697303	18	80	Ah18_25332790	Ah18_25332858	64.5156	77.1037	4.3496	-4.4238	4.4683
	Days to 50% flowering	L2	Post rainy 2018-19	15	90	Ah15_155617677	Ah15_26251219	20	170	Ah20_143291429	Ah20_134973352	67.2967	77.1012	4.3592	4.4553	-4.3591
	Days to 50% flowering	L2	Post rainy 2018-19	10	40	Ah10_79261332	Ah10_60029979	19	110	Ah19_147765155	Ah19_147765161	52.6578	77.1012	4.3711	-4.3803	4.4504
	Days to 50% flowering	L2	Post rainy 2018-19	4	110	Ah04_123469606	Ah04_124564649	10	40	Ah10_79261332	Ah10_60029979	54.5835	77.0936	-4.36	4.4007	4.4316
	Days to 50% flowering	L2	Post rainy 2018-19	3	30	Ah03_113471481	Ah03_23484290	16	20	Ah16_100255944	Ah16_4269467	59.8808	77.0911	4.363	4.4503	-4.3846
	Days to 50% flowering	L2	Post rainy 2018-19	8	40	Ah08_25283218	Ah08_10640559	15	70	Ah15_26509963	Ah15_155618150	52.9191	77.0886	4.3377	-4.425	4.4646
	Days to 50% flowering	L2	Post rainy 2018-19	6	20	Ah06_21260585	Ah06_3839543	20	170	Ah20_143291429	Ah20_134973352	68.4053	77.0836	4.3567	4.4223	-4.4217
	Days to 50% flowering	L2	Post rainy 2018-19	11	70	Ah11_144143762	Ah11_144143709	15	70	Ah15_26509963	Ah15_155618150	66.416	77.0811	-4.3723	4.4002	4.4406
	Days to 50% flowering	L2	Post rainy 2018-19	2	60	Ah02_951232	Ah02_2697303	11	60	Ah11_144130601	Ah11_144152240	63.8601	77.0685	4.3575	-4.4231	4.4569
	Days to 50% flowering	L2	Post rainy 2018-19	2	70	Ah02_2697303	Ah02_2703097	10	40	Ah10_79261332	Ah10_60029979	62.4149	77.066	4.3559	4.4426	-4.4033
	Days to 50% flowering	L2	Post rainy 2018-19	3	30	Ah03_113471481	Ah03_23484290	10	10	Ah10_80290186	Ah10_80290200	56.7943	77.0635	4.368	4.4434	-4.3996
	Days to 50% flowering	L2	Post rainy 2018-19	10	40	Ah10_79261332	Ah10_60029979	11	70	Ah11_144143762	Ah11_144143709	62.6953	77.061	4.4118	-4.3706	4.4299
	Days to 50% flowering	L2	Post rainy 2018-19	1	100	Ah01_38930824	Ah01_249115	13	10	Ah13_31562323	Ah13_113249359	59.1608	77.061	4.4072	4.3701	-4.4324
	Days to 50% flowering	L2	Post rainy 2018-19	4	130	Ah04_123469576	Ah04_125844645	20	170	Ah20_143291429	Ah20_134973352	59.6248	77.056	-4.3671	4.4138	4.4142
	Days to 50% flowering	L2	Post rainy 2018-19	1	40	Ah01_38928302	Ah01_593934	3	30	Ah03_113471481	Ah03_23484290	58.6976	77.0535	4.4332	4.362	-4.4168
	Days to 50% flowering	L2	Post rainy 2018-19	2	60	Ah02_951232	Ah02_2697303	7	30	Ah07_76018339	Ah07_78345152	64.387	77.0409	4.4086	-4.3758	4.4188
	Days to 50% flowering	L2	Post rainy 2018-19	2	60	Ah02_951232	Ah02_2697303	4	60	Ah04_125834707	Ah04_123473242	62.1179	77.0259	4.3749	4.4132	-4.4297
	Days to 50% flowering	L2	Post rainy 2018-19	10	40	Ah10_79261332	Ah10_60029979	19	60	Ah19_155168528	Ah19_155172292	47.3269	77.0259	4.3819	-4.3876	4.425
	Days to 50% flowering	L2	Post rainy 2018-19	1	100	Ah01_38930824	Ah01_249115	18	30	Ah18_3399867	Ah18_3400041	65.6346	77.0209	4.3915	-4.4149	4.3863
	Days to 50% flowering	L2	Post rainy 2018-19	6	20	Ah06_21260585	Ah06_3839543	10	40	Ah10_79261332	Ah10_60029979	58.5198	77.0209	4.3857	4.4202	-4.3857
	Days to 50% flowering	L2	Post rainy 2018-19	11	60	Ah11_144130601	Ah11_144152240	19	90	Ah19_147765098	Ah19_148048071	62.5719	77.0184	-4.3818	4.4113	4.405
	Days to 50% flowering	L2	Post rainy 2018-19	10	40	Ah10_79261332	Ah10_60029979	18	30	Ah18_3399867	Ah18_3400041	68.5883	77.0058	4.3993	-4.4045	4.3911
	Days to 50% flowering	L2	Post rainy 2018-19	10	40	Ah10_79261332	Ah10_60029979	17	50	Ah17_103081209	Ah17_106657712	56.2961	77.0033	4.4061	-4.3965	4.3939
	Growing degree of days for Days to 50% flowering	L2	Post rainy 2018-19	16	10	Ah16_77480103	Ah16_100255944	17	90	Ah17_106657659	Ah17_106657636	42.4738	71.215	61.7722	-56.1758	56.4217
	Growing degree of days for Days to 50% flowering	L2	Rainy 2018	5	10	Ah05_114993346	Ah05_114994210	19	10	Ah19_155174116	Ah19_155172354	6.4686	70.9532	2.3769	-2.0029	9.8281
	Growing degree of days for Days to 50% flowering	L2	Post rainy 2018-19	15	80	Ah15_26255057	Ah15_26251309	16	10	Ah16_77480103	Ah16_100255944	48.2907	70.8815	56.1645	61.4309	-57.2682
	Growing degree of days for Days to 50% flowering	L2	Post rainy 2018-19	5	60	Ah05_114994018	Ah05_110947761	7	60	Ah07_76021033	Ah07_76020819	52.8285	70.7409	58.4709	-57.0666	61.1825
	Growing degree of days for Days to 50% flowering	L2	Post rainy 2018-19	5	20	Ah05_114993346	Ah05_114994210	6	40	Ah06_3839528	Ah06_3786618	46.838	70.6952	55.6764	60.2758	-58.8857
	Growing degree of days for Days to 50% flowering	L2	Post rainy 2018-19	4	40	Ah04_123480432	Ah04_124566470	7	60	Ah07_76021033	Ah07_76020819	47.2587	70.6625	58.0197	-57.3346	61.1548
	Growing degree of days for Days to 50% flowering	L2	Post rainy 2018-19	6	20	Ah06_21260585	Ah06_3839543	16	10	Ah16_77480103	Ah16_100255944	44.6506	70.5873	56.6482	61.1298	-57.0932
	Growing degree of days for Days to 50% flowering	L2	Post rainy 2018-19	6	40	Ah06_3839528	Ah06_3786618	14	30	Ah14_132351389	Ah14_11643597	46.2543	70.4565	60.1741	55.8839	-58.6365
	Growing degree of days for Days to 50% flowering	L2	Post rainy 2018-19	5	60	Ah05_114994018	Ah05_110947761	16	10	Ah16_77480103	Ah16_100255944	49.0172	70.4401	56.6207	61.0341	-57.5317
	Growing degree of days for Days to 50% flowering	L2	Post rainy 2018-19	7	10	Ah07_76081288	Ah07_76018275	8	20	Ah08_27217002	Ah08_26119436	47.0107	70.4303	58.0151	60.7649	-55.3668
	Growing degree of days for Days to 50% flowering	L2	Post rainy 2018-19	6	40	Ah06_3839528	Ah06_3786618	7	60	Ah07_76021033	Ah07_76020819	51.2653	70.4238	60.7799	-55.8004	58.8288
	Growing degree of days for Days to 50% flowering	L2	Post rainy 2018-19	1	60	Ah01_5491601	Ah01_38929419	14	70	Ah14_8773288	Ah14_9770476	44.9132	70.4107	58.9249	59.4303	-56.034
	Growing degree of days for Days to 50% flowering	L2	Post rainy 2018-19	16	10	Ah16_77480103	Ah16_100255944	18	30	Ah18_3399867	Ah18_3400041	49.5334	70.3976	60.5077	-57.6403	56.648
	Growing degree of days for Days to 50% flowering	L2	Post rainy 2018-19	7	60	Ah07_76021033	Ah07_76020819	20	170	Ah20_143291429	Ah20_134973352	47.614	70.3747	-56.1545	60.2129	59.5152
	Growing degree of days for Days to 50% flowering	L2	Post rainy 2018-19	8	20	Ah08_27217002	Ah08_26119436	10	20	Ah10_80262894	Ah10_80287745	43.9747	70.3649	61.7557	-57.0822	55.0172
	Growing degree of days for Days to 50% flowering	L2	Post rainy 2018-19	1	110	Ah01_38930824	Ah01_249115	6	40	Ah06_3839528	Ah06_3786618	54.7018	70.3486	58.6412	59.5491	-55.8782
	Growing degree of days for Days to 50% flowering	L2	Post rainy 2018-19	9	40	Ah09_117710500	Ah09_117710533	20	160	Ah20_143291429	Ah20_134973352	4.8785	70.342	59.2483	61.0947	-55.4171
	Growing degree of days for Days to 50% flowering	L2	Post rainy 2018-19	6	40	Ah06_3839528	Ah06_3786618	17	30	Ah17_3022700	Ah17_26418947	46.0709	70.293	59.3514	58.8873	-56.0431
	Growing degree of days for Days to 50% flowering	L2	Post rainy 2018-19	14	70	Ah14_8773288	Ah14_9770476	15	40	Ah15_57473659	Ah15_73661777	46.9376	70.293	60.9206	56.1421	-58.8294
	Growing degree of days for Days to 50% flowering	L2	Post rainy 2018-19	8	20	Ah08_27217002	Ah08_26119436	11	110	Ah11_144152132	Ah11_144151918	46.5537	70.2799	61.1339	-55.5247	57.4547
	Growing degree of days for Days to 50% flowering	L2	Post rainy 2018-19	1	60	Ah01_5491601	Ah01_38929419	16	10	Ah16_77480103	Ah16_100255944	48.394	70.257	58.788	59.5111	-56.3321
	Growing degree of days for Days to 50% flowering	L2	Post rainy 2018-19	4	40	Ah04_123480432	Ah04_124566470	20	60	Ah20_126360937	Ah20_126353647	51.5893	70.257	57.8353	-57.9009	60.7133
	Growing degree of days for Days to 50% flowering	L2	Post rainy 2018-19	3	30	Ah03_113471481	Ah03_23484290	12	40	Ah12_12942049	Ah12_11128024	41.1066	70.2113	56.2492	60.9286	-58.9676
	Growing degree of days for Days to 50% flowering	L2	Post rainy 2018-19	7	70	Ah07_76030744	Ah07_76030786	14	70	Ah14_8773288	Ah14_9770476	46.0971	70.1982	-56.5173	60.5479	58.0296
	Growing degree of days for Days to 50% flowering	L2	Post rainy 2018-19	5	40	Ah05_114994204	Ah05_114994018	20	170	Ah20_143291429	Ah20_134973352	52.3254	70.1688	56.6576	59.5523	-59.5672
	Growing degree of days for Days to 50% flowering	L2	Post rainy 2018-19	4	100	Ah04_123383843	Ah04_125844700	14	70	Ah14_8773288	Ah14_9770476	42.5556	70.1034	-56.7849	60.4612	57.7148
	Growing degree of days for Days to 50% flowering	L2	Post rainy 2018-19	6	40	Ah06_3839528	Ah06_3786618	8	20	Ah08_27217002	Ah08_26119436	48.5335	70.1034	58.5321	59.2304	-55.6344
	Growing degree of days for Days to 50% flowering	L2	Post rainy 2018-19	1	60	Ah01_5491601	Ah01_38929419	5	40	Ah05_114994204	Ah05_114994018	45.7397	70.0903	59.8373	56.6351	-59.1913
	Growing degree of days for Days to 50% flowering	L2	Post rainy 2018-19	6	40	Ah06_3839528	Ah06_3786618	15	30	Ah15_26456454	Ah15_155618250	47.9628	70.0903	60.1525	-58.1164	56.3125
	Growing degree of days for Days to 50% flowering	L2	Post rainy 2018-19	14	70	Ah14_8773288	Ah14_9770476	19	70	Ah19_155168461	Ah19_1478274	46.81	70.0903	60.2817	56.5173	-58.9792
	Growing degree of days for Days to 50% flowering	L2	Post rainy 2018-19	2	70	Ah02_2697303	Ah02_2703097	5	40	Ah05_114994204	Ah05_114994018	50.0532	70.0739	59.0525	57.044	-59.9074
	Growing degree of days for Days to 50% flowering	L2	Post rainy 2018-19	6	40	Ah06_3839528	Ah06_3786618	19	100	Ah19_3542114	Ah19_155179028	50.791	70.0314	59.8802	-58.4229	56.5023
	Growing degree of days for Days to 50% flowering	L2	Post rainy 2018-19	17	30	Ah17_3022700	Ah17_26418947	20	170	Ah20_143291429	Ah20_134973352	51.5299	70.0314	59.7441	58.3394	-56.9653
	Growing degree of days for Days to 50% flowering	L2	Post rainy 2018-19	14	70	Ah14_8773288	Ah14_9770476	16	10	Ah16_77480103	Ah16_100255944	45.8828	70.0249	58.7728	59.3257	-56.6158
	Growing degree of days for Days to 50% flowering	L2	Post rainy 2018-19	4	10	Ah04_124629312	Ah04_123397359	16	10	Ah16_77480103	Ah16_100255944	42.4025	70.0184	-57.072	60.3883	57.5392
	Growing degree of days for Days to 50% flowering	L2	Post rainy 2018-19	15	90	Ah15_155617677	Ah15_26251219	17	30	Ah17_3022700	Ah17_26418947	45.6317	70.0086	57.4915	60.3034	-57.6627
	Growing degree of days for Days to 50% flowering	L2	Post rainy 2018-19	8	20	Ah08_27217002	Ah08_26119436	20	100	Ah20_143957948	Ah20_126356143	48.4254	70.0053	60.3038	57.813	-56.0618
	Growing degree of days for Days to 50% flowering	L2	Post rainy 2018-19	2	20	Ah02_2746569	Ah02_2746486	3	30	Ah03_113471481	Ah03_23484290	51.869	70.002	57.5327	58.5234	-60.1806
	Growing degree of days for Days to 50% flowering	L2	Post rainy 2018-19	4	40	Ah04_123480432	Ah04_124566470	6	40	Ah06_3839528	Ah06_3786618	51.6314	69.9857	56.5131	60.4105	-58.053
	Growing degree of days for Days to 50% flowering	L2	Post rainy 2018-19	1	100	Ah01_38930824	Ah01_249115	7	60	Ah07_76021033	Ah07_76020819	49.6171	69.9693	59.6786	-56.8656	59.5263
	Growing degree of days for Days to 50% flowering	L2	Post rainy 2018-19	1	110	Ah01_38930824	Ah01_249115	20	170	Ah20_143291429	Ah20_134973352	54.4186	69.966	59.3454	58.6537	-56.7348
	Growing degree of days for Days to 50% flowering	L2	Post rainy 2018-19	15	40	Ah15_57473659	Ah15_73661777	19	150	Ah19_155165184	Ah19_155136523	50.955	69.9497	57.4058	-58.7641	60.3404
	Growing degree of days for Days to 50% flowering	L2	Post rainy 2018-19	2	60	Ah02_951232	Ah02_2697303	4	30	Ah04_123397348	Ah04_123473377	51.1284	69.9432	57.2766	-58.8678	60.7244
	Growing degree of days for Days to 50% flowering	L2	Post rainy 2018-19	7	70	Ah07_76030744	Ah07_76030786	10	40	Ah10_79261332	Ah10_60029979	47.5533	69.9432	-56.8066	59.9221	58.6622
	Growing degree of days for Days to 50% flowering	L2	Post rainy 2018-19	2	60	Ah02_951232	Ah02_2697303	19	130	Ah19_155135309	Ah19_155127338	50.813	69.9399	56.9771	-59.0071	60.7496
	Growing degree of days for Days to 50% flowering	L2	Post rainy 2018-19	10	30	Ah10_80287745	Ah10_79261332	15	80	Ah15_26255057	Ah15_26251309	37.6188	69.9366	59.7027	56.9083	-59.2234
	Growing degree of days for Days to 50% flowering	L2	Post rainy 2018-19	6	40	Ah06_3839528	Ah06_3786618	20	170	Ah20_143291429	Ah20_134973352	54.0775	69.9235	59.5262	58.2676	-56.5165
	Growing degree of days for Days to 50% flowering	L2	Post rainy 2018-19	7	60	Ah07_76021033	Ah07_76020819	15	90	Ah15_155617677	Ah15_26251219	51.4792	69.9203	-57.0048	59.4498	59.6381
	Growing degree of days for Days to 50% flowering	L2	Post rainy 2018-19	7	30	Ah07_76018339	Ah07_78345152	16	10	Ah16_77480103	Ah16_100255944	43.3938	69.917	-57.0701	60.2178	57.9608
	Growing degree of days for Days to 50% flowering	L2	Post rainy 2018-19	10	40	Ah10_79261332	Ah10_60029979	16	10	Ah16_77480103	Ah16_100255944	50.3144	69.917	57.7604	60.0417	-57.2816
	Growing degree of days for Days to 50% flowering	L2	Post rainy 2018-19	1	110	Ah01_38930824	Ah01_249115	15	40	Ah15_57473659	Ah15_73661777	48.973	69.9007	60.3325	56.8905	-58.4525
	Growing degree of days for Days to 50% flowering	L2	Post rainy 2018-19	16	10	Ah16_77480103	Ah16_100255944	20	60	Ah20_126360937	Ah20_126353647	52.3674	69.8974	60.2491	-57.2436	57.9372
	Growing degree of days for Days to 50% flowering	L2	Post rainy 2018-19	2	60	Ah02_951232	Ah02_2697303	14	70	Ah14_8773288	Ah14_9770476	51.4461	69.8876	56.9531	60.5313	-58.3471
	Growing degree of days for Days to 50% flowering	L2	Post rainy 2018-19	3	50	Ah03_11465956	Ah03_31688785	7	70	Ah07_76030744	Ah07_76030786	50.8318	69.8745	59.0276	-57.303	59.5584
	Growing degree of days for Days to 50% flowering	L2	Post rainy 2018-19	4	40	Ah04_123480432	Ah04_124566470	17	30	Ah17_3022700	Ah17_26418947	42.7237	69.8745	57.4558	60.0849	-57.9699
	Growing degree of days for Days to 50% flowering	L2	Post rainy 2018-19	16	10	Ah16_77480103	Ah16_100255944	19	150	Ah19_155165184	Ah19_155136523	49.9589	69.8745	60.158	-57.37	57.6675
	Growing degree of days for Days to 50% flowering	L2	Post rainy 2018-19	10	40	Ah10_79261332	Ah10_60029979	14	70	Ah14_8773288	Ah14_9770476	47.6559	69.868	57.7819	59.9629	-57.2656
	Growing degree of days for Days to 50% flowering	L2	Post rainy 2018-19	2	60	Ah02_951232	Ah02_2697303	6	40	Ah06_3839528	Ah06_3786618	50.9381	69.8581	56.6545	60.6779	-57.9913
	Growing degree of days for Days to 50% flowering	L2	Post rainy 2018-19	4	40	Ah04_123480432	Ah04_124566470	15	40	Ah15_57473659	Ah15_73661777	48.0082	69.8418	59.1547	57.2338	-60.0638
	Growing degree of days for Days to 50% flowering	L2	Post rainy 2018-19	1	10	Ah01_38931594	Ah01_38928364	10	40	Ah10_79261332	Ah10_60029979	47.9824	69.8385	-57.4007	58.7834	59.6723
	Growing degree of days for Days to 50% flowering	L2	Post rainy 2018-19	1	60	Ah01_5491601	Ah01_38929419	11	70	Ah11_144143762	Ah11_144143709	47.9001	69.8385	60.1205	-57.3903	57.7362
	Growing degree of days for Days to 50% flowering	L2	Post rainy 2018-19	4	40	Ah04_123480432	Ah04_124566470	8	20	Ah08_27217002	Ah08_26119436	49.0621	69.8385	56.4169	60.4778	-57.6539
	Growing degree of days for Days to 50% flowering	L2	Post rainy 2018-19	3	30	Ah03_113471481	Ah03_23484290	4	40	Ah04_123480432	Ah04_124566470	52.4413	69.8287	58.34	57.8624	-59.9974
	Growing degree of days for Days to 50% flowering	L2	Post rainy 2018-19	5	50	Ah05_114994018	Ah05_110947761	14	70	Ah14_8773288	Ah14_9770476	49.7591	69.8222	57.4123	60.0969	-57.7013
	Growing degree of days for Days to 50% flowering	L2	Post rainy 2018-19	8	40	Ah08_25283218	Ah08_10640559	14	30	Ah14_132351389	Ah14_11643597	40.8652	69.8222	58.255	-59.8611	57.8135
	Growing degree of days for Days to 50% flowering	L2	Post rainy 2018-19	5	60	Ah05_114994018	Ah05_110947761	17	20	Ah17_3022700	Ah17_26418947	45.0256	69.8189	57.5319	60.0504	-58.3106
	Growing degree of days for Days to 50% flowering	L2	Post rainy 2018-19	6	40	Ah06_3839528	Ah06_3786618	18	30	Ah18_3399867	Ah18_3400041	52.2986	69.8189	60.032	-57.5651	57.0144
	Growing degree of days for Days to 50% flowering	L2	Post rainy 2018-19	4	40	Ah04_123480432	Ah04_124566470	5	60	Ah05_114994018	Ah05_110947761	50.3511	69.8091	58.2213	57.9263	-60.032
	Growing degree of days for Days to 50% flowering	L2	Post rainy 2018-19	2	70	Ah02_2697303	Ah02_2703097	15	40	Ah15_57473659	Ah15_73661777	51.5289	69.7895	58.9381	57.5277	-59.9873
	Growing degree of days for Days to 50% flowering	L2	Post rainy 2018-19	1	60	Ah01_5491601	Ah01_38929419	19	90	Ah19_147765098	Ah19_148048071	45.0738	69.7862	60.0936	57.2287	-58.12
	Growing degree of days for Days to 50% flowering	L2	Post rainy 2018-19	8	20	Ah08_27217002	Ah08_26119436	19	150	Ah19_155165184	Ah19_155136523	50.4691	69.783	60.4463	-56.6241	57.5095
	Growing degree of days for Days to 50% flowering	L2	Post rainy 2018-19	4	40	Ah04_123480432	Ah04_124566470	18	30	Ah18_3399867	Ah18_3400041	48.4677	69.7699	57.3208	-59.1453	59.3672
	Growing degree of days for Days to 50% flowering	L2	Post rainy 2018-19	1	110	Ah01_38930824	Ah01_249115	2	60	Ah02_951232	Ah02_2697303	52.2155	69.7666	60.0532	57.4806	-57.9381
	Growing degree of days for Days to 50% flowering	L2	Post rainy 2018-19	11	50	Ah11_144138873	Ah11_144136814	14	70	Ah14_8773288	Ah14_9770476	45.2632	69.7601	-57.5572	59.9642	57.5418
	Growing degree of days for Days to 50% flowering	L2	Post rainy 2018-19	10	20	Ah10_80262894	Ah10_80287745	20	170	Ah20_143291429	Ah20_134973352	52.8897	69.7306	57.1559	59.609	-58.7289
	Growing degree of days for Days to 50% flowering	L2	Post rainy 2018-19	3	50	Ah03_11465956	Ah03_31688785	11	110	Ah11_144152132	Ah11_144151918	49.9192	69.7208	59.3035	-57.2	58.8873
	Growing degree of days for Days to 50% flowering	L2	Post rainy 2018-19	3	30	Ah03_113471481	Ah03_23484290	16	10	Ah16_77480103	Ah16_100255944	48.9122	69.7208	57.5351	59.9135	-57.9439
	Growing degree of days for Days to 50% flowering	L2	Post rainy 2018-19	3	30	Ah03_113471481	Ah03_23484290	17	20	Ah17_3022700	Ah17_26418947	42.6803	69.7208	57.9285	59.7725	-57.9473
	Growing degree of days for Days to 50% flowering	L2	Post rainy 2018-19	6	40	Ah06_3839528	Ah06_3786618	12	70	Ah12_2669559	Ah12_18479674	44.7264	69.7208	59.9405	57.6807	-57.1382
	Growing degree of days for Days to 50% flowering	L2	Post rainy 2018-19	16	20	Ah16_100255944	Ah16_4269467	20	60	Ah20_126360937	Ah20_126353647	50.0279	69.7208	59.8353	-57.2992	58.7769
	Growing degree of days for Days to 50% flowering	L2	Post rainy 2018-19	10	20	Ah10_80262894	Ah10_80287745	12	30	Ah12_12348612	Ah12_6108508	39.7053	69.7176	57.368	59.8015	-58.2461
	Growing degree of days for Days to 50% flowering	L2	Post rainy 2018-19	11	70	Ah11_144143762	Ah11_144143709	19	70	Ah19_155168461	Ah19_1478274	47.9585	69.7176	-58.4434	57.9234	59.8553
	Growing degree of days for Days to 50% flowering	L2	Post rainy 2018-19	5	60	Ah05_114994018	Ah05_110947761	10	30	Ah10_80287745	Ah10_79261332	44.9608	69.7077	57.2484	59.6073	-59.1996
	Growing degree of days for Days to 50% flowering	L2	Post rainy 2018-19	15	90	Ah15_155617677	Ah15_26251219	20	60	Ah20_126360937	Ah20_126353647	54.4091	69.7077	58.387	-58.0468	59.8967
	Growing degree of days for Days to 50% flowering	L2	Post rainy 2018-19	6	40	Ah06_3839528	Ah06_3786618	11	70	Ah11_144143762	Ah11_144143709	52.5049	69.7012	60	-57.3446	57.6053
	Growing degree of days for Days to 50% flowering	L2	Post rainy 2018-19	11	70	Ah11_144143762	Ah11_144143709	16	10	Ah16_77480103	Ah16_100255944	46.8334	69.6979	-57.4815	59.8443	58.1119
	Growing degree of days for Days to 50% flowering	L2	Post rainy 2018-19	7	30	Ah07_76018339	Ah07_78345152	19	90	Ah19_147765098	Ah19_148048071	46.7464	69.6816	-58.2518	58.0792	59.7579
	Growing degree of days for Days to 50% flowering	L2	Post rainy 2018-19	18	30	Ah18_3399867	Ah18_3400041	20	150	Ah20_135163340	Ah20_143955111	46.6463	69.675	-57.8748	59.6631	57.5903
	Growing degree of days for Days to 50% flowering	L2	Post rainy 2018-19	11	110	Ah11_144152132	Ah11_144151918	13	10	Ah13_31562323	Ah13_113249359	40.6996	69.6718	-57.6323	58.7271	59.3943
	Growing degree of days for Days to 50% flowering	L2	Post rainy 2018-19	3	100	Ah03_126795083	Ah03_143434398	6	40	Ah06_3839528	Ah06_3786618	49.0861	69.6522	57.3109	59.8804	-57.7788
	Growing degree of days for Days to 50% flowering	L2	Post rainy 2018-19	8	40	Ah08_25283218	Ah08_10640559	15	20	Ah15_112425796	Ah15_26456434	42.8901	69.6489	57.8674	-58.4251	59.7698
	Growing degree of days for Days to 50% flowering	L2	Post rainy 2018-19	14	50	Ah14_11643558	Ah14_132517499	20	170	Ah20_143291429	Ah20_134973352	53.2746	69.6391	57.3984	59.3142	-58.6423
	Growing degree of days for Days to 50% flowering	L2	Post rainy 2018-19	3	30	Ah03_113471481	Ah03_23484290	8	40	Ah08_25283218	Ah08_10640559	42.0163	69.6358	58.3738	58.2969	-59.9437
	Growing degree of days for Days to 50% flowering	L2	Post rainy 2018-19	14	70	Ah14_8773288	Ah14_9770476	17	50	Ah17_103081209	Ah17_106657712	41.0936	69.6325	59.5168	-57.5132	58.1983
	Growing degree of days for Days to 50% flowering	L2	Post rainy 2018-19	4	40	Ah04_123480432	Ah04_124566470	19	150	Ah19_155165184	Ah19_155136523	47.1344	69.6293	58.1433	-58.1996	59.6022
	Growing degree of days for Days to 50% flowering	L2	Post rainy 2018-19	2	40	Ah02_2746502	Ah02_2746718	8	20	Ah08_27217002	Ah08_26119436	40.5553	69.6097	-57.8334	60.0134	56.9355
	Growing degree of days for Days to 50% flowering	L2	Post rainy 2018-19	1	60	Ah01_5491601	Ah01_38929419	3	30	Ah03_113471481	Ah03_23484290	48.9166	69.6064	59.5638	57.8843	-57.8918
	Growing degree of days for Days to 50% flowering	L2	Post rainy 2018-19	14	50	Ah14_11643558	Ah14_132517499	18	30	Ah18_3399867	Ah18_3400041	45.9349	69.6064	57.8688	-58.5453	59.3413
	Growing degree of days for Days to 50% flowering	L2	Post rainy 2018-19	4	40	Ah04_123480432	Ah04_124566470	10	40	Ah10_79261332	Ah10_60029979	47.0294	69.6031	57.655	58.9855	-59.1559
	Growing degree of days for Days to 50% flowering	L2	Post rainy 2018-19	2	60	Ah02_951232	Ah02_2697303	10	20	Ah10_80262894	Ah10_80287745	52.1479	69.5998	58.941	57.7036	-59.1555
	Growing degree of days for Days to 50% flowering	L2	Post rainy 2018-19	3	30	Ah03_113471481	Ah03_23484290	20	170	Ah20_143291429	Ah20_134973352	51.2578	69.5998	57.6219	59.6902	-57.9323
	Growing degree of days for Days to 50% flowering	L2	Post rainy 2018-19	5	60	Ah05_114994018	Ah05_110947761	19	150	Ah19_155165184	Ah19_155136523	50.9081	69.59	57.9251	-58.6132	59.4974
	Growing degree of days for Days to 50% flowering	L2	Post rainy 2018-19	1	40	Ah01_38928302	Ah01_593934	8	20	Ah08_27217002	Ah08_26119436	46.9226	69.5672	57.6436	59.7376	-57.2982
	Growing degree of days for Days to 50% flowering	L2	Post rainy 2018-19	3	30	Ah03_113471481	Ah03_23484290	14	70	Ah14_8773288	Ah14_9770476	52.3429	69.5508	57.7441	59.4926	-58.3654
	Growing degree of days for Days to 50% flowering	L2	Post rainy 2018-19	10	40	Ah10_79261332	Ah10_60029979	19	150	Ah19_155165184	Ah19_155136523	48.1118	69.5508	59.295	-57.7029	58.6202
	Growing degree of days for Days to 50% flowering	L2	Post rainy 2018-19	2	60	Ah02_951232	Ah02_2697303	18	80	Ah18_25332790	Ah18_25332858	49.1046	69.5475	57.6914	-58.9872	59.7229
	Growing degree of days for Days to 50% flowering	L2	Post rainy 2018-19	19	170	Ah19_1368394	Ah19_155136447	20	170	Ah20_143291429	Ah20_134973352	49.5544	69.5377	57.7993	58.8693	-58.8691
	Growing degree of days for Days to 50% flowering	L2	Rainy 2018	3	130	Ah03_143434398	Ah03_142323610	14	30	Ah14_132351389	Ah14_11643597	6.8415	69.5281	2.1268	1.7403	-9.6309
	Growing degree of days for Days to 50% flowering	L2	Post rainy 2018-19	3	50	Ah03_11465956	Ah03_31688785	19	120	Ah19_155127385	Ah19_155127364	49.9933	69.5246	57.4078	-59.5619	59.6157
	Growing degree of days for Days to 50% flowering	L2	Post rainy 2018-19	2	70	Ah02_2697303	Ah02_2703097	20	170	Ah20_143291429	Ah20_134973352	53.4657	69.5148	57.719	59.3232	-58.615
	Growing degree of days for Days to 50% flowering	L2	Post rainy 2018-19	12	30	Ah12_12348612	Ah12_6108508	15	90	Ah15_155617677	Ah15_26251219	47.0851	69.5148	59.3	58.0376	-58.165
	Growing degree of days for Days to 50% flowering	L2	Post rainy 2018-19	2	60	Ah02_951232	Ah02_2697303	11	60	Ah11_144130601	Ah11_144152240	48.4368	69.5116	57.8112	-59.0028	59.5135
	Growing degree of days for Days to 50% flowering	L2	Post rainy 2018-19	3	50	Ah03_11465956	Ah03_31688785	5	50	Ah05_114994018	Ah05_110947761	49.4789	69.505	58.4676	58.3657	-59.384
	Growing degree of days for Days to 50% flowering	L2	Post rainy 2018-19	11	70	Ah11_144143762	Ah11_144143709	15	70	Ah15_26509963	Ah15_155618150	51.0379	69.5018	-58.147	58.5314	59.2126
	Growing degree of days for Days to 50% flowering	L2	Post rainy 2018-19	15	90	Ah15_155617677	Ah15_26251219	18	30	Ah18_3399867	Ah18_3400041	52.2407	69.4985	57.9419	-58.9065	59.0833
	Growing degree of days for Days to 50% flowering	L2	Post rainy 2018-19	1	100	Ah01_38930824	Ah01_249115	13	10	Ah13_31562323	Ah13_113249359	43.7385	69.4952	58.7109	58.037	-59.0988
	Growing degree of days for Days to 50% flowering	L2	Post rainy 2018-19	2	60	Ah02_951232	Ah02_2697303	7	30	Ah07_76018339	Ah07_78345152	48.9681	69.4854	58.7017	-58.1252	58.9375
	Growing degree of days for Days to 50% flowering	L2	Post rainy 2018-19	3	30	Ah03_113471481	Ah03_23484290	10	40	Ah10_79261332	Ah10_60029979	50.3553	69.4821	57.9607	59.1912	-58.5245
	Growing degree of days for Days to 50% flowering	L2	Post rainy 2018-19	5	60	Ah05_114994018	Ah05_110947761	11	70	Ah11_144143762	Ah11_144143709	50.1029	69.4821	58.9912	-57.958	58.8316
	Growing degree of days for Days to 50% flowering	L2	Post rainy 2018-19	5	50	Ah05_114994018	Ah05_110947761	18	30	Ah18_3399867	Ah18_3400041	52.8385	69.4789	58.0831	-58.7873	59.0023
	Growing degree of days for Days to 50% flowering	L2	Post rainy 2018-19	10	40	Ah10_79261332	Ah10_60029979	11	70	Ah11_144143762	Ah11_144143709	47.4021	69.4789	58.7286	-58.1134	59.0349
	Growing degree of days for Days to 50% flowering	L2	Post rainy 2018-19	11	80	Ah11_144143690	Ah11_144131406	20	170	Ah20_143291429	Ah20_134973352	45.0443	69.4789	57.8568	58.7684	-58.6036
	Growing degree of days for Days to 50% flowering	L2	Post rainy 2018-19	3	30	Ah03_113471481	Ah03_23484290	15	90	Ah15_155617677	Ah15_26251219	50.2711	69.4723	58.2258	58.631	-59.1568
	Growing degree of days for Days to 50% flowering	L2	Post rainy 2018-19	18	30	Ah18_3399867	Ah18_3400041	19	90	Ah19_147765098	Ah19_148048071	50.8873	69.4723	-58.9646	58.0088	58.802
	Growing degree of days for Days to 50% flowering	L2	Post rainy 2018-19	2	60	Ah02_951232	Ah02_2697303	16	30	Ah16_100255944	Ah16_4269467	51.7505	69.4691	57.8652	59.1556	-59.1303
	Growing degree of days for Days to 50% flowering	L2	Post rainy 2018-19	12	70	Ah12_2669559	Ah12_18479674	20	170	Ah20_143291429	Ah20_134973352	45.2839	69.4494	58.4716	58.8947	-58.0662
	Growing degree of days for Days to 50% flowering	L2	Post rainy 2018-19	6	20	Ah06_21260585	Ah06_3839543	10	40	Ah10_79261332	Ah10_60029979	43.2194	69.4462	58.3465	58.8875	-58.3047
	Growing degree of days for Days to 50% flowering	L2	Post rainy 2018-19	13	40	Ah13_139566278	Ah13_121981237	20	170	Ah20_143291429	Ah20_134973352	44.1753	69.4396	-58.7967	58.601	58.3461
	Growing degree of days for Days to 50% flowering	L2	Post rainy 2018-19	1	100	Ah01_38930824	Ah01_249115	18	30	Ah18_3399867	Ah18_3400041	50.2134	69.4331	58.4505	-58.7708	58.3531
	Growing degree of days for Days to 50% flowering	L2	Post rainy 2018-19	10	40	Ah10_79261332	Ah10_60029979	17	50	Ah17_103081209	Ah17_106657712	40.9396	69.4298	58.654	-58.4944	58.4787
	Growing degree of days for Days to 50% flowering	L2	Post rainy 2018-19	10	40	Ah10_79261332	Ah10_60029979	18	30	Ah18_3399867	Ah18_3400041	53.2396	69.4266	58.577	-58.5952	58.438
	Growing degree of days for flower initiation	L2	Post rainy 2017-18	3	130	Ah03_143434398	Ah03_142323610	14	30	Ah14_132351389	Ah14_11643597	9.189	65.5698	0.5843	-1.8607	20.5441
	Growing degree of days for flower initiation	L2	Post rainy 2017-18	5	20	Ah05_114993346	Ah05_114994210	20	90	Ah20_143912200	Ah20_143957948	5.7471	64.8159	0.7846	2.8162	-20.4758
	Phenothermal index for flower initiation	L2	Post rainy 2017-18	9	40	Ah09_117710500	Ah09_117710533	19	10	Ah19_155174116	Ah19_155172354	19.3256	61.856	0.3952	-0.3042	-0.3426
	Phenothermal index for flower initiation	L2	Post rainy 2017-18	6	20	Ah06_21260585	Ah06_3839543	9	40	Ah09_117710500	Ah09_117710533	22.7733	61.7429	-0.3228	0.4484	-0.3664
	Phenothermal index for flower initiation	L2	Rainy 2019	5	20	Ah05_114993346	Ah05_114994210	6	20	Ah06_21260585	Ah06_3839543	8.2574	61.7189	0.0197	-0.0178	-0.0361
	Phenothermal index for flower initiation	L2	Post rainy 2017-18	1	50	Ah01_38929475	Ah01_5491601	9	40	Ah09_117710500	Ah09_117710533	25.4198	61.5869	-0.3481	0.4513	-0.3554
	Phenothermal index for flower initiation	L2	Post rainy 2017-18	9	40	Ah09_117710500	Ah09_117710533	14	30	Ah14_132351389	Ah14_11643597	22.4265	61.5557	0.4521	-0.3398	-0.3672
	Phenothermal index for flower initiation	L2	Post rainy 2017-18	4	10	Ah04_124629312	Ah04_123397359	9	40	Ah09_117710500	Ah09_117710533	17.9243	61.544	0.3571	0.4457	0.3433
	Phenothermal index for flower initiation	L2	Post rainy 2017-18	9	40	Ah09_117710500	Ah09_117710533	18	70	Ah18_25332790	Ah18_25332858	17.9604	61.466	0.4433	0.3628	0.3354
	Phenothermal index for flower initiation	L2	Post rainy 2017-18	9	40	Ah09_117710500	Ah09_117710533	13	10	Ah13_31562323	Ah13_113249359	23.2119	61.3257	0.4489	-0.3308	-0.3651
	Phenothermal index for flower initiation	L2	Post rainy 2017-18	9	40	Ah09_117710500	Ah09_117710533	17	90	Ah17_106657659	Ah17_106657636	17.0176	61.2204	0.428	-0.3241	-0.3497
	Phenothermal index for flower initiation	L2	Post rainy 2017-18	9	40	Ah09_117710500	Ah09_117710533	20	80	Ah20_143958152	Ah20_126358897	13.3517	60.6862	0.4308	-0.3462	-0.3485
	Phenothermal index for flower initiation	L2	Post rainy 2017-18	8	20	Ah08_27217002	Ah08_26119436	9	40	Ah09_117710500	Ah09_117710533	19.562	60.386	-0.3532	0.4726	-0.3689
	Phenothermal index for flower initiation	L2	Post rainy 2017-18	5	60	Ah05_114994018	Ah05_110947761	9	40	Ah09_117710500	Ah09_117710533	25.1356	60.1793	-0.3585	0.4483	-0.3613
	Phenothermal index for flower initiation	L2	Post rainy 2017-18	9	40	Ah09_117710500	Ah09_117710533	10	40	Ah10_79261332	Ah10_60029979	19.5171	60.1637	0.49	-0.3538	-0.3798
	Phenothermal index for flower initiation	L2	Post rainy 2017-18	9	40	Ah09_117710500	Ah09_117710533	15	20	Ah15_112425796	Ah15_26456434	20.7295	59.8596	0.4848	-0.3597	-0.3684
	Phenothermal index for 50% flowering	L2	Post rainy 2018-19	7	60	Ah07_76021033	Ah07_76020819	20	170	Ah20_143291429	Ah20_134973352	30.033	59.4964	-0.2214	0.2379	0.2364
	Phenothermal index for 50% flowering	L2	Post rainy 2018-19	17	30	Ah17_3022700	Ah17_26418947	20	170	Ah20_143291429	Ah20_134973352	33.9689	59.4964	0.2391	0.2287	-0.2238
	Phenothermal index for 50% flowering	L2	Post rainy 2018-19	1	110	Ah01_38930824	Ah01_249115	20	170	Ah20_143291429	Ah20_134973352	37.0742	59.4102	0.237	0.2303	-0.2225
	Phenothermal index for 50% flowering	L2	Post rainy 2018-19	5	40	Ah05_114994204	Ah05_114994018	20	170	Ah20_143291429	Ah20_134973352	34.7646	59.2377	0.2238	0.2351	-0.236
	Phenothermal index for 50% flowering	L2	Post rainy 2018-19	9	20	Ah09_117709552	Ah09_117709598	20	160	Ah20_143291429	Ah20_134973352	4.7952	59.1515	0.2333	0.2384	-0.2211
	Phenothermal index for 50% flowering	L2	Post rainy 2018-19	6	40	Ah06_3839528	Ah06_3786618	20	170	Ah20_143291429	Ah20_134973352	36.7404	59.0653	0.2366	0.2291	-0.2228
	Phenothermal index for 50% flowering	L2	Post rainy 2018-19	4	40	Ah04_123480432	Ah04_124566470	20	170	Ah20_143291429	Ah20_134973352	34.1333	58.9791	0.2266	0.2337	-0.2343
	Phenothermal index for 50% flowering	L2	Post rainy 2018-19	14	50	Ah14_11643558	Ah14_132517499	20	170	Ah20_143291429	Ah20_134973352	36.0374	58.8928	0.2262	0.2342	-0.2328
	Phenothermal index for flower initiation	L2	Post rainy 2017-18	9	40	Ah09_117710500	Ah09_117710533	12	100	Ah12_35005363	Ah12_39052433	9.8895	58.8224	0.4154	-0.3199	-0.3251
	Phenothermal index for 50% flowering	L2	Post rainy 2018-19	3	30	Ah03_113471481	Ah03_23484290	20	170	Ah20_143291429	Ah20_134973352	33.9442	58.6342	0.2271	0.2362	-0.2297
	Phenothermal index for 50% flowering	L2	Post rainy 2018-19	11	50	Ah11_144138873	Ah11_144136814	20	170	Ah20_143291429	Ah20_134973352	26.5214	58.6342	-0.2325	0.2286	0.2349
	Phenothermal index for 50% flowering	L2	Post rainy 2018-19	2	70	Ah02_2697303	Ah02_2703097	20	170	Ah20_143291429	Ah20_134973352	36.219	58.5479	0.2282	0.2339	-0.2328
	Phenothermal index for 50% flowering	L2	Post rainy 2018-19	15	90	Ah15_155617677	Ah15_26251219	20	170	Ah20_143291429	Ah20_134973352	34.4839	58.5479	0.2296	0.2345	-0.2283
	Phenothermal index for 50% flowering	L2	Post rainy 2018-19	18	10	Ah18_3399929	Ah18_3399867	20	170	Ah20_143291429	Ah20_134973352	28.3662	58.5479	0.2321	0.2339	-0.2281
	Phenothermal index for 50% flowering	L2	Post rainy 2018-19	19	170	Ah19_1368394	Ah19_155136447	20	170	Ah20_143291429	Ah20_134973352	32.3192	58.5479	0.2281	0.2317	-0.2344
	Phenothermal index for 50% flowering	L2	Post rainy 2018-19	10	40	Ah10_79261332	Ah10_60029979	20	170	Ah20_143291429	Ah20_134973352	35.8844	58.4617	0.2308	0.2325	-0.2302
	Phenothermal index for 50% flowering	L2	Post rainy 2018-19	13	40	Ah13_139566278	Ah13_121981237	20	170	Ah20_143291429	Ah20_134973352	26.9088	58.4617	-0.2333	0.2302	0.2319
	Phenothermal index for flower initiation	L2	Rainy 2019	5	60	Ah05_114994018	Ah05_110947761	10	10	Ah10_80290186	Ah10_80290200	6.3401	58.2121	-0.0232	0.0285	-0.0247
	Phenothermal index for flower initiation	L2	Rainy 2019	5	60	Ah05_114994018	Ah05_110947761	16	10	Ah16_77480103	Ah16_100255944	3.5574	58.2121	-0.0171	0.02	-0.0328
	Phenothermal index for flower initiation	L2	Rainy 2019	6	20	Ah06_21260585	Ah06_3839543	10	10	Ah10_80290186	Ah10_80290200	10.0975	57.5108	-0.0201	0.0273	-0.0268
	Growing degree of days for flower initiation	L2	Post rainy 2017-18	17	50	Ah17_103081209	Ah17_106657712	19	90	Ah19_147765098	Ah19_148048071	3.733	56.5182	2.1959	-2.048	-19.8387
	Phenothermal index for 50% flowering	L2	Post rainy 2018-19	6	20	Ah06_21260585	Ah06_3839543	7	60	Ah07_76021033	Ah07_76020819	29.9335	56.306	0.2218	-0.2106	0.2374
	Phenothermal index for 50% flowering	L2	Post rainy 2018-19	4	40	Ah04_123480432	Ah04_124566470	7	60	Ah07_76021033	Ah07_76020819	27.3437	56.2198	0.2221	-0.2106	0.2368
	Phenothermal index for 50% flowering	L2	Post rainy 2018-19	16	10	Ah16_77480103	Ah16_100255944	17	90	Ah17_106657659	Ah17_106657636	21.9768	56.2198	0.2385	-0.2102	0.2084
	Phenothermal index for 50% flowering	L2	Post rainy 2018-19	15	80	Ah15_26255057	Ah15_26251309	16	10	Ah16_77480103	Ah16_100255944	27.6965	55.6162	0.2101	0.2362	-0.2134
	Phenothermal index for flower initiation	L2	Post rainy 2017-18	10	10	Ah10_80290186	Ah10_80290200	18	10	Ah18_3399929	Ah18_3399867	20.5598	55.5316	-0.3143	0.3329	-0.3543
	Phenothermal index for flower initiation	L2	Post rainy 2017-18	4	130	Ah04_123469576	Ah04_125844645	14	30	Ah14_132351389	Ah14_11643597	17.1577	55.4731	0.3357	-0.3115	-0.3314
	Phenothermal index for 50% flowering	L2	Post rainy 2018-19	5	60	Ah05_114994018	Ah05_110947761	7	50	Ah07_76081231	Ah07_76021033	31.0124	55.4438	0.2238	-0.2117	0.2348
	Phenothermal index for 50% flowering	L2	Post rainy 2018-19	7	10	Ah07_76081288	Ah07_76018275	8	20	Ah08_27217002	Ah08_26119436	27.5357	55.3575	0.2169	0.2347	-0.2032
	Phenothermal index for 50% flowering	L2	Post rainy 2018-19	11	60	Ah11_144130601	Ah11_144152240	16	10	Ah16_77480103	Ah16_100255944	26.2519	55.3575	-0.2154	0.2336	0.2104
	Phenothermal index for flower initiation	L2	Post rainy 2017-18	1	10	Ah01_38931594	Ah01_38928364	17	50	Ah17_103081209	Ah17_106657712	18.1271	55.2274	0.3142	-0.3183	-0.3122
	Phenothermal index for 50% flowering	L2	Post rainy 2018-19	1	110	Ah01_38930824	Ah01_249115	6	40	Ah06_3839528	Ah06_3786618	34.4987	55.1851	0.2245	0.2242	-0.2074
	Phenothermal index for 50% flowering	L2	Post rainy 2018-19	1	60	Ah01_5491601	Ah01_38929419	16	10	Ah16_77480103	Ah16_100255944	27.8933	55.0989	0.2235	0.2257	-0.2094
	Phenothermal index for 50% flowering	L2	Post rainy 2018-19	1	60	Ah01_5491601	Ah01_38929419	14	70	Ah14_8773288	Ah14_9770476	24.6583	55.0989	0.2245	0.2246	-0.2086
	Phenothermal index for 50% flowering	L2	Post rainy 2018-19	5	60	Ah05_114994018	Ah05_110947761	16	10	Ah16_77480103	Ah16_100255944	28.5746	55.0989	0.2122	0.234	-0.215
	Phenothermal index for 50% flowering	L2	Post rainy 2018-19	5	20	Ah05_114993346	Ah05_114994210	6	40	Ah06_3839528	Ah06_3786618	26.4353	55.0989	0.2081	0.2284	-0.2245
	Phenothermal index for 50% flowering	L2	Post rainy 2018-19	7	60	Ah07_76021033	Ah07_76020819	15	90	Ah15_155617677	Ah15_26251219	31.3893	55.0989	-0.2095	0.2288	0.2287
	Phenothermal index for 50% flowering	L2	Post rainy 2018-19	8	20	Ah08_27217002	Ah08_26119436	11	110	Ah11_144152132	Ah11_144151918	27.0742	55.0989	0.236	-0.205	0.214
	Phenothermal index for 50% flowering	L2	Post rainy 2018-19	16	10	Ah16_77480103	Ah16_100255944	18	30	Ah18_3399867	Ah18_3400041	29.0836	55.0989	0.232	-0.2162	0.2115
	Phenothermal index for flower initiation	L2	Post rainy 2017-18	1	10	Ah01_38931594	Ah01_38928364	4	130	Ah04_123469576	Ah04_125844645	19.7355	55.0637	0.3176	0.3291	0.3156
	Phenothermal index for flower initiation	L2	Post rainy 2017-18	13	50	Ah13_121981237	Ah13_14018228	14	30	Ah14_132351389	Ah14_11643597	23.479	55.0325	-0.319	-0.3488	0.3945
	Phenothermal index for 50% flowering	L2	Post rainy 2018-19	6	40	Ah06_3839528	Ah06_3786618	14	30	Ah14_132351389	Ah14_11643597	26.0674	55.0126	0.229	0.2079	-0.2227
	Growing degree of days for Days to 50% flowering	L2	Rainy 2018	15	40	Ah15_57473659	Ah15_73661777	19	90	Ah19_147765098	Ah19_148048071	5.1748	54.9559	-1.7912	-0.6113	10.4904
	Phenothermal index for 50% flowering	L2	Post rainy 2018-19	2	70	Ah02_2697303	Ah02_2703097	17	30	Ah17_3022700	Ah17_26418947	24.0813	54.9264	0.2103	0.2321	-0.2248
	Phenothermal index for 50% flowering	L2	Post rainy 2018-19	7	30	Ah07_76018339	Ah07_78345152	16	10	Ah16_77480103	Ah16_100255944	23.3259	54.9264	-0.2096	0.2318	0.2212
	Phenothermal index for 50% flowering	L2	Post rainy 2018-19	2	60	Ah02_951232	Ah02_2697303	4	30	Ah04_123397348	Ah04_123473377	31.02	54.8402	0.2117	-0.2254	0.2356
	Phenothermal index for 50% flowering	L2	Post rainy 2018-19	2	70	Ah02_2697303	Ah02_2703097	7	30	Ah07_76018339	Ah07_78345152	28.7499	54.8402	0.2166	-0.2193	0.2327
	Phenothermal index for 50% flowering	L2	Post rainy 2018-19	4	100	Ah04_123383843	Ah04_125844700	14	70	Ah14_8773288	Ah14_9770476	22.6608	54.8402	-0.2108	0.2313	0.2185
	Phenothermal index for 50% flowering	L2	Post rainy 2018-19	6	40	Ah06_3839528	Ah06_3786618	16	10	Ah16_77480103	Ah16_100255944	30.8374	54.8402	0.2235	0.2246	-0.2091
	Phenothermal index for 50% flowering	L2	Post rainy 2018-19	8	20	Ah08_27217002	Ah08_26119436	10	20	Ah10_80262894	Ah10_80287745	24.1666	54.8402	0.2386	-0.21	0.204
	Phenothermal index for 50% flowering	L2	Post rainy 2018-19	9	60	Ah09_117711151	Ah09_117711232	15	40	Ah15_57473659	Ah15_73661777	25.4523	54.8402	-0.223	0.2138	0.2332
	Phenothermal index for 50% flowering	L2	Post rainy 2018-19	1	110	Ah01_38930824	Ah01_249115	7	30	Ah07_76018339	Ah07_78345152	24.3491	54.754	0.2314	-0.2109	0.2202
	Phenothermal index for 50% flowering	L2	Post rainy 2018-19	2	70	Ah02_2697303	Ah02_2703097	15	40	Ah15_57473659	Ah15_73661777	31.8995	54.754	0.2192	0.2185	-0.2326
	Phenothermal index for 50% flowering	L2	Post rainy 2018-19	2	60	Ah02_951232	Ah02_2697303	6	40	Ah06_3839528	Ah06_3786618	30.6578	54.754	0.2091	0.2336	-0.2236
	Phenothermal index for 50% flowering	L2	Post rainy 2018-19	2	70	Ah02_2697303	Ah02_2703097	5	40	Ah05_114994204	Ah05_114994018	30.2541	54.754	0.2186	0.2178	-0.2314
	Phenothermal index for 50% flowering	L2	Post rainy 2018-19	7	70	Ah07_76030744	Ah07_76030786	14	70	Ah14_8773288	Ah14_9770476	25.9697	54.754	-0.2108	0.232	0.2183
	Phenothermal index for 50% flowering	L2	Post rainy 2018-19	8	20	Ah08_27217002	Ah08_26119436	15	80	Ah15_26255057	Ah15_26251309	26.4756	54.7539	0.2352	0.2058	-0.2164
	Phenothermal index for flower initiation	L2	Post rainy 2017-18	10	10	Ah10_80290186	Ah10_80290200	13	50	Ah13_121981237	Ah13_14018228	25.4827	54.74	-0.3396	-0.3272	0.3675
	Phenothermal index for 50% flowering	L2	Post rainy 2018-19	1	60	Ah01_5491601	Ah01_38929419	11	70	Ah11_144143762	Ah11_144143709	27.6042	54.6677	0.2306	-0.2164	0.2133
	Phenothermal index for 50% flowering	L2	Post rainy 2018-19	1	10	Ah01_38931594	Ah01_38928364	10	30	Ah10_80287745	Ah10_79261332	23.3717	54.6677	-0.2115	0.226	0.2274
	Phenothermal index for 50% flowering	L2	Post rainy 2018-19	5	40	Ah05_114994204	Ah05_114994018	14	70	Ah14_8773288	Ah14_9770476	28.5445	54.6677	0.211	0.2303	-0.2211
	Phenothermal index for 50% flowering	L2	Post rainy 2018-19	6	40	Ah06_3839528	Ah06_3786618	8	20	Ah08_27217002	Ah08_26119436	28.2903	54.6677	0.2177	0.2283	-0.2061
	Phenothermal index for 50% flowering	L2	Post rainy 2018-19	2	20	Ah02_2746569	Ah02_2746486	3	30	Ah03_113471481	Ah03_23484290	31.6639	54.5815	0.2152	0.222	-0.23
	Phenothermal index for 50% flowering	L2	Post rainy 2018-19	2	60	Ah02_951232	Ah02_2697303	14	70	Ah14_8773288	Ah14_9770476	31.3287	54.5815	0.2101	0.2333	-0.2248
	Phenothermal index for 50% flowering	L2	Post rainy 2018-19	2	70	Ah02_2697303	Ah02_2703097	12	30	Ah12_12348612	Ah12_6108508	28.1472	54.5815	0.2116	0.2297	-0.225
	Phenothermal index for 50% flowering	L2	Post rainy 2018-19	3	30	Ah03_113471481	Ah03_23484290	12	40	Ah12_12942049	Ah12_11128024	20.723	54.5815	0.21	0.2326	-0.2247
	Phenothermal index for 50% flowering	L2	Post rainy 2018-19	1	60	Ah01_5491601	Ah01_38929419	2	70	Ah02_2697303	Ah02_2703097	29.2859	54.4953	0.2313	0.2123	-0.22
	Phenothermal index for 50% flowering	L2	Post rainy 2018-19	3	30	Ah03_113471481	Ah03_23484290	4	40	Ah04_123480432	Ah04_124566470	32.3066	54.4953	0.221	0.2169	-0.229
	Phenothermal index for 50% flowering	L2	Post rainy 2018-19	6	20	Ah06_21260585	Ah06_3839543	9	60	Ah09_117711151	Ah09_117711232	28.3708	54.4953	0.2177	-0.2178	0.2311
	Phenothermal index for 50% flowering	L2	Post rainy 2018-19	6	40	Ah06_3839528	Ah06_3786618	17	30	Ah17_3022700	Ah17_26418947	25.64	54.4953	0.2254	0.2223	-0.2101
	Phenothermal index for 50% flowering	L2	Post rainy 2018-19	8	20	Ah08_27217002	Ah08_26119436	19	150	Ah19_155165184	Ah19_155136523	31.0438	54.4953	0.2331	-0.2097	0.2145
	Phenothermal index for 50% flowering	L2	Post rainy 2018-19	8	20	Ah08_27217002	Ah08_26119436	18	10	Ah18_3399929	Ah18_3399867	27.1987	54.4953	0.2332	-0.21	0.2131
	Phenothermal index for flower initiation	L2	Post rainy 2017-18	12	70	Ah12_2669559	Ah12_18479674	13	50	Ah13_121981237	Ah13_14018228	19.7594	54.4866	0.3401	-0.3128	-0.3881
	Phenothermal index for flower initiation	L2	Post rainy 2017-18	16	10	Ah16_77480103	Ah16_100255944	17	20	Ah17_3022700	Ah17_26418947	22.3737	54.4827	-0.329	0.3257	-0.3932
	Phenothermal index for flower initiation	L2	Post rainy 2017-18	7	10	Ah07_76081288	Ah07_76018275	20	60	Ah20_126360937	Ah20_126353647	25.7486	54.4359	-0.3382	0.3186	-0.3576
	Phenothermal index for 50% flowering	L2	Post rainy 2018-19	1	110	Ah01_38930824	Ah01_249115	15	90	Ah15_155617677	Ah15_26251219	27.9155	54.409	0.2289	0.2165	-0.2162
	Phenothermal index for 50% flowering	L2	Post rainy 2018-19	1	60	Ah01_5491601	Ah01_38929419	19	90	Ah19_147765098	Ah19_148048071	24.9107	54.409	0.2308	0.2149	-0.2156
	Phenothermal index for 50% flowering	L2	Post rainy 2018-19	4	40	Ah04_123480432	Ah04_124566470	8	20	Ah08_27217002	Ah08_26119436	29.5706	54.409	0.2087	0.2333	-0.2149
	Phenothermal index for 50% flowering	L2	Post rainy 2018-19	7	30	Ah07_76018339	Ah07_78345152	19	90	Ah19_147765098	Ah19_148048071	26.6763	54.409	-0.215	0.2223	0.2289
	Phenothermal index for 50% flowering	L2	Post rainy 2018-19	10	40	Ah10_79261332	Ah10_60029979	16	10	Ah16_77480103	Ah16_100255944	30.144	54.409	0.2163	0.23	-0.2151
	Phenothermal index for 50% flowering	L2	Post rainy 2018-19	14	70	Ah14_8773288	Ah14_9770476	19	70	Ah19_155168461	Ah19_1478274	26.5787	54.409	0.2293	0.2115	-0.2245
	Phenothermal index for flower initiation	L2	Post rainy 2017-18	3	110	Ah03_126795083	Ah03_143434398	18	10	Ah18_3399929	Ah18_3399867	22.2526	54.3501	-0.3488	0.3336	-0.3361
	Phenothermal index for flower initiation	L2	Post rainy 2017-18	2	60	Ah02_951232	Ah02_2697303	11	80	Ah11_144143690	Ah11_144131406	20.8795	54.3462	-0.3633	-0.3174	0.3993
	Phenothermal index for flower initiation	L2	Post rainy 2017-18	7	20	Ah07_76081288	Ah07_76018275	18	10	Ah18_3399929	Ah18_3399867	15.2741	54.3267	-0.3414	0.3341	-0.3408
	Phenothermal index for 50% flowering	L2	Post rainy 2018-19	1	110	Ah01_38930824	Ah01_249115	13	10	Ah13_31562323	Ah13_113249359	26.1454	54.3228	0.2298	0.2159	-0.216
	Phenothermal index for 50% flowering	L2	Post rainy 2018-19	1	60	Ah01_5491601	Ah01_38929419	17	30	Ah17_3022700	Ah17_26418947	23.5526	54.3228	0.2241	0.2238	-0.2127
	Phenothermal index for 50% flowering	L2	Post rainy 2018-19	1	60	Ah01_5491601	Ah01_38929419	4	30	Ah04_123397348	Ah04_123473377	17.2433	54.3228	0.2275	-0.2133	0.2216
	Phenothermal index for 50% flowering	L2	Post rainy 2018-19	2	70	Ah02_2697303	Ah02_2703097	19	130	Ah19_155135309	Ah19_155127338	23.9783	54.3228	0.2155	-0.2199	0.2309
	Phenothermal index for 50% flowering	L2	Post rainy 2018-19	4	40	Ah04_123480432	Ah04_124566470	6	40	Ah06_3839528	Ah06_3786618	31.2521	54.3228	0.2119	0.2295	-0.2202
	Phenothermal index for 50% flowering	L2	Post rainy 2018-19	14	70	Ah14_8773288	Ah14_9770476	16	10	Ah16_77480103	Ah16_100255944	25.442	54.3228	0.2214	0.2256	-0.2131
	Phenothermal index for flower initiation	L2	Post rainy 2017-18	5	60	Ah05_114994018	Ah05_110947761	6	20	Ah06_21260585	Ah06_3839543	20.1652	54.3228	-0.3327	0.3502	-0.3303
	Phenothermal index for flower initiation	L2	Post rainy 2017-18	5	60	Ah05_114994018	Ah05_110947761	10	10	Ah10_80290186	Ah10_80290200	23.9254	54.3033	-0.3456	-0.3308	0.3505
	Phenothermal index for flower initiation	L2	Post rainy 2017-18	7	20	Ah07_76081288	Ah07_76018275	13	50	Ah13_121981237	Ah13_14018228	23.2302	54.2799	-0.3573	-0.3115	0.3712
	Phenothermal index for flower initiation	L2	Post rainy 2017-18	4	130	Ah04_123469576	Ah04_125844645	18	70	Ah18_25332790	Ah18_25332858	15.4069	54.2448	0.3225	0.3093	0.3055
	Phenothermal index for 50% flowering	L2	Post rainy 2018-19	1	100	Ah01_38930824	Ah01_249115	9	50	Ah09_117711151	Ah09_117711232	20.5661	54.2366	0.2219	-0.2165	0.2273
	Phenothermal index for 50% flowering	L2	Post rainy 2018-19	2	70	Ah02_2697303	Ah02_2703097	16	20	Ah16_100255944	Ah16_4269467	30.3178	54.2366	0.2146	0.2286	-0.2223
	Phenothermal index for 50% flowering	L2	Post rainy 2018-19	4	40	Ah04_123480432	Ah04_124566470	15	40	Ah15_57473659	Ah15_73661777	27.8203	54.2366	0.2246	0.2143	-0.2295
	Phenothermal index for 50% flowering	L2	Post rainy 2018-19	5	60	Ah05_114994018	Ah05_110947761	17	30	Ah17_3022700	Ah17_26418947	27.7832	54.2366	0.2166	0.2293	-0.2174
	Phenothermal index for 50% flowering	L2	Post rainy 2018-19	7	70	Ah07_76030744	Ah07_76030786	10	40	Ah10_79261332	Ah10_60029979	27.4216	54.2366	-0.2131	0.2271	0.2233
	Phenothermal index for 50% flowering	L2	Post rainy 2018-19	8	20	Ah08_27217002	Ah08_26119436	20	30	Ah20_143683274	Ah20_126357764	28.5975	54.2366	0.2289	-0.2162	0.2125
	Phenothermal index for 50% flowering	L2	Post rainy 2018-19	15	90	Ah15_155617677	Ah15_26251219	17	30	Ah17_3022700	Ah17_26418947	25.0427	54.2366	0.2182	0.2282	-0.2161
	Phenothermal index for 50% flowering	L2	Post rainy 2018-19	17	30	Ah17_3022700	Ah17_26418947	18	30	Ah18_3399867	Ah18_3400041	21.2056	54.2366	0.2272	-0.2198	0.2147
	Phenothermal index for 50% flowering	L2	Post rainy 2018-19	1	60	Ah01_5491601	Ah01_38929419	8	40	Ah08_25283218	Ah08_10640559	26.9217	54.1504	0.2296	0.2155	-0.2175
	Phenothermal index for 50% flowering	L2	Post rainy 2018-19	3	50	Ah03_11465956	Ah03_31688785	7	70	Ah07_76030744	Ah07_76030786	30.5088	54.1504	0.2241	-0.2147	0.2263
	Phenothermal index for 50% flowering	L2	Post rainy 2018-19	3	30	Ah03_113471481	Ah03_23484290	16	10	Ah16_77480103	Ah16_100255944	28.5984	54.1504	0.2161	0.2292	-0.2166
	Phenothermal index for 50% flowering	L2	Post rainy 2018-19	4	40	Ah04_123480432	Ah04_124566470	5	60	Ah05_114994018	Ah05_110947761	30.1513	54.1504	0.2189	0.2189	-0.2289
	Phenothermal index for 50% flowering	L2	Post rainy 2018-19	4	40	Ah04_123480432	Ah04_124566470	17	30	Ah17_3022700	Ah17_26418947	22.2939	54.1504	0.2181	0.2274	-0.2178
	Phenothermal index for 50% flowering	L2	Post rainy 2018-19	6	40	Ah06_3839528	Ah06_3786618	15	30	Ah15_26456454	Ah15_155618250	27.685	54.1504	0.2301	-0.2159	0.2127
	Phenothermal index for 50% flowering	L2	Post rainy 2018-19	11	70	Ah11_144143762	Ah11_144143709	19	70	Ah19_155168461	Ah19_1478274	27.5485	54.1504	-0.2234	0.2157	0.228
	Phenothermal index for 50% flowering	L2	Post rainy 2018-19	16	20	Ah16_100255944	Ah16_4269467	20	60	Ah20_126360937	Ah20_126353647	29.965	54.1504	0.2282	-0.214	0.2239
	Phenothermal index for 50% flowering	L2	Post rainy 2018-19	16	10	Ah16_77480103	Ah16_100255944	19	150	Ah19_155165184	Ah19_155136523	29.4688	54.1504	0.2293	-0.2152	0.2176
	Phenothermal index for flower initiation	L2	Post rainy 2017-18	13	10	Ah13_31562323	Ah13_113249359	18	70	Ah18_25332790	Ah18_25332858	24.6422	54.0733	-0.3376	0.3415	-0.3634
	Phenothermal index for 50% flowering	L2	Post rainy 2018-19	1	60	Ah01_5491601	Ah01_38929419	3	30	Ah03_113471481	Ah03_23484290	28.7601	54.0641	0.2278	0.2176	-0.216
	Phenothermal index for 50% flowering	L2	Post rainy 2018-19	3	30	Ah03_113471481	Ah03_23484290	17	30	Ah17_3022700	Ah17_26418947	23.5702	54.0641	0.2168	0.2284	-0.218
	Phenothermal index for 50% flowering	L2	Post rainy 2018-19	4	40	Ah04_123480432	Ah04_124566470	18	30	Ah18_3399867	Ah18_3400041	28.173	54.0641	0.216	-0.2241	0.2247
	Phenothermal index for 50% flowering	L2	Post rainy 2018-19	4	40	Ah04_123480432	Ah04_124566470	19	150	Ah19_155165184	Ah19_155136523	26.8793	54.0641	0.2199	-0.2195	0.226
	Phenothermal index for 50% flowering	L2	Post rainy 2018-19	5	60	Ah05_114994018	Ah05_110947761	10	30	Ah10_80287745	Ah10_79261332	24.6749	54.0641	0.2157	0.2269	-0.2227
	Phenothermal index for 50% flowering	L2	Post rainy 2018-19	6	40	Ah06_3839528	Ah06_3786618	18	30	Ah18_3399867	Ah18_3400041	32.0473	54.0641	0.2285	-0.2165	0.2143
	Phenothermal index for 50% flowering	L2	Post rainy 2018-19	6	40	Ah06_3839528	Ah06_3786618	19	100	Ah19_3542114	Ah19_155179028	30.5195	54.0641	0.2266	-0.2214	0.2128
	Phenothermal index for 50% flowering	L2	Post rainy 2018-19	6	40	Ah06_3839528	Ah06_3786618	12	70	Ah12_2669559	Ah12_18479674	24.3335	54.0641	0.2274	0.2174	-0.2156
	Phenothermal index for 50% flowering	L2	Post rainy 2018-19	11	80	Ah11_144143690	Ah11_144131406	14	70	Ah14_8773288	Ah14_9770476	26.5097	54.0641	-0.219	0.2263	0.2169
	Phenothermal index for 50% flowering	L2	Post rainy 2018-19	11	110	Ah11_144152132	Ah11_144151918	13	10	Ah13_31562323	Ah13_113249359	20.4244	54.0641	-0.2167	0.2236	0.2238
	Phenothermal index for 50% flowering	L2	Post rainy 2018-19	12	30	Ah12_12348612	Ah12_6108508	15	90	Ah15_155617677	Ah15_26251219	26.7802	54.0641	0.2246	0.2204	-0.2173
	Phenothermal index for 50% flowering	L2	Post rainy 2018-19	14	70	Ah14_8773288	Ah14_9770476	15	90	Ah15_155617677	Ah15_26251219	27.3324	54.0641	0.2275	0.2174	-0.2172
	Phenothermal index for 50% flowering	L2	Post rainy 2018-19	15	40	Ah15_57473659	Ah15_73661777	19	150	Ah19_155165184	Ah19_155136523	30.6257	54.0641	0.2165	-0.2219	0.2297
	Phenothermal index for flower initiation	L2	Rainy 2019	1	50	Ah01_38929475	Ah01_5491601	5	60	Ah05_114994018	Ah05_110947761	5.8442	54.004	0.0246	-0.0227	-0.0292
	Phenothermal index for flower initiation	L2	Rainy 2019	5	60	Ah05_114994018	Ah05_110947761	14	30	Ah14_132351389	Ah14_11643597	4.5233	54.004	-0.0223	0.0211	-0.0322
	Phenothermal index for 50% flowering	L2	Post rainy 2018-19	2	40	Ah02_2746502	Ah02_2746718	18	30	Ah18_3399867	Ah18_3400041	27.8977	53.9779	0.2196	-0.2207	0.2253
	Phenothermal index for 50% flowering	L2	Post rainy 2018-19	3	50	Ah03_11465956	Ah03_31688785	11	110	Ah11_144152132	Ah11_144151918	29.5406	53.9779	0.2251	-0.2151	0.2224
	Phenothermal index for 50% flowering	L2	Post rainy 2018-19	3	50	Ah03_11465956	Ah03_31688785	5	50	Ah05_114994018	Ah05_110947761	29.4946	53.9779	0.2244	0.2168	-0.2243
	Phenothermal index for 50% flowering	L2	Post rainy 2018-19	3	100	Ah03_126795083	Ah03_143434398	6	40	Ah06_3839528	Ah06_3786618	28.6965	53.9779	0.2161	0.2263	-0.2196
	Phenothermal index for 50% flowering	L2	Post rainy 2018-19	5	60	Ah05_114994018	Ah05_110947761	19	150	Ah19_155165184	Ah19_155136523	30.673	53.9779	0.2184	-0.2212	0.2265
	Phenothermal index for 50% flowering	L2	Post rainy 2018-19	5	60	Ah05_114994018	Ah05_110947761	15	90	Ah15_155617677	Ah15_26251219	25.9512	53.9779	0.2162	0.2236	-0.2274
	Phenothermal index for 50% flowering	L2	Post rainy 2018-19	12	30	Ah12_12348612	Ah12_6108508	20	100	Ah20_143957948	Ah20_126356143	16.7795	53.9779	0.2241	0.2246	-0.2143
	Phenothermal index for 50% flowering	L2	Post rainy 2018-19	13	10	Ah13_31562323	Ah13_113249359	16	20	Ah16_100255944	Ah16_4269467	24.3939	53.9779	0.2152	0.2271	-0.2227
	Phenothermal index for flower initiation	L2	Post rainy 2017-18	3	110	Ah03_126795083	Ah03_143434398	13	10	Ah13_31562323	Ah13_113249359	25.6077	53.9446	-0.3541	-0.3274	0.3418
	Phenothermal index for 50% flowering	L2	Post rainy 2018-19	2	40	Ah02_2746502	Ah02_2746718	8	20	Ah08_27217002	Ah08_26119436	20.4698	53.8917	-0.2132	0.2307	0.2128
	Phenothermal index for 50% flowering	L2	Post rainy 2018-19	3	30	Ah03_113471481	Ah03_23484290	8	40	Ah08_25283218	Ah08_10640559	21.8021	53.8917	0.2187	0.2225	-0.2262
	Phenothermal index for 50% flowering	L2	Post rainy 2018-19	8	40	Ah08_25283218	Ah08_10640559	17	90	Ah17_106657659	Ah17_106657636	23.1681	53.8917	0.2223	-0.217	0.2249
	Phenothermal index for 50% flowering	L2	Post rainy 2018-19	9	60	Ah09_117711151	Ah09_117711232	10	40	Ah10_79261332	Ah10_60029979	30.507	53.8917	-0.2171	0.2229	0.2257
	Phenothermal index for 50% flowering	L2	Post rainy 2018-19	10	40	Ah10_79261332	Ah10_60029979	14	70	Ah14_8773288	Ah14_9770476	27.5447	53.8917	0.2177	0.2271	-0.2172
	Phenothermal index for 50% flowering	L2	Post rainy 2018-19	10	40	Ah10_79261332	Ah10_60029979	15	20	Ah15_112425796	Ah15_26456434	26.6628	53.8917	0.2206	-0.2182	0.2253
	Phenothermal index for 50% flowering	L2	Post rainy 2018-19	14	70	Ah14_8773288	Ah14_9770476	17	50	Ah17_103081209	Ah17_106657712	20.869	53.8917	0.2249	-0.2184	0.2194
	Phenothermal index for flower initiation	L2	Post rainy 2017-18	5	10	Ah05_114993346	Ah05_114994210	13	50	Ah13_121981237	Ah13_14018228	20.9137	53.8159	0.3669	-0.3218	-0.3527
	Phenothermal index for 50% flowering	L2	Post rainy 2018-19	3	30	Ah03_113471481	Ah03_23484290	14	70	Ah14_8773288	Ah14_9770476	32.2556	53.8055	0.2181	0.2251	-0.2208
	Phenothermal index for 50% flowering	L2	Post rainy 2018-19	4	40	Ah04_123480432	Ah04_124566470	10	40	Ah10_79261332	Ah10_60029979	27.0247	53.8055	0.2169	0.2228	-0.2257
	Phenothermal index for 50% flowering	L2	Post rainy 2018-19	6	40	Ah06_3839528	Ah06_3786618	11	70	Ah11_144143762	Ah11_144143709	32.1458	53.8055	0.2261	-0.2184	0.2163
	Phenothermal index for 50% flowering	L2	Post rainy 2018-19	8	40	Ah08_25283218	Ah08_10640559	14	70	Ah14_8773288	Ah14_9770476	28.8412	53.8055	0.2176	0.226	-0.2205
	Phenothermal index for 50% flowering	L2	Post rainy 2018-19	10	40	Ah10_79261332	Ah10_60029979	18	30	Ah18_3399867	Ah18_3400041	33.1875	53.8055	0.2212	-0.2214	0.2217
	Phenothermal index for 50% flowering	L2	Post rainy 2018-19	10	40	Ah10_79261332	Ah10_60029979	19	150	Ah19_155165184	Ah19_155136523	28.0782	53.8055	0.224	-0.2174	0.2232
	Phenothermal index for 50% flowering	L2	Post rainy 2018-19	1	100	Ah01_38930824	Ah01_249115	18	30	Ah18_3399867	Ah18_3400041	29.8151	53.7192	0.2226	-0.222	0.2188
	Phenothermal index for 50% flowering	L2	Post rainy 2018-19	1	100	Ah01_38930824	Ah01_249115	5	60	Ah05_114994018	Ah05_110947761	27.3774	53.7192	0.2251	0.2186	-0.2207
	Phenothermal index for 50% flowering	L2	Post rainy 2018-19	2	70	Ah02_2697303	Ah02_2703097	10	20	Ah10_80262894	Ah10_80287745	25.1716	53.7192	0.2192	0.2223	-0.2239
	Phenothermal index for 50% flowering	L2	Post rainy 2018-19	5	50	Ah05_114994018	Ah05_110947761	18	30	Ah18_3399867	Ah18_3400041	32.8778	53.7192	0.2176	-0.2232	0.2252
	Phenothermal index for 50% flowering	L2	Post rainy 2018-19	8	40	Ah08_25283218	Ah08_10640559	12	70	Ah12_2669559	Ah12_18479674	11.0372	53.7192	0.2216	-0.2182	0.2232
	Phenothermal index for 50% flowering	L2	Post rainy 2018-19	11	70	Ah11_144143762	Ah11_144143709	15	70	Ah15_26509963	Ah15_155618150	30.5175	53.7192	-0.2215	0.221	0.2219
	Phenothermal index for 50% flowering	L2	Post rainy 2018-19	3	30	Ah03_113471481	Ah03_23484290	10	40	Ah10_79261332	Ah10_60029979	30.3519	53.633	0.2193	0.2234	-0.2218
	Phenothermal index for 50% flowering	L2	Post rainy 2018-19	3	30	Ah03_113471481	Ah03_23484290	15	90	Ah15_155617677	Ah15_26251219	29.956	53.633	0.2192	0.2234	-0.222
	Phenothermal index for 50% flowering	L2	Post rainy 2018-19	5	60	Ah05_114994018	Ah05_110947761	11	70	Ah11_144143762	Ah11_144143709	29.6247	53.633	0.2226	-0.2205	0.221
	Phenothermal index for 50% flowering	L2	Post rainy 2018-19	14	50	Ah14_11643558	Ah14_132517499	18	30	Ah18_3399867	Ah18_3400041	25.6484	53.633	0.2187	-0.2213	0.2246
	Phenothermal index for 50% flowering	L2	Post rainy 2018-19	18	30	Ah18_3399867	Ah18_3400041	19	90	Ah19_147765098	Ah19_148048071	30.5945	53.633	-0.2228	0.2197	0.2218
	Phenothermal index for flower initiation	L2	Post rainy 2017-18	14	30	Ah14_132351389	Ah14_11643597	20	60	Ah20_126360937	Ah20_126353647	23.556	53.6171	-0.3479	0.3437	-0.374
	Phenothermal index for flower initiation	L2	Post rainy 2017-18	4	10	Ah04_124629312	Ah04_123397359	11	60	Ah11_144130601	Ah11_144152240	20.6523	53.5898	0.3475	0.3499	0.3312
	Phenothermal index for 50% flowering	L2	Post rainy 2018-19	10	40	Ah10_79261332	Ah10_60029979	11	70	Ah11_144143762	Ah11_144143709	27.1598	53.5468	0.2203	-0.2217	0.223
	Phenothermal index for 50% flowering	L2	Post rainy 2018-19	10	40	Ah10_79261332	Ah10_60029979	17	50	Ah17_103081209	Ah17_106657712	20.9132	53.5468	0.2208	-0.2223	0.2214
	Phenothermal index for 50% flowering	L2	Post rainy 2018-19	15	90	Ah15_155617677	Ah15_26251219	18	30	Ah18_3399867	Ah18_3400041	31.7904	53.5468	0.2206	-0.2219	0.2221
	Phenothermal index for flower initiation	L2	Post rainy 2017-18	4	40	Ah04_123480432	Ah04_124566470	16	10	Ah16_77480103	Ah16_100255944	13.759	53.543	0.3865	-0.3381	-0.3529
	Phenothermal index for 50% flowering	L2	Post rainy 2018-19	3	50	Ah03_11465956	Ah03_31688785	19	120	Ah19_155127385	Ah19_155127364	29.9015	53.4605	0.2186	-0.2231	0.225
	Phenothermal index for flower initiation	L2	Post rainy 2017-18	17	90	Ah17_106657659	Ah17_106657636	20	60	Ah20_126360937	Ah20_126353647	21.4705	53.4455	-0.3423	0.3179	-0.3665
	Phenothermal index for flower initiation	L2	Post rainy 2017-18	13	50	Ah13_121981237	Ah13_14018228	15	50	Ah15_73661777	Ah15_26510074	17.3485	53.3402	-0.3425	-0.3504	0.4102
	Phenothermal index for flower initiation	L2	Rainy 2019	1	100	Ah01_38930824	Ah01_249115	10	10	Ah10_80290186	Ah10_80290200	3.2496	53.3027	-0.0188	0.0267	-0.0265
	Phenothermal index for flower initiation	L2	Rainy 2019	2	30	Ah02_2746512	Ah02_2746515	5	60	Ah05_114994018	Ah05_110947761	3.1686	53.3027	0.0196	-0.0215	-0.0296
	Phenothermal index for flower initiation	L2	Post rainy 2017-18	10	10	Ah10_80290186	Ah10_80290200	11	60	Ah11_144130601	Ah11_144152240	17.8154	53.2584	-0.3498	0.3735	-0.3478
	Phenothermal index for flower initiation	L2	Post rainy 2017-18	4	130	Ah04_123469576	Ah04_125844645	13	50	Ah13_121981237	Ah13_14018228	23.6642	53.235	0.3769	-0.3184	-0.3596
	Phenothermal index for flower initiation	L2	Post rainy 2017-18	1	30	Ah01_38928302	Ah01_593934	20	60	Ah20_126360937	Ah20_126353647	23.2462	53.2194	0.3508	0.3339	0.3823
	Phenothermal index for flower initiation	L2	Post rainy 2017-18	11	60	Ah11_144130601	Ah11_144152240	18	70	Ah18_25332790	Ah18_25332858	20.4586	53.2194	0.3696	0.345	0.3523
	Phenothermal index for flower initiation	L2	Post rainy 2017-18	5	60	Ah05_114994018	Ah05_110947761	14	30	Ah14_132351389	Ah14_11643597	25.2227	53.1882	-0.3389	0.3575	-0.3472
	Phenothermal index for flower initiation	L2	Post rainy 2017-18	5	60	Ah05_114994018	Ah05_110947761	18	50	Ah18_25332643	Ah18_25332789	28.5211	53.157	-0.3529	0.3519	-0.3645
	Phenothermal index for flower initiation	L2	Post rainy 2017-18	1	30	Ah01_38928302	Ah01_593934	13	50	Ah13_121981237	Ah13_14018228	23.7027	53.1102	0.3537	-0.3366	-0.3818
	Phenothermal index for flower initiation	L2	Post rainy 2017-18	11	60	Ah11_144130601	Ah11_144152240	13	50	Ah13_121981237	Ah13_14018228	24.8529	52.9776	0.3849	-0.3375	-0.364
	Phenothermal index for flower initiation	L2	Post rainy 2017-18	11	60	Ah11_144130601	Ah11_144152240	20	60	Ah20_126360937	Ah20_126353647	20.691	52.9425	0.3734	0.3335	0.3614
	Phenothermal index for flower initiation	L2	Post rainy 2017-18	1	100	Ah01_38930824	Ah01_249115	11	60	Ah11_144130601	Ah11_144152240	19.6819	52.8996	-0.3422	0.3573	-0.3447
	Phenothermal index for flower initiation	L2	Post rainy 2017-18	6	20	Ah06_21260585	Ah06_3839543	11	60	Ah11_144130601	Ah11_144152240	20.832	52.884	-0.3443	0.3867	-0.3741
	Phenothermal index for flower initiation	L2	Post rainy 2017-18	15	80	Ah15_26255057	Ah15_26251309	18	70	Ah18_25332790	Ah18_25332858	20.2388	52.8645	-0.3512	0.3702	-0.3852
	Phenothermal index for flower initiation	L2	Post rainy 2017-18	15	20	Ah15_112425796	Ah15_26456434	20	60	Ah20_126360937	Ah20_126353647	20.1732	52.7788	-0.3586	0.341	-0.3821
	Phenothermal index for flower initiation	L2	Post rainy 2017-18	4	130	Ah04_123469576	Ah04_125844645	7	50	Ah07_76081231	Ah07_76021033	16.1319	52.7008	0.3843	0.3412	0.3508
	Phenothermal index for flower initiation	L2	Post rainy 2017-18	2	60	Ah02_951232	Ah02_2697303	3	80	Ah03_120524959	Ah03_139941694	22.5135	52.6852	-0.3515	0.357	-0.3958
	Phenothermal index for flower initiation	L2	Post rainy 2017-18	7	50	Ah07_76081231	Ah07_76021033	15	20	Ah15_112425796	Ah15_26456434	19.1145	52.6774	0.3433	-0.3576	-0.3801
	Phenothermal index for flower initiation	L2	Post rainy 2017-18	6	20	Ah06_21260585	Ah06_3839543	7	50	Ah07_76081231	Ah07_76021033	23.3409	52.6501	-0.3485	0.3693	-0.4029
	Phenothermal index for flower initiation	L2	Post rainy 2017-18	14	30	Ah14_132351389	Ah14_11643597	16	10	Ah16_77480103	Ah16_100255944	23.3074	52.6111	0.3716	-0.3549	-0.3563
	Phenothermal index for flower initiation	L2	Post rainy 2017-18	3	110	Ah03_126795083	Ah03_143434398	7	50	Ah07_76081231	Ah07_76021033	23.8208	52.6033	-0.3928	0.3614	-0.3633
	Phenothermal index for flower initiation	L2	Post rainy 2017-18	3	110	Ah03_126795083	Ah03_143434398	5	60	Ah05_114994018	Ah05_110947761	22.2963	52.5604	-0.3673	-0.3544	0.3529
	Phenothermal index for flower initiation	L2	Post rainy 2017-18	1	30	Ah01_38928302	Ah01_593934	16	10	Ah16_77480103	Ah16_100255944	24.1793	52.5331	0.3574	-0.3609	-0.3885
	Phenothermal index for flower initiation	L2	Post rainy 2017-18	7	50	Ah07_76081231	Ah07_76021033	11	10	Ah01_38928314	Ah11_144135862	18.4487	52.5253	0.3621	-0.3791	-0.3754
	Phenothermal index for flower initiation	L2	Post rainy 2017-18	1	100	Ah01_38930824	Ah01_249115	7	50	Ah07_76081231	Ah07_76021033	22.2843	52.5058	-0.3617	0.343	-0.376
	Phenothermal index for flower initiation	L2	Post rainy 2017-18	5	60	Ah05_114994018	Ah05_110947761	11	60	Ah11_144130601	Ah11_144152240	28.2466	52.498	-0.36	0.3847	-0.3599
	Phenothermal index for flower initiation	L2	Post rainy 2017-18	16	10	Ah16_77480103	Ah16_100255944	18	10	Ah18_3399929	Ah18_3399867	25.9556	52.498	-0.3555	0.3628	-0.369
	Phenothermal index for flower initiation	L2	Post rainy 2017-18	7	50	Ah07_76081231	Ah07_76021033	10	10	Ah10_80290186	Ah10_80290200	21.7409	52.4512	0.3641	-0.368	-0.3782
	Phenothermal index for flower initiation	L2	Post rainy 2017-18	2	60	Ah02_951232	Ah02_2697303	12	70	Ah12_2669559	Ah12_18479674	19.5515	52.4122	-0.3203	0.3804	-0.42
	Phenothermal index for flower initiation	L2	Post rainy 2017-18	2	60	Ah02_951232	Ah02_2697303	14	30	Ah14_132351389	Ah14_11643597	20.1732	52.3966	-0.337	-0.38	0.4172
	Phenothermal index for flower initiation	L2	Post rainy 2017-18	11	60	Ah11_144130601	Ah11_144152240	16	10	Ah16_77480103	Ah16_100255944	27.4672	52.3616	0.3908	-0.3643	-0.3625
	Phenothermal index for flower initiation	L2	Post rainy 2017-18	5	60	Ah05_114994018	Ah05_110947761	7	50	Ah07_76081231	Ah07_76021033	28.0844	52.3538	-0.3668	0.3588	-0.3819
	Phenothermal index for flower initiation	L2	Post rainy 2017-18	9	30	Ah09_117709618	Ah09_117709632	11	110	Ah11_144152132	Ah11_144151918	17.8034	52.3304	0.3374	0.3797	0.3818
	Phenothermal index for flower initiation	L2	Post rainy 2017-18	1	10	Ah01_38931594	Ah01_38928364	10	40	Ah10_79261332	Ah10_60029979	20.0245	52.3148	0.3618	-0.345	-0.3737
	Phenothermal index for flower initiation	L2	Post rainy 2017-18	4	10	Ah04_124629312	Ah04_123397359	20	30	Ah20_143683274	Ah20_126357764	20.7447	52.3148	0.3931	0.3653	0.3453
	Phenothermal index for flower initiation	L2	Post rainy 2017-18	7	20	Ah07_76081288	Ah07_76018275	9	30	Ah09_117709618	Ah09_117709632	22.7078	52.2953	-0.3699	0.3379	-0.3976
	Phenothermal index for flower initiation	L2	Post rainy 2017-18	2	60	Ah02_951232	Ah02_2697303	4	40	Ah04_123480432	Ah04_124566470	22.6405	52.2875	-0.3405	0.418	-0.3872
	Phenothermal index for flower initiation	L2	Post rainy 2017-18	6	20	Ah06_21260585	Ah06_3839543	16	10	Ah16_77480103	Ah16_100255944	20.3223	52.2836	-0.3537	-0.3721	0.4059
	Phenothermal index for flower initiation	L2	Post rainy 2017-18	1	10	Ah01_38931594	Ah01_38928364	5	60	Ah05_114994018	Ah05_110947761	25.8364	52.2758	0.3573	-0.345	-0.3614
	Phenothermal index for flower initiation	L2	Post rainy 2017-18	1	30	Ah01_38928302	Ah01_593934	19	70	Ah19_155168461	Ah19_1478274	19.2679	52.1978	0.3565	-0.3504	-0.4018
	Phenothermal index for flower initiation	L2	Post rainy 2017-18	2	40	Ah02_2746502	Ah02_2746718	20	60	Ah20_126360937	Ah20_126353647	26.5654	52.0925	-0.3483	0.3294	-0.3705
	Phenothermal index for flower initiation	L2	Post rainy 2017-18	3	110	Ah03_126795083	Ah03_143434398	16	10	Ah16_77480103	Ah16_100255944	23.5609	52.0223	-0.386	-0.3549	0.3621
	Phenothermal index for flower initiation	L2	Post rainy 2017-18	3	110	Ah03_126795083	Ah03_143434398	9	30	Ah09_117709618	Ah09_117709632	25.8904	51.9989	-0.3931	0.3428	-0.3748
	Phenothermal index for flower initiation	L2	Post rainy 2017-18	2	60	Ah02_951232	Ah02_2697303	13	50	Ah13_121981237	Ah13_14018228	21.7334	51.9794	-0.3363	0.4091	-0.399
	Phenothermal index for flower initiation	L2	Post rainy 2017-18	7	50	Ah07_76081231	Ah07_76021033	17	90	Ah17_106657659	Ah17_106657636	16.831	51.9677	0.3426	-0.3564	-0.3828
	Phenothermal index for flower initiation	L2	Post rainy 2017-18	12	100	Ah12_35005363	Ah12_39052433	16	10	Ah16_77480103	Ah16_100255944	22.9112	51.9599	-0.3514	-0.3736	0.36
	Phenothermal index for flower initiation	L2	Post rainy 2017-18	2	60	Ah02_951232	Ah02_2697303	10	10	Ah10_80290186	Ah10_80290200	20.6013	51.9171	-0.335	-0.3939	0.405
	Phenothermal index for flower initiation	L2	Post rainy 2017-18	4	130	Ah04_123469576	Ah04_125844645	19	70	Ah19_155168461	Ah19_1478274	19.1977	51.8742	0.3907	-0.3407	-0.3729
	Phenothermal index for flower initiation	L2	Post rainy 2017-18	11	60	Ah11_144130601	Ah11_144152240	19	70	Ah19_155168461	Ah19_1478274	19.8223	51.7767	0.3952	-0.3496	-0.3757
	Phenothermal index for flower initiation	L2	Post rainy 2017-18	5	60	Ah05_114994018	Ah05_110947761	15	20	Ah15_112425796	Ah15_26456434	24.8785	51.6792	-0.3584	0.3674	-0.3698
	Phenothermal index for flower initiation	L2	Post rainy 2017-18	10	40	Ah10_79261332	Ah10_60029979	20	30	Ah20_143683274	Ah20_126357764	19.0992	51.6753	-0.3575	0.3716	-0.3902
	Phenothermal index for flower initiation	L2	Post rainy 2017-18	16	10	Ah16_77480103	Ah16_100255944	19	70	Ah19_155168461	Ah19_1478274	21.7724	51.6597	-0.3869	-0.3648	0.4038
	Phenothermal index for flower initiation	L2	Post rainy 2017-18	19	70	Ah19_155168461	Ah19_1478274	20	30	Ah20_143683274	Ah20_126357764	22.0031	51.5934	-0.3616	0.3899	-0.4049
	Phenothermal index for flower initiation	L2	Post rainy 2017-18	13	50	Ah13_121981237	Ah13_14018228	16	20	Ah16_100255944	Ah16_4269467	26.1155	51.5778	-0.3522	-0.3864	0.3945
	Phenothermal index for flower initiation	L2	Post rainy 2017-18	2	60	Ah02_951232	Ah02_2697303	17	50	Ah17_103081209	Ah17_106657712	19.6334	51.531	-0.3406	-0.4043	0.3916
	Phenothermal index for flower initiation	L2	Post rainy 2017-18	2	60	Ah02_951232	Ah02_2697303	6	20	Ah06_21260585	Ah06_3839543	19.619	51.5232	-0.3613	0.3956	-0.3744
	Phenothermal index for flower initiation	L2	Post rainy 2017-18	3	110	Ah03_126795083	Ah03_143434398	20	30	Ah20_143683274	Ah20_126357764	23.0464	51.492	-0.3858	0.3678	-0.3581
	Phenothermal index for flower initiation	L2	Post rainy 2017-18	5	60	Ah05_114994018	Ah05_110947761	16	10	Ah16_77480103	Ah16_100255944	27.3425	51.4687	-0.3781	-0.3735	0.3961
	Phenothermal index for flower initiation	L2	Post rainy 2017-18	1	10	Ah01_38931594	Ah01_38928364	14	70	Ah14_8773288	Ah14_9770476	17.6433	51.4336	0.3794	-0.3588	-0.3744
	Phenothermal index for flower initiation	L2	Post rainy 2017-18	15	20	Ah15_112425796	Ah15_26456434	19	90	Ah19_147765098	Ah19_148048071	16.895	51.4297	0.3635	-0.3478	-0.3715
	Phenothermal index for flower initiation	L2	Post rainy 2017-18	5	60	Ah05_114994018	Ah05_110947761	20	30	Ah20_143683274	Ah20_126357764	30.1293	51.3751	-0.3693	0.3699	-0.3757
	Phenothermal index for flower initiation	L2	Post rainy 2017-18	5	60	Ah05_114994018	Ah05_110947761	19	120	Ah19_155127385	Ah19_155127364	24.093	51.2386	-0.3518	0.3757	-0.3732
	Phenothermal index for flower initiation	L2	Post rainy 2017-18	2	60	Ah02_951232	Ah02_2697303	15	90	Ah15_155617677	Ah15_26251219	18.485	51.2347	-0.3357	0.3998	-0.386
	Phenothermal index for flower initiation	L2	Post rainy 2017-18	18	30	Ah18_3399867	Ah18_3400041	20	120	Ah20_126341226	Ah20_143925890	22.1589	51.2347	0.3593	-0.3681	-0.3731
	Phenothermal index for flower initiation	L2	Post rainy 2017-18	3	40	Ah03_996349	Ah03_39482436	17	20	Ah17_3022700	Ah17_26418947	23.0147	51.2152	-0.3982	0.3576	-0.4013
	Phenothermal index for flower initiation	L2	Post rainy 2017-18	3	40	Ah03_996349	Ah03_39482436	10	20	Ah10_80262894	Ah10_80287745	20.5502	51.1957	-0.3643	0.4447	-0.4055
	Phenothermal index for flower initiation	L2	Post rainy 2017-18	16	10	Ah16_77480103	Ah16_100255944	20	30	Ah20_143683274	Ah20_126357764	26.8771	51.1606	-0.3814	0.3828	-0.3808
	Phenothermal index for flower initiation	L2	Post rainy 2017-18	1	30	Ah01_38928302	Ah01_593934	2	60	Ah02_951232	Ah02_2697303	22.3896	51.0904	0.3841	-0.3674	-0.4131
	Phenothermal index for flower initiation	L2	Post rainy 2017-18	3	40	Ah03_996349	Ah03_39482436	4	40	Ah04_123480432	Ah04_124566470	22.4018	51.0787	-0.3661	0.4395	-0.4037
	Phenothermal index for flower initiation	L2	Post rainy 2017-18	2	70	Ah02_2697303	Ah02_2703097	9	30	Ah09_117709618	Ah09_117709632	17.984	51.0748	-0.3947	0.3687	-0.3952
	Phenothermal index for flower initiation	L2	Post rainy 2017-18	2	60	Ah02_951232	Ah02_2697303	18	70	Ah18_25332790	Ah18_25332858	22.9778	51.0125	-0.361	0.3989	-0.3943
	Phenothermal index for flower initiation	L2	Post rainy 2017-18	18	50	Ah18_25332643	Ah18_25332789	19	80	Ah19_16236745	Ah19_155179123	16.5161	50.9657	0.3805	-0.3522	-0.3836
	Phenothermal index for flower initiation	L2	Post rainy 2017-18	2	70	Ah02_2697303	Ah02_2703097	5	60	Ah05_114994018	Ah05_110947761	21.9283	50.9189	-0.3799	-0.37	0.3729
	Phenothermal index for flower initiation	L2	Post rainy 2017-18	3	40	Ah03_996349	Ah03_39482436	11	60	Ah11_144130601	Ah11_144152240	21.8649	50.8214	-0.3713	0.4252	-0.3904
	Phenothermal index for flower initiation	L2	Post rainy 2017-18	13	50	Ah13_121981237	Ah13_14018228	20	30	Ah20_143683274	Ah20_126357764	26.7791	50.7785	-0.3696	0.4011	-0.4076
	Phenothermal index for flower initiation	L2	Post rainy 2017-18	3	40	Ah03_996349	Ah03_39482436	12	70	Ah12_2669559	Ah12_18479674	21.0055	50.7434	-0.3667	0.3988	-0.427
	Phenothermal index for flower initiation	L2	Post rainy 2017-18	7	50	Ah07_76081231	Ah07_76021033	16	10	Ah16_77480103	Ah16_100255944	25.1718	50.7395	0.3744	-0.376	-0.3909
	Phenothermal index for flower initiation	L2	Post rainy 2017-18	2	60	Ah02_951232	Ah02_2697303	7	20	Ah07_76081288	Ah07_76018275	20.7273	50.6147	-0.3459	-0.4034	0.4164
	Phenothermal index for flower initiation	L2	Post rainy 2017-18	3	40	Ah03_996349	Ah03_39482436	19	160	Ah19_155165184	Ah19_155136523	21.0133	50.5718	-0.3943	-0.3758	0.4023
	Phenothermal index for flower initiation	L2	Post rainy 2017-18	1	30	Ah01_38928302	Ah01_593934	3	40	Ah03_996349	Ah03_39482436	22.9653	50.5445	0.3733	-0.4023	-0.4024
	Phenothermal index for flower initiation	L2	Post rainy 2017-18	8	20	Ah08_27217002	Ah08_26119436	11	60	Ah11_144130601	Ah11_144152240	19.2399	50.4822	-0.3645	0.4156	-0.3902
	Phenothermal index for flower initiation	L2	Post rainy 2017-18	10	10	Ah10_80290186	Ah10_80290200	16	10	Ah16_77480103	Ah16_100255944	19.0288	50.412	0.3853	-0.3962	-0.3854
	Phenothermal index for flower initiation	L2	Post rainy 2017-18	3	40	Ah03_996349	Ah03_39482436	15	10	Ah15_74741069	Ah15_112425796	17.6444	50.4003	-0.3565	0.4389	-0.423
	Phenothermal index for flower initiation	L2	Post rainy 2017-18	6	20	Ah06_21260585	Ah06_3839543	8	20	Ah08_27217002	Ah08_26119436	21.4376	50.3496	0.4089	-0.3766	-0.3854
	Phenothermal index for flower initiation	L2	Post rainy 2017-18	8	20	Ah08_27217002	Ah08_26119436	18	70	Ah18_25332790	Ah18_25332858	24.5469	50.3457	-0.384	0.4014	-0.3902
	Phenothermal index for flower initiation	L2	Post rainy 2017-18	8	20	Ah08_27217002	Ah08_26119436	14	30	Ah14_132351389	Ah14_11643597	22.5367	50.3262	-0.3532	0.4006	-0.3956
	Phenothermal index for flower initiation	L2	Post rainy 2017-18	4	130	Ah04_123469576	Ah04_125844645	8	20	Ah08_27217002	Ah08_26119436	22.78	50.3223	0.4243	-0.3577	-0.3978
	Phenothermal index for flower initiation	L2	Post rainy 2017-18	8	20	Ah08_27217002	Ah08_26119436	13	50	Ah13_121981237	Ah13_14018228	20.2807	50.2872	-0.3957	-0.3827	0.4204
	Phenothermal index for flower initiation	L2	Post rainy 2017-18	5	10	Ah05_114993346	Ah05_114994210	8	20	Ah08_27217002	Ah08_26119436	21.8239	50.2599	0.4154	-0.3596	-0.4
	Phenothermal index for flower initiation	L2	Post rainy 2017-18	8	20	Ah08_27217002	Ah08_26119436	17	90	Ah17_106657659	Ah17_106657636	17.2945	50.2521	-0.3551	-0.3844	0.4122
	Phenothermal index for flower initiation	L2	Post rainy 2017-18	3	40	Ah03_996349	Ah03_39482436	14	50	Ah14_11643558	Ah14_132517499	20.5273	50.2443	-0.3971	0.3941	-0.3846
	Phenothermal index for flower initiation	L2	Post rainy 2017-18	3	50	Ah03_11465956	Ah03_31688785	6	20	Ah06_21260585	Ah06_3839543	17.5128	50.2092	-0.3799	0.4177	-0.3932
	Phenothermal index for flower initiation	L2	Post rainy 2017-18	8	20	Ah08_27217002	Ah08_26119436	16	20	Ah16_100255944	Ah16_4269467	22.0791	50.178	-0.372	-0.4133	0.4028
	Phenothermal index for flower initiation	L2	Post rainy 2017-18	1	10	Ah01_38931594	Ah01_38928364	8	20	Ah08_27217002	Ah08_26119436	23.1718	50.1585	0.4049	-0.3604	-0.3975
	Phenothermal index for flower initiation	L2	Post rainy 2017-18	2	70	Ah02_2697303	Ah02_2703097	16	10	Ah16_77480103	Ah16_100255944	23.2643	50.1468	-0.3951	-0.3819	0.3869
	Phenothermal index for flower initiation	L2	Post rainy 2017-18	3	110	Ah03_126795083	Ah03_143434398	8	20	Ah08_27217002	Ah08_26119436	23.7322	50.0884	-0.4136	-0.3801	0.3949
	Phenothermal index for flower initiation	L2	Post rainy 2017-18	5	60	Ah05_114994018	Ah05_110947761	12	30	Ah12_12348612	Ah12_6108508	18.9431	50.0104	-0.3937	-0.3844	0.3883
	Phenothermal index for flower initiation	L2	Post rainy 2017-18	13	50	Ah13_121981237	Ah13_14018228	19	80	Ah19_16236745	Ah19_155179123	21.5438	50.0104	-0.3711	-0.3947	0.4475
	Phenothermal index for flower initiation	L2	Post rainy 2017-18	8	20	Ah08_27217002	Ah08_26119436	20	30	Ah20_143683274	Ah20_126357764	21.1783	49.8544	-0.3807	0.4062	-0.4105
	Phenothermal index for flower initiation	L2	Post rainy 2017-18	13	50	Ah13_121981237	Ah13_14018228	17	30	Ah17_3022700	Ah17_26418947	18.1632	49.8388	-0.3635	-0.4124	0.399
	Phenothermal index for flower initiation	L2	Post rainy 2017-18	7	50	Ah07_76081231	Ah07_76021033	8	20	Ah08_27217002	Ah08_26119436	18.6247	49.8232	0.3961	-0.3689	-0.4042
	Phenothermal index for flower initiation	L2	Post rainy 2017-18	14	70	Ah14_8773288	Ah14_9770476	19	20	Ah19_155174116	Ah19_155172354	19.014	49.7686	-0.3767	0.3965	-0.3961
	Phenothermal index for flower initiation	L2	Post rainy 2017-18	8	20	Ah08_27217002	Ah08_26119436	15	20	Ah15_112425796	Ah15_26456434	22.4497	49.714	-0.3745	0.4059	-0.4059
	Phenothermal index for flower initiation	L2	Post rainy 2017-18	7	50	Ah07_76081231	Ah07_76021033	19	80	Ah19_16236745	Ah19_155179123	21.7617	49.5035	0.382	-0.377	-0.4197
	Phenothermal index for flower initiation	L2	Post rainy 2017-18	12	30	Ah12_12348612	Ah12_6108508	20	60	Ah20_126360937	Ah20_126353647	15.0871	49.4216	-0.3765	0.3717	-0.395
	Phenothermal index for flower initiation	L2	Post rainy 2017-18	7	50	Ah07_76081231	Ah07_76021033	14	70	Ah14_8773288	Ah14_9770476	21.1394	49.0473	0.3871	-0.3898	-0.4113
	Phenothermal index for flower initiation	L2	Post rainy 2017-18	8	20	Ah08_27217002	Ah08_26119436	19	10	Ah19_155174116	Ah19_155172354	21.1636	48.8757	-0.3715	0.4085	-0.4087
	Phenothermal index for flower initiation	L2	Post rainy 2017-18	7	40	Ah07_78394881	Ah07_76028454	19	70	Ah19_155168461	Ah19_1478274	15.0802	48.2792	0.395	-0.349	-0.4
	Phenothermal index for flower initiation	L2	Post rainy 2017-18	2	40	Ah02_2746502	Ah02_2746718	8	20	Ah08_27217002	Ah08_26119436	18.8829	47.8853	-0.4138	-0.377	0.412
	Growing degree of days for Days to 50% flowering	L2	Rainy 2018	17	50	Ah17_103081209	Ah17_106657712	19	90	Ah19_147765098	Ah19_148048071	5.0487	47.463	-3.548	2.2905	8.785
	Phenothermal index for flower initiation	L2	Post rainy 2017-18	2	60	Ah02_951232	Ah02_2697303	19	120	Ah19_155127385	Ah19_155127364	22.6239	45.7954	-0.3843	0.429	-0.4255
	Days to flower initiation	L2	Rainy 2019	5	20	Ah05_114993346	Ah05_114994210	6	10	Ah06_21260585	Ah06_3839543	3.5419	45.7304	-0.2715	0.2518	0.7619
	Growing degree of days for flower initiation	L2	Rainy 2018	5	20	Ah05_114993346	Ah05_114994210	18	50	Ah18_25332643	Ah18_25332789	3.0096	45.6235	4.7383	-4.5193	7.2363
	Phenothermal index for flower initiation	L2	Rainy 2019	1	100	Ah01_38930824	Ah01_249115	16	10	Ah16_77480103	Ah16_100255944	4.4017	44.8865	-0.0221	-0.0242	0.0355
	Phenothermal index for flower initiation	L2	Rainy 2019	11	20	Ah11_144135862	Ah11_144152042	13	50	Ah13_121981237	Ah13_14018228	3.0061	44.8865	-0.0194	-0.0189	0.0335
	Pod to flower ratio	L2	Rainy 2018	4	10	Ah04_124629312	Ah04_123397359	5	60	Ah05_114994018	Ah05_110947761	6.9951	38.8087	-0.5628	0.6	0.7342
	Pod to flower ratio	L2	Post rainy 2018-19	4	10	Ah04_124629312	Ah04_123397359	5	60	Ah05_114994018	Ah05_110947761	6.9951	38.8087	-0.5628	0.6	0.7342
	Pod to flower ratio	L2	Rainy 2019	4	10	Ah04_124629312	Ah04_123397359	5	60	Ah05_114994018	Ah05_110947761	6.9951	38.8087	-0.5628	0.6	0.7342
	Phenothermal index for flower initiation	L2	Rainy 2019	6	10	Ah06_21260585	Ah06_3839543	13	50	Ah13_121981237	Ah13_14018228	6.5402	42.0811	-0.023	-0.0231	0.033
	Phenothermal index for flower initiation	L2	Rainy 2019	17	50	Ah17_103081209	Ah17_106657712	19	90	Ah19_147765098	Ah19_148048071	3.1103	41.3797	0.0171	-0.0157	-0.0334
	Phenothermal index for flower initiation	L2	Rainy 2019	18	70	Ah18_25332790	Ah18_25332858	19	90	Ah19_147765098	Ah19_148048071	3.0749	41.3797	-0.0201	-0.0165	0.0321
	Phenothermal index for flower initiation	L2	Rainy 2018	10	20	Ah10_80262894	Ah10_80287745	20	160	Ah20_143291429	Ah20_134973352	8.4492	40.8211	0.1533	0.0361	-0.1598
	Growing degree of days for flower initiation	L2	Rainy 2018	4	10	Ah04_124629312	Ah04_123397359	20	60	Ah20_126360937	Ah20_126353647	5.0602	40.1664	6.3355	-3.4796	7.3262
	Phenothermal index for flower initiation	L2	Rainy 2019	5	20	Ah05_114993346	Ah05_114994210	19	90	Ah19_147765098	Ah19_148048071	4.765	39.977	-0.0222	-0.0199	0.0309
	Phenothermal index for flower initiation	L2	Rainy 2019	19	90	Ah19_147765098	Ah19_148048071	20	100	Ah20_143957948	Ah20_126356143	3.0107	39.977	-0.0225	0.0247	-0.0289
	Days to 50% flowering	L2	Rainy 2019	1	50	Ah01_38929475	Ah01_5491601	5	60	Ah05_114994018	Ah05_110947761	5.3533	39.6807	-0.5229	0.4668	0.7036
	Pod to flower ratio	L2	Rainy 2018	1	50	Ah01_38929475	Ah01_5491601	5	60	Ah05_114994018	Ah05_110947761	5.3533	39.6807	-0.5229	0.4668	0.7036
	Pod to flower ratio	L2	Rainy 2019	5	40	Ah05_114994204	Ah05_114994018	19	90	Ah19_147765098	Ah19_148048071	5.1471	28.8679	0.6195	0.5238	-0.7386
	Pod to flower ratio	L2	Rainy 2018	5	60	Ah05_114994018	Ah05_110947761	19	90	Ah19_147765098	Ah19_148048071	4.8313	33.4023	0.6753	0.5687	-0.7964
	Pod to flower ratio	L2	Post rainy 2018-19	5	60	Ah05_114994018	Ah05_110947761	19	90	Ah19_147765098	Ah19_148048071	4.8313	33.4023	0.6753	0.5687	-0.7964
	Phenothermal index for flower initiation	L2	Rainy 2019	13	10	Ah13_31562323	Ah13_113249359	19	170	Ah19_1368394	Ah19_155136447	3.077	39.2757	-0.0237	-0.0202	0.0265
	Growing degree of days for Days to 50% flowering	L2	Rainy 2018	4	40	Ah04_123480432	Ah04_124566470	19	90	Ah19_147765098	Ah19_148048071	3.5963	38.8668	3.8527	3.4965	-8.6447
	Days to 50% flowering	L2	Post rainy 2017-18	15	80	Ah15_26255057	Ah15_26251309	20	160	Ah20_143291429	Ah20_134973352	14.5899	38.8621	4.834	3.1398	-4.5998
	Pod to flower ratio	L2	Rainy 2018	19	10	Ah19_155174116	Ah19_155172354	19	20	Ah19_155174116	Ah19_155172354	4.3991	38.2671	0.615	-0.567	0.7028
	Pod to flower ratio	L2	Post rainy 2018-19	19	10	Ah19_155174116	Ah19_155172354	19	20	Ah19_155174116	Ah19_155172354	4.3991	38.2671	0.615	-0.567	0.7028
	Pod to flower ratio	L2	Rainy 2019	19	10	Ah19_155174116	Ah19_155172354	19	20	Ah19_155174116	Ah19_155172354	4.3991	38.2671	0.615	-0.567	0.7028
	Growing degree of days for Days to 50% flowering	L2	Rainy 2019	1	50	Ah01_38929475	Ah01_5491601	5	60	Ah05_114994018	Ah05_110947761	5.0132	38.5278	-6.9883	6.2006	9.5221
	Pod to flower ratio	L2	Rainy 2018	6	20	Ah06_21260585	Ah06_3839543	10	10	Ah10_80290186	Ah10_80290200	4.3523	36.5966	0.3845	-0.6119	0.5842
	Pod to flower ratio	L2	Post rainy 2018-19	6	20	Ah06_21260585	Ah06_3839543	10	10	Ah10_80290186	Ah10_80290200	4.3523	36.5966	0.3845	-0.6119	0.5842
	Pod to flower ratio	L2	Rainy 2019	6	20	Ah06_21260585	Ah06_3839543	10	10	Ah10_80290186	Ah10_80290200	4.3523	36.5966	0.3845	-0.6119	0.5842
	Pod to flower ratio	L2	Rainy 2018	15	40	Ah15_57473659	Ah15_73661777	19	30	Ah19_155172370	Ah19_155170119	4.2321	21.029	0.4045	-0.5611	0.7144
	Pod to flower ratio	L2	Post rainy 2018-19	15	40	Ah15_57473659	Ah15_73661777	19	30	Ah19_155172370	Ah19_155170119	4.2321	21.029	0.4045	-0.5611	0.7144
	Pod to flower ratio	L2	Rainy 2019	15	40	Ah15_57473659	Ah15_73661777	19	30	Ah19_155172370	Ah19_155170119	4.2321	21.029	0.4045	-0.5611	0.7144
	Growing degree of days for flower initiation	L2	Rainy 2018	2	20	Ah02_2746569	Ah02_2746486	20	60	Ah20_126360937	Ah20_126353647	4.0303	38.211	-5.9162	-3.0799	-6.6846
	Growing degree of days for Days to 50% flowering	L2	Rainy 2019	4	10	Ah04_124629312	Ah04_123397359	5	60	Ah05_114994018	Ah05_110947761	6.6131	37.9248	-7.5487	8.0737	9.9736
	Phenothermal index for flower initiation	L2	Rainy 2019	4	10	Ah04_124629312	Ah04_123397359	5	60	Ah05_114994018	Ah05_110947761	5.7502	37.8729	0.0235	-0.0238	-0.0288
	Growing degree of days for flower initiation	L2	Rainy 2018	18	70	Ah18_25332790	Ah18_25332858	20	60	Ah20_126360937	Ah20_126353647	4.1075	37.779	5.7563	-3.4556	7.4491
	Days to flower initiation	L2	Rainy 2018	15	90	Ah15_155617677	Ah15_26251219	19	90	Ah19_147765098	Ah19_148048071	9.1312	37.7625	2.8302	2.2424	-3.129
	Growing degree of days for Days to 50% flowering	L2	Rainy 2019	18	60	Ah18_25332790	Ah18_25332858	18	70	Ah18_25332790	Ah18_25332858	3.3045	37.2464	8.7443	-10.6999	5.8332
	Growing degree of days for Days to 50% flowering	L2	Rainy 2019	5	60	Ah05_114994018	Ah05_110947761	10	10	Ah10_80290186	Ah10_80290200	3.8078	37.1836	6.3935	-8.7164	7.5373
	Phenothermal index for 50% flowering	L2	Post rainy 2017-18	19	120	Ah19_155127385	Ah19_155127364	20	160	Ah20_143291429	Ah20_134973352	5.5515	36.7694	0.5293	0.2434	-0.5995
	Growing degree of days for flower initiation	L2	Rainy 2018	18	10	Ah18_3399929	Ah18_3399867	18	50	Ah18_25332643	Ah18_25332789	3.1472	36.7558	-5.2208	-4.3034	-5.7237
	Days to 50% flowering	L2	Rainy 2019	6	20	Ah06_21260585	Ah06_3839543	10	10	Ah10_80290186	Ah10_80290200	4.3523	36.5966	0.3845	-0.6119	0.5842
	Pod to flower ratio	L2	Rainy 2018	5	60	Ah05_114994018	Ah05_110947761	10	10	Ah10_80290186	Ah10_80290200	4.154	38.4966	0.4825	-0.6479	0.5645
	Pod to flower ratio	L2	Post rainy 2018-19	5	60	Ah05_114994018	Ah05_110947761	10	10	Ah10_80290186	Ah10_80290200	4.154	38.4966	0.4825	-0.6479	0.5645
	Pod to flower ratio	L2	Rainy 2019	5	60	Ah05_114994018	Ah05_110947761	10	10	Ah10_80290186	Ah10_80290200	4.154	38.4966	0.4825	-0.6479	0.5645
	Growing degree of days for flower initiation	L2	Rainy 2018	15	30	Ah15_26456454	Ah15_155618250	20	60	Ah20_126360937	Ah20_126353647	6.2168	36.4374	5.6075	-2.7296	7.8453
	Days to flower initiation	L2	Rainy 2019	5	10	Ah05_114993346	Ah05_114994210	6	20	Ah06_21260585	Ah06_3839543	3.2235	35.9832	-0.3553	0.3102	0.66
	Growing degree of days for flower initiation	L2	Rainy 2018	19	40	Ah19_155170119	Ah19_155172719	20	60	Ah20_126360937	Ah20_126353647	5.5626	35.7667	-4.7013	-3.7066	-7.3471
	Days to flower initiation	L2	Rainy 2019	6	20	Ah06_21260585	Ah06_3839543	10	10	Ah10_80290186	Ah10_80290200	4.1811	35.6973	0.3315	-0.5643	0.4871
	Growing degree of days for Days to 50% flowering	L2	Rainy 2019	6	20	Ah06_21260585	Ah06_3839543	10	10	Ah10_80290186	Ah10_80290200	4.09	35.5506	5.039	-8.2348	7.8354
	Days to flower initiation	L2	Rainy 2018	16	10	Ah16_77480103	Ah16_100255944	19	90	Ah19_147765098	Ah19_148048071	8.7221	35.4731	2.8525	2.2652	-3.0866
	Growing degree of days for flower initiation	L2	Post rainy 2017-18	1	50	Ah01_38929475	Ah01_5491601	3	130	Ah03_143434398	Ah03_142323610	3.2188	34.8194	-3.5245	-2.6951	14.5708
	Pod to flower ratio	L2	Rainy 2018	5	60	Ah05_114994018	Ah05_110947761	6	20	Ah06_21260585	Ah06_3839543	4.0739	34.21	0.5774	0.4506	-0.7143
	Pod to flower ratio	L2	Post rainy 2018-19	5	60	Ah05_114994018	Ah05_110947761	6	20	Ah06_21260585	Ah06_3839543	4.0739	34.21	0.5774	0.4506	-0.7143
	Pod to flower ratio	L2	Rainy 2019	5	60	Ah05_114994018	Ah05_110947761	6	20	Ah06_21260585	Ah06_3839543	4.0739	34.21	0.5774	0.4506	-0.7143
	Growing degree of days for flower initiation	L2	Rainy 2018	10	30	Ah10_80287745	Ah10_79261332	20	60	Ah20_126360937	Ah20_126353647	3.2726	34.4251	-4.414	-2.644	-7.0859
	Pod to flower ratio	L2	Rainy 2018	3	130	Ah03_143434398	Ah03_142323610	6	40	Ah06_3839528	Ah06_3786618	3.9965	22.4793	0.6546	0.5113	-0.7469
	Pod to flower ratio	L2	Post rainy 2018-19	3	130	Ah03_143434398	Ah03_142323610	6	40	Ah06_3839528	Ah06_3786618	3.9965	22.4793	0.6546	0.5113	-0.7469
	Pod to flower ratio	L2	Rainy 2019	3	130	Ah03_143434398	Ah03_142323610	6	40	Ah06_3839528	Ah06_3786618	3.9965	22.4793	0.6546	0.5113	-0.7469
	Phenothermal index for flower initiation	L2	Rainy 2018	18	80	Ah18_25332790	Ah18_25332858	20	160	Ah20_143291429	Ah20_134973352	7.762	33.5833	0.071	-0.0911	-0.0643
	Pod to flower ratio	L2	Rainy 2018	11	60	Ah11_144130601	Ah11_144152240	19	90	Ah19_147765098	Ah19_148048071	3.5561	24.0764	-0.488	0.4584	0.6839
	Pod to flower ratio	L2	Post rainy 2018-19	11	60	Ah11_144130601	Ah11_144152240	19	90	Ah19_147765098	Ah19_148048071	3.5561	24.0764	-0.488	0.4584	0.6839
	Growing degree of days for Days to 50% flowering	L2	Rainy 2019	5	60	Ah05_114994018	Ah05_110947761	6	20	Ah06_21260585	Ah06_3839543	3.7975	33.3271	7.7586	5.9571	-9.6318
	Phenothermal index for flower initiation	L2	Rainy 2018	15	30	Ah15_26456454	Ah15_155618250	20	160	Ah20_143291429	Ah20_134973352	5.8717	33.2938	0.0628	-0.0943	-0.0667
	Phenothermal index for flower initiation	L2	Rainy 2018	19	130	Ah19_155135309	Ah19_155127338	20	160	Ah20_143291429	Ah20_134973352	8.1677	33.0043	-0.073	-0.0878	0.0666
	Growing degree of days for flower initiation	L2	Rainy 2019	6	20	Ah06_21260585	Ah06_3839543	10	10	Ah10_80290186	Ah10_80290200	3.6733	32.9715	3.6616	-6.5391	5.5227
	Growing degree of days for Days to 50% flowering	L2	Rainy 2018	2	20	Ah02_2746569	Ah02_2746486	19	90	Ah19_147765098	Ah19_148048071	5.1017	32.8219	4.2324	3.7565	-8.166
	Phenothermal index for flower initiation	L2	Rainy 2018	12	100	Ah12_35005363	Ah12_39052433	20	160	Ah20_143291429	Ah20_134973352	6.4587	32.7148	-0.0699	-0.0888	0.062
	Phenothermal index for 50% flowering	L2	Rainy 2018	12	40	Ah12_12942049	Ah12_11128024	20	160	Ah20_143291429	Ah20_134973352	4.2649	32.4462	0.0764	-0.0717	-0.056
	Phenothermal index for flower initiation	L2	Rainy 2018	7	50	Ah07_76081231	Ah07_76021033	16	10	Ah16_77480103	Ah16_100255944	8.9494	32.4252	0.0748	-0.0848	-0.0753
	Days to flower initiation	L2	Rainy 2019	5	10	Ah05_114993346	Ah05_114994210	6	10	Ah06_21260585	Ah06_3839543	3.6671	32.4154	-0.3004	0.2544	0.6173
	Phenothermal index for flower initiation	L2	Rainy 2018	2	20	Ah02_2746569	Ah02_2746486	3	10	Ah03_130649255	Ah03_69481377	5.565	32.1357	-0.0712	-0.0852	0.08
	Phenothermal index for flower initiation	L2	Rainy 2018	13	10	Ah13_31562323	Ah13_113249359	20	160	Ah20_143291429	Ah20_134973352	8.1551	32.1357	-0.0693	-0.0887	0.0713
	Pod to flower ratio	L2	Rainy 2019	11	60	Ah11_144130601	Ah11_144152240	19	90	Ah19_147765098	Ah19_148048071	3.5561	24.0764	-0.488	0.4584	0.6839
	Pod to flower ratio	L2	Rainy 2018	16	10	Ah16_77480103	Ah16_100255944	16	20	Ah16_100255944	Ah16_4269467	3.366	42.1315	-0.67	0.5905	0.528
	Pod to flower ratio	L2	Post rainy 2018-19	16	10	Ah16_77480103	Ah16_100255944	16	20	Ah16_100255944	Ah16_4269467	3.366	42.1315	-0.67	0.5905	0.528
	Growing degree of days for flower initiation	L2	Rainy 2018	1	30	Ah01_38928302	Ah01_593934	20	60	Ah20_126360937	Ah20_126353647	3.429	31.6852	-5.1365	-3.6213	-6.7009
	Phenothermal index for flower initiation	L2	Rainy 2018	1	10	Ah01_38931594	Ah01_38928364	20	160	Ah20_143291429	Ah20_134973352	7.9689	31.5567	0.0685	-0.0883	-0.0714
	Phenothermal index for flower initiation	L2	Rainy 2018	14	70	Ah14_8773288	Ah14_9770476	18	30	Ah18_3399867	Ah18_3400041	6.8805	31.5567	-0.0772	0.0758	-0.0841
	Phenothermal index for flower initiation	L2	Rainy 2018	16	10	Ah16_77480103	Ah16_100255944	20	60	Ah20_126360937	Ah20_126353647	7.3366	31.5567	-0.0818	0.0788	-0.0736
	Growing degree of days for Days to 50% flowering	L2	Rainy 2019	16	20	Ah16_100255944	Ah16_4269467	16	30	Ah16_100255944	Ah16_4269467	3.2355	31.3046	9.1945	-8.7722	8.7717
	Phenothermal index for flower initiation	L2	Rainy 2018	3	50	Ah03_11465956	Ah03_31688785	20	90	Ah20_143912200	Ah20_143957948	9.8746	31.2672	-0.0803	0.0748	-0.0811
	Phenothermal index for flower initiation	L2	Rainy 2018	8	20	Ah08_27217002	Ah08_26119436	14	90	Ah14_132351326	Ah14_1739116	5.9226	31.2672	-0.0833	0.0742	-0.0732
	Phenothermal index for flower initiation	L2	Rainy 2018	13	50	Ah13_121981237	Ah13_14018228	19	70	Ah19_155168461	Ah19_1478274	5.1933	31.2672	-0.0732	-0.0837	0.0777
	Phenothermal index for flower initiation	L2	Rainy 2018	5	60	Ah05_114994018	Ah05_110947761	7	50	Ah07_76081231	Ah07_76021033	11.6407	30.9777	-0.078	0.0779	-0.0813
	Phenothermal index for flower initiation	L2	Rainy 2018	16	10	Ah16_77480103	Ah16_100255944	19	70	Ah19_155168461	Ah19_1478274	4.126	30.9777	-0.0732	-0.0707	0.0642
	Days to 50% flowering	L2	Post rainy 2017-18	3	40	Ah03_996349	Ah03_39482436	20	160	Ah20_143291429	Ah20_134973352	10.7975	30.8342	4.1574	3.1004	-4.3555
	Phenothermal index for 50% flowering	L2	Post rainy 2017-18	18	30	Ah18_3399867	Ah18_3400041	19	90	Ah19_147765098	Ah19_148048071	3.7418	30.693	-0.4714	0.2886	0.4527
	Phenothermal index for flower initiation	L2	Rainy 2018	1	10	Ah01_38931594	Ah01_38928364	6	40	Ah06_3839528	Ah06_3786618	9.9857	30.6882	0.0761	-0.079	-0.0801
	Phenothermal index for flower initiation	L2	Rainy 2018	1	10	Ah01_38931594	Ah01_38928364	3	50	Ah03_11465956	Ah03_31688785	9.6372	30.6882	0.0766	-0.0801	-0.08
	Phenothermal index for flower initiation	L2	Rainy 2018	2	20	Ah02_2746569	Ah02_2746486	13	10	Ah13_31562323	Ah13_113249359	4.6128	30.6882	-0.0733	-0.0765	0.0834
	Phenothermal index for flower initiation	L2	Rainy 2018	3	50	Ah03_11465956	Ah03_31688785	17	90	Ah17_106657659	Ah17_106657636	8.6017	30.6882	-0.0794	0.0758	-0.0819
	Phenothermal index for flower initiation	L2	Rainy 2018	3	50	Ah03_11465956	Ah03_31688785	13	50	Ah13_121981237	Ah13_14018228	8.2843	30.6882	-0.0815	-0.0751	0.0808
	Phenothermal index for flower initiation	L2	Rainy 2018	3	30	Ah03_113471481	Ah03_23484290	12	30	Ah12_12348612	Ah12_6108508	5.7247	30.6882	-0.0808	-0.0754	0.0816
	Phenothermal index for flower initiation	L2	Rainy 2018	3	110	Ah03_126795083	Ah03_143434398	9	30	Ah09_117709618	Ah09_117709632	5.4787	30.6882	-0.0747	0.0721	-0.065
	Phenothermal index for flower initiation	L2	Rainy 2018	6	40	Ah06_3839528	Ah06_3786618	19	100	Ah19_3542114	Ah19_155179028	7.7686	30.6882	-0.0795	0.0784	-0.0777
	Growing degree of days for flower initiation	L2	Rainy 2018	14	60	Ah14_132517179	Ah14_8773288	20	60	Ah20_126360937	Ah20_126353647	5.984	30.4915	-5.1426	-2.515	-6.6025
	Days to 50% flowering	L2	Post rainy 2017-18	18	30	Ah18_3399867	Ah18_3400041	19	90	Ah19_147765098	Ah19_148048071	9.7351	30.4417	-4.0415	3.2337	4.0516
	Phenothermal index for flower initiation	L2	Rainy 2018	1	40	Ah01_38928302	Ah01_593934	7	50	Ah07_76081231	Ah07_76021033	10.8845	30.3987	-0.0813	0.077	-0.0787
	Phenothermal index for flower initiation	L2	Rainy 2018	2	20	Ah02_2746569	Ah02_2746486	9	30	Ah09_117709618	Ah09_117709632	7.436	30.3987	-0.073	0.0838	-0.0825
	Phenothermal index for flower initiation	L2	Rainy 2018	5	60	Ah05_114994018	Ah05_110947761	20	60	Ah20_126360937	Ah20_126353647	9.0744	30.3987	-0.0764	0.0801	-0.0808
	Phenothermal index for flower initiation	L2	Rainy 2018	6	40	Ah06_3839528	Ah06_3786618	20	60	Ah20_126360937	Ah20_126353647	8.0965	30.3987	-0.0787	0.0773	-0.0761
	Phenothermal index for flower initiation	L2	Rainy 2018	7	50	Ah07_76081231	Ah07_76021033	8	10	Ah08_32180704	Ah08_27217002	7.6327	30.3987	0.0675	-0.0725	-0.069
	Phenothermal index for flower initiation	L2	Rainy 2018	9	30	Ah09_117709618	Ah09_117709632	14	70	Ah14_8773288	Ah14_9770476	10.1334	30.3987	0.0823	-0.0747	-0.0778
	Phenothermal index for flower initiation	L2	Rainy 2018	9	30	Ah09_117709618	Ah09_117709632	20	160	Ah20_143291429	Ah20_134973352	7.4728	30.3987	0.0731	-0.0826	-0.069
	Phenothermal index for flower initiation	L2	Rainy 2018	14	70	Ah14_8773288	Ah14_9770476	20	170	Ah20_143291429	Ah20_134973352	7.7423	30.3987	-0.0768	-0.0795	0.0812
	Days to 50% flowering	L2	Post rainy 2017-18	2	50	Ah02_2699605	Ah02_523153	19	90	Ah19_147765098	Ah19_148048071	13.3275	30.2568	3.8345	3.398	-4.1829
	Days to 50% flowering	L2	Rainy 2019	1	100	Ah01_38930824	Ah01_249115	16	10	Ah16_77480103	Ah16_100255944	3.0216	30.1621	0.4608	0.4944	-0.7777
	Pod to flower ratio	L2	Rainy 2019	16	10	Ah16_77480103	Ah16_100255944	16	20	Ah16_100255944	Ah16_4269467	3.366	42.1315	-0.67	0.5905	0.528
	Pod to flower ratio	L2	Rainy 2018	4	10	Ah04_124629312	Ah04_123397359	19	90	Ah19_147765098	Ah19_148048071	3.2606	34.7516	-0.5883	0.5178	0.7485
	Pod to flower ratio	L2	Post rainy 2018-19	4	10	Ah04_124629312	Ah04_123397359	19	90	Ah19_147765098	Ah19_148048071	3.2606	34.7516	-0.5883	0.5178	0.7485
	Phenothermal index for flower initiation	L2	Rainy 2018	6	40	Ah06_3839528	Ah06_3786618	13	10	Ah13_31562323	Ah13_113249359	6.8526	30.1092	-0.08	-0.0757	0.0796
	Phenothermal index for flower initiation	L2	Rainy 2018	7	50	Ah07_76081231	Ah07_76021033	14	70	Ah14_8773288	Ah14_9770476	10.1957	30.1092	0.0774	-0.0758	-0.0819
	Phenothermal index for flower initiation	L2	Rainy 2018	7	50	Ah07_76081231	Ah07_76021033	20	160	Ah20_143291429	Ah20_134973352	9.6594	30.1092	0.0654	-0.081	-0.0683
	Phenothermal index for flower initiation	L2	Rainy 2018	7	60	Ah07_76021033	Ah07_76020819	19	70	Ah19_155168461	Ah19_1478274	7.2138	30.1092	0.0756	-0.0798	-0.075
	Phenothermal index for flower initiation	L2	Rainy 2018	3	50	Ah03_11465956	Ah03_31688785	14	90	Ah14_132351326	Ah14_1739116	7.7446	29.8196	-0.0784	0.0784	-0.0791
	Phenothermal index for flower initiation	L2	Rainy 2018	4	110	Ah04_123469606	Ah04_124564649	6	40	Ah06_3839528	Ah06_3786618	4.5418	29.8196	0.0716	-0.0733	-0.0712
	Days to 50% flowering	L2	Post rainy 2017-18	7	50	Ah07_76081231	Ah07_76021033	19	90	Ah19_147765098	Ah19_148048071	9.4228	29.8158	-3.8698	3.3498	4.151
	Phenothermal index for 50% flowering	L2	Post rainy 2017-18	5	10	Ah05_114993346	Ah05_114994210	20	160	Ah20_143291429	Ah20_134973352	3.0555	29.7673	-0.5327	0.2774	0.5141
	Growing degree of days for flower initiation	L2	Post rainy 2017-18	1	60	Ah01_5491601	Ah01_38929419	14	60	Ah14_132517179	Ah14_8773288	3.0439	29.6726	-7.8061	-1.2974	13.0338
	Phenothermal index for flower initiation	L2	Rainy 2018	6	40	Ah06_3839528	Ah06_3786618	7	50	Ah07_76081231	Ah07_76021033	10.0421	29.5301	-0.0716	0.0699	-0.0748
	Phenothermal index for flower initiation	L2	Rainy 2018	6	40	Ah06_3839528	Ah06_3786618	18	40	Ah18_3400041	Ah18_25332643	5.1749	29.5301	-0.0793	0.0774	-0.0779
	Phenothermal index for flower initiation	L2	Rainy 2019	11	60	Ah11_144130601	Ah11_144152240	19	90	Ah19_147765098	Ah19_148048071	4.1582	29.4567	0.0214	-0.0221	-0.0306
	Growing degree of days for flower initiation	L2	Rainy 2018	4	40	Ah04_123480432	Ah04_124566470	18	10	Ah18_3399929	Ah18_3399867	3.5908	29.4228	4.5116	-5.7651	6.154
	Growing degree of days for flower initiation	L2	Rainy 2018	14	30	Ah14_132351389	Ah14_11643597	18	40	Ah18_3400041	Ah18_25332643	5.1801	29.3091	4.0247	-3.9524	6.1846
	Days to flower initiation	L2	Rainy 2018	8	40	Ah08_25283218	Ah08_10640559	11	60	Ah11_144130601	Ah11_144152240	3.6653	29.304	3.7179	-3.7436	3.2833
	Phenothermal index for flower initiation	L2	Rainy 2018	3	50	Ah03_11465956	Ah03_31688785	5	60	Ah05_114994018	Ah05_110947761	8.3038	29.2406	-0.0809	-0.0763	0.0794
	Phenothermal index for 50% flowering	L2	Post rainy 2017-18	17	20	Ah17_3022700	Ah17_26418947	20	160	Ah20_143291429	Ah20_134973352	3.2103	29.1144	-0.5044	0.3057	0.4806
	Days to flower initiation	L2	Rainy 2018	15	80	Ah15_26255057	Ah15_26251309	20	160	Ah20_143291429	Ah20_134973352	10.5344	29.0187	4.0943	3.1755	-3.8945
	Growing degree of days for flower initiation	L2	Rainy 2019	5	10	Ah05_114993346	Ah05_114994210	6	10	Ah06_21260585	Ah06_3839543	3.4159	28.9603	-3.2668	2.7434	6.9527
	Phenothermal index for flower initiation	L2	Rainy 2018	6	40	Ah06_3839528	Ah06_3786618	14	90	Ah14_132351326	Ah14_1739116	3.6675	28.9511	-0.0714	0.0717	-0.0721
	Phenothermal index for flower initiation	L2	Rainy 2018	17	30	Ah17_3022700	Ah17_26418947	20	170	Ah20_143291429	Ah20_134973352	5.5855	28.9511	-0.0812	-0.0781	0.0804
	Pod to flower ratio	L2	Rainy 2019	4	10	Ah04_124629312	Ah04_123397359	19	90	Ah19_147765098	Ah19_148048071	3.2606	34.7516	-0.5883	0.5178	0.7485
	Phenothermal index for flower initiation	L2	Rainy 2019	2	40	Ah02_2746502	Ah02_2746718	19	10	Ah19_155174116	Ah19_155172354	3.8769	28.7554	-0.0145	0.0145	-0.0264
	Days to flower initiation	L2	Rainy 2018	6	40	Ah06_3839528	Ah06_3786618	20	160	Ah20_143291429	Ah20_134973352	10.4046	28.654	4.0952	3.1436	-3.8437
	Days to 50% flowering	L2	Post rainy 2017-18	8	40	Ah08_25283218	Ah08_10640559	20	160	Ah20_143291429	Ah20_134973352	13.3764	28.4816	4.0576	3.1991	-4.2787
	Days to flower initiation	L2	Rainy 2018	3	120	Ah03_126795083	Ah03_143434398	20	160	Ah20_143291429	Ah20_134973352	8.3576	28.4481	3.9486	3.1855	-4.1158
	Phenothermal index for flower initiation	L2	Rainy 2018	4	80	Ah04_125844654	Ah04_125844626	20	160	Ah20_143291429	Ah20_134973352	4.9409	28.3721	0.0607	-0.0594	-0.0614
	Phenothermal index for flower initiation	L2	Rainy 2018	5	60	Ah05_114994018	Ah05_110947761	9	30	Ah09_117709618	Ah09_117709632	8.6795	28.3721	-0.0663	0.074	-0.0734
	Growing degree of days for Days to 50% flowering	L2	Rainy 2019	5	40	Ah05_114994204	Ah05_114994018	19	90	Ah19_147765098	Ah19_148048071	4.9117	28.2395	8.3239	6.9899	-9.985
	Growing degree of days for flower initiation	L2	Rainy 2018	16	20	Ah16_100255944	Ah16_4269467	16	30	Ah16_100255944	Ah16_4269467	3.8236	28.1381	5.9186	-7.0136	4.9859
	Phenothermal index for flower initiation	L2	Rainy 2018	3	20	Ah03_34008041	Ah03_71526898	6	40	Ah06_3839528	Ah06_3786618	4.8608	28.0826	-0.0719	-0.0681	0.0671
	Days to 50% flowering	L2	Post rainy 2017-18	6	30	Ah06_3839543	Ah06_3839528	20	160	Ah20_143291429	Ah20_134973352	11.4126	27.9411	4.1225	3.1304	-4.2868
	Phenothermal index for 50% flowering	L2	Rainy 2018	10	10	Ah10_80290186	Ah10_80290200	20	160	Ah20_143291429	Ah20_134973352	4.2139	27.9398	0.053	-0.0703	-0.0659
	Days to flower initiation	L2	Rainy 2018	12	40	Ah12_12942049	Ah12_11128024	19	150	Ah19_155165184	Ah19_155136523	4.973	27.6731	2.042	-1.9131	1.8846
	Days to 50% flowering	L2	Post Rainy 2020-21	11	20	Ah11_144135862	Ah11_144152042	13	10	Ah13_31562323	Ah13_113249359	3.3061	27.5338	-0.335	0.2269	0.4608
	Phenothermal index for flower initiation	L2	Rainy 2018	9	30	Ah09_117709618	Ah09_117709632	19	70	Ah19_155168461	Ah19_1478274	5.3789	27.5036	0.06	-0.063	-0.0583
	Days to flower initiation	L2	Rainy 2018	1	90	Ah01_38932929	Ah01_38930824	3	40	Ah03_996349	Ah03_39482436	8.7388	27.4283	3.2779	3.8588	-3.6014
	Days to flower initiation	L2	Rainy 2018	6	40	Ah06_3839528	Ah06_3786618	12	40	Ah12_12942049	Ah12_11128024	5.4026	27.3709	3.7305	3.6587	-3.2997
	Phenothermal index for flower initiation	L2	Rainy 2018	5	50	Ah05_114994018	Ah05_110947761	18	30	Ah18_3399867	Ah18_3400041	5.4718	27.214	-0.0842	0.0765	-0.0832
	Phenothermal index for 50% flowering	L2	Rainy 2018	3	130	Ah03_143434398	Ah03_142323610	20	160	Ah20_143291429	Ah20_134973352	4.2647	27.0385	0.0549	-0.0703	-0.0623
	Phenothermal index for 50% flowering	L2	Rainy 2018	19	150	Ah19_155165184	Ah19_155136523	20	160	Ah20_143291429	Ah20_134973352	4.5307	27.0385	0.0562	-0.0717	-0.0618
	Phenothermal index for flower initiation	L2	Rainy 2018	3	50	Ah03_11465956	Ah03_31688785	7	70	Ah07_76030744	Ah07_76030786	10.0946	26.9245	-0.0834	0.075	-0.084
	Days to flower initiation	L2	Rainy 2018	12	30	Ah12_12348612	Ah12_6108508	15	90	Ah15_155617677	Ah15_26251219	6.0418	26.7783	2.8633	2.4549	-2.6192
	Days to flower initiation	L2	Rainy 2018	3	40	Ah03_996349	Ah03_39482436	14	50	Ah14_11643558	Ah14_132517499	8.2896	26.6871	3.8394	3.3135	-3.6048
	Phenothermal index for flower initiation	L2	Rainy 2019	15	60	Ah15_26507704	Ah15_26510830	19	90	Ah19_147765098	Ah19_148048071	3.45	26.6513	-0.021	-0.0196	0.0279
	Days to flower initiation	L2	Rainy 2018	3	40	Ah03_996349	Ah03_39482436	12	100	Ah12_35005363	Ah12_39052433	10.244	26.65	3.8888	-3.5445	3.3076
	Phenothermal index for 50% flowering	L2	Rainy 2018	11	20	Ah11_144135862	Ah11_144152042	20	160	Ah20_143291429	Ah20_134973352	5.1685	26.5879	-0.0574	-0.0708	0.0616
	Growing degree of days for Days to 50% flowering	L2	Rainy 2018	3	70	Ah03_120524959	Ah03_139941694	19	90	Ah19_147765098	Ah19_148048071	3.213	26.5701	5.1614	3.1824	-6.4674
	Days to flower initiation	L2	Rainy 2018	8	40	Ah08_25283218	Ah08_10640559	12	30	Ah12_12348612	Ah12_6108508	6.9011	26.5504	3.6838	3.6919	-3.3505
	Days to 50% flowering	L2	Rainy 2019	5	40	Ah05_114994204	Ah05_114994018	13	50	Ah13_121981237	Ah13_14018228	3.1904	26.518	0.6519	0.567	-0.7199
	Pod to flower ratio	L2	Rainy 2018	18	70	Ah18_25332790	Ah18_25332858	18	80	Ah18_25332790	Ah18_25332858	3.215	39.5338	0.6851	-0.6985	0.4832
	Pod to flower ratio	L2	Post rainy 2018-19	18	70	Ah18_25332790	Ah18_25332858	18	80	Ah18_25332790	Ah18_25332858	3.215	39.5338	0.6851	-0.6985	0.4832
	Pod to flower ratio	L2	Rainy 2019	18	70	Ah18_25332790	Ah18_25332858	18	80	Ah18_25332790	Ah18_25332858	3.215	39.5338	0.6851	-0.6985	0.4832
	Days to flower initiation	L2	Rainy 2018	7	40	Ah07_78394881	Ah07_76028454	20	150	Ah20_135163340	Ah20_143955111	3.7346	26.2853	-2.8121	2.4559	2.6862
	Phenothermal index for 50% flowering	L2	Rainy 2018	5	60	Ah05_114994018	Ah05_110947761	20	170	Ah20_143291429	Ah20_134973352	5.2657	26.1372	-0.067	-0.0683	0.0709
	Phenothermal index for flower initiation	L2	Rainy 2019	13	50	Ah13_121981237	Ah13_14018228	20	20	Ah20_126359973	Ah20_143886588	3.1501	25.95	-0.0178	0.0203	-0.029
	Days to flower initiation	L2	Rainy 2018	6	40	Ah06_3839528	Ah06_3786618	15	90	Ah15_155617677	Ah15_26251219	5.3985	25.9477	3.8892	3.3612	-3.5898
	Days to flower initiation	L2	Rainy 2018	16	10	Ah16_77480103	Ah16_100255944	16	50	Ah16_2247722	Ah16_12806486	5.3181	25.7653	2.6275	-2.5215	2.7231
	Growing degree of days for flower initiation	L2	Rainy 2018	3	130	Ah03_143434398	Ah03_142323610	20	60	Ah20_126360937	Ah20_126353647	3.6727	25.762	-4.6185	-3.289	-6.5348
	Days to flower initiation	L2	Rainy 2018	6	40	Ah06_3839528	Ah06_3786618	8	40	Ah08_25283218	Ah08_10640559	8.0973	25.7383	3.69	3.6466	-3.3537
	Days to flower initiation	L2	Rainy 2018	8	40	Ah08_25283218	Ah08_10640559	18	30	Ah18_3399867	Ah18_3400041	8.8436	25.7316	3.6718	-3.6819	3.3884
	Phenothermal index for 50% flowering	L2	Rainy 2018	15	50	Ah15_73661777	Ah15_26510074	20	160	Ah20_143291429	Ah20_134973352	6.3193	25.6866	-0.0596	-0.0809	0.0657
	Phenothermal index for 50% flowering	L2	Rainy 2018	18	10	Ah18_3399929	Ah18_3399867	20	160	Ah20_143291429	Ah20_134973352	4.6645	25.6866	0.056	-0.0765	-0.0642
	Days to flower initiation	L2	Rainy 2018	2	20	Ah02_2746569	Ah02_2746486	18	30	Ah18_3399867	Ah18_3400041	4.0814	25.6607	2.0465	-2.2849	2.1299
	Days to flower initiation	L2	Rainy 2018	15	90	Ah15_155617677	Ah15_26251219	16	10	Ah16_77480103	Ah16_100255944	6.6937	25.6471	2.562	2.6757	-2.7854
	Days to flower initiation	L2	Rainy 2018	3	60	Ah03_31688785	Ah03_53967134	7	40	Ah07_78394881	Ah07_76028454	5.1764	25.4699	2.6127	-2.637	2.4784
	Days to flower initiation	L2	Rainy 2018	3	40	Ah03_996349	Ah03_39482436	4	90	Ah04_124565730	Ah04_123480124	10.3072	25.3973	3.8544	3.3735	-3.5457
	Phenothermal index for 50% flowering	L2	Rainy 2018	1	50	Ah01_38929475	Ah01_5491601	20	160	Ah20_143291429	Ah20_134973352	4.1749	25.2359	0.0581	-0.0695	-0.0609
	Phenothermal index for 50% flowering	L2	Rainy 2018	16	20	Ah16_100255944	Ah16_4269467	20	160	Ah20_143291429	Ah20_134973352	4.2976	25.2359	-0.0636	-0.0743	0.0586
	Phenothermal index for flower initiation	L2	Rainy 2018	3	50	Ah03_11465956	Ah03_31688785	18	40	Ah18_3400041	Ah18_25332643	8.3954	25.1875	-0.0823	0.08	-0.0801
	Days to flower initiation	L2	Rainy 2018	1	10	Ah01_38931594	Ah01_38928364	6	40	Ah06_3839528	Ah06_3786618	7.9888	25.144	-3.5188	3.8101	3.442
	Days to flower initiation	L2	Rainy 2018	3	40	Ah03_996349	Ah03_39482436	16	10	Ah16_77480103	Ah16_100255944	10.2031	25.0765	3.8489	3.4459	-3.4363
	Days to flower initiation	L2	Rainy 2018	6	40	Ah06_3839528	Ah06_3786618	16	10	Ah16_77480103	Ah16_100255944	7.6867	24.9803	3.824	3.453	-3.5287
	Days to flower initiation	L2	Rainy 2018	6	40	Ah06_3839528	Ah06_3786618	19	140	Ah19_155135344	Ah19_155165240	6.6649	24.9735	3.7861	-3.5456	3.4469
	Days to flower initiation	L2	Rainy 2018	13	50	Ah13_121981237	Ah13_14018228	16	10	Ah16_77480103	Ah16_100255944	4.9891	24.9651	2.2965	2.2432	-2.3509
	Phenothermal index for flower initiation	L2	Rainy 2018	1	20	Ah01_38928362	Ah01_38928357	19	90	Ah19_147765098	Ah19_148048071	3.9735	24.898	0.0357	-0.0402	-0.0428
	Phenothermal index for flower initiation	L2	Rainy 2018	3	50	Ah03_11465956	Ah03_31688785	19	140	Ah19_155135344	Ah19_155165240	7.0278	24.898	-0.0806	0.0766	-0.0841
	Days to flower initiation	L2	Rainy 2018	9	40	Ah09_117710500	Ah09_117710533	19	70	Ah19_155168461	Ah19_1478274	5.4778	24.8975	-3.7173	3.4813	3.7286
	Days to flower initiation	L2	Rainy 2018	8	40	Ah08_25283218	Ah08_10640559	20	10	Ah20_143926200	Ah20_143926257	7.377	24.8756	3.7606	-3.577	3.4435
	Days to flower initiation	L2	Rainy 2018	15	70	Ah15_26509963	Ah15_155618150	18	30	Ah18_3399867	Ah18_3400041	5.9026	24.8469	3.5766	-3.7595	3.4868
	Days to flower initiation	L2	Rainy 2018	3	40	Ah03_996349	Ah03_39482436	18	80	Ah18_25332790	Ah18_25332858	3.5423	24.7962	2.3984	2.1069	-2.2297
	Days to flower initiation	L2	Rainy 2018	6	40	Ah06_3839528	Ah06_3786618	9	40	Ah09_117710500	Ah09_117710533	5.445	24.7912	3.7604	-3.5534	3.4554
	Phenothermal index for 50% flowering	L2	Rainy 2018	2	20	Ah02_2746569	Ah02_2746486	9	30	Ah09_117709618	Ah09_117709632	5.1544	24.7853	-0.0506	0.0635	-0.0638
	Phenothermal index for 50% flowering	L2	Rainy 2018	4	80	Ah04_125844654	Ah04_125844626	20	160	Ah20_143291429	Ah20_134973352	4.5894	24.7853	0.0606	-0.0674	-0.0606
	Days to flower initiation	L2	Rainy 2018	8	40	Ah08_25283218	Ah08_10640559	16	10	Ah16_77480103	Ah16_100255944	7.3469	24.6409	3.7961	3.4889	-3.5168
	Phenothermal index for flower initiation	L2	Rainy 2019	14	90	Ah14_132351326	Ah14_1739116	20	60	Ah20_126360937	Ah20_126353647	3.6564	24.5473	-0.0179	0.0111	-0.0244
	Days to flower initiation	L2	Rainy 2018	8	40	Ah08_25283218	Ah08_10640559	15	30	Ah15_26456454	Ah15_155618250	7.2531	24.5379	3.7818	-3.5099	3.5074
	Days to flower initiation	L2	Rainy 2018	2	20	Ah02_2746569	Ah02_2746486	8	40	Ah08_25283218	Ah08_10640559	7.7617	24.4873	3.5296	3.7696	-3.5009
	Days to flower initiation	L2	Rainy 2018	3	40	Ah03_996349	Ah03_39482436	6	20	Ah06_21260585	Ah06_3839543	8.0692	24.4417	3.8065	3.4608	-3.4991
	Days to flower initiation	L2	Rainy 2018	3	40	Ah03_996349	Ah03_39482436	15	10	Ah15_74741069	Ah15_112425796	8.91	24.3792	3.796	3.4644	-3.5246
	Phenothermal index for 50% flowering	L2	Rainy 2018	9	30	Ah09_117709618	Ah09_117709632	14	70	Ah14_8773288	Ah14_9770476	9.0455	24.3347	0.0752	-0.0651	-0.0697
	Phenothermal index for 50% flowering	L2	Rainy 2018	9	40	Ah09_117710500	Ah09_117710533	20	160	Ah20_143291429	Ah20_134973352	7.6385	24.3347	0.0606	-0.0808	-0.0666
	Phenothermal index for 50% flowering	L2	Rainy 2018	14	70	Ah14_8773288	Ah14_9770476	20	170	Ah20_143291429	Ah20_134973352	6.9858	24.3347	-0.0652	-0.0689	0.0704
	Phenothermal index for 50% flowering	L2	Rainy 2018	17	30	Ah17_3022700	Ah17_26418947	20	170	Ah20_143291429	Ah20_134973352	6.3876	24.3347	-0.072	-0.0692	0.0705
	Phenothermal index for flower initiation	L2	Rainy 2018	7	50	Ah07_76081231	Ah07_76021033	15	40	Ah15_57473659	Ah15_73661777	3.0049	24.3189	0.0832	-0.0806	-0.0818
	Pod to flower ratio	L2	Rainy 2018	1	100	Ah01_38930824	Ah01_249115	15	40	Ah15_57473659	Ah15_73661777	3.2083	21.0015	0.5105	0.4413	-0.7442
	Pod to flower ratio	L2	Post rainy 2018-19	1	100	Ah01_38930824	Ah01_249115	15	40	Ah15_57473659	Ah15_73661777	3.2083	21.0015	0.5105	0.4413	-0.7442
	Pod to flower ratio	L2	Rainy 2019	1	100	Ah01_38930824	Ah01_249115	15	40	Ah15_57473659	Ah15_73661777	3.2083	21.0015	0.5105	0.4413	-0.7442
	Days to 50% flowering	L2	Post rainy 2017-18	16	10	Ah16_77480103	Ah16_100255944	20	170	Ah20_143291429	Ah20_134973352	8.6147	23.9926	3.8957	3.3842	-3.9308
	Days to flower initiation	L2	Rainy 2018	2	40	Ah02_2746502	Ah02_2746718	3	50	Ah03_11465956	Ah03_31688785	7.1309	23.9808	3.7354	3.5176	-3.7112
	Days to flower initiation	L2	Rainy 2018	5	70	Ah05_110947761	Ah05_110947767	9	40	Ah09_117710500	Ah09_117710533	7.3057	23.942	3.6534	-3.6444	3.555
	Phenothermal index for 50% flowering	L2	Rainy 2018	3	110	Ah03_126795083	Ah03_143434398	9	30	Ah09_117709618	Ah09_117709632	3.851	23.884	-0.0687	0.0708	-0.0621
	Phenothermal index for 50% flowering	L2	Rainy 2018	6	40	Ah06_3839528	Ah06_3786618	9	30	Ah09_117709618	Ah09_117709632	8.2912	23.884	-0.0658	0.0761	-0.0695
	Growing degree of days for Days to 50% flowering	L2	Rainy 2019	11	60	Ah11_144130601	Ah11_144152240	19	90	Ah19_147765098	Ah19_148048071	3.4077	23.7171	-6.5605	6.1147	9.2844
	Growing degree of days for flower initiation	L2	Rainy 2018	1	30	Ah01_38928302	Ah01_593934	11	80	Ah11_144143690	Ah11_144131406	3.9748	23.7042	-3.8103	-3.5374	-5.326
	Days to 50% flowering	L2	Post rainy 2017-18	1	110	Ah01_38930824	Ah01_249115	20	170	Ah20_143291429	Ah20_134973352	11.2309	23.3867	3.9535	3.3926	-3.7745
	Days to 50% flowering	L2	Post rainy 2017-18	2	60	Ah02_951232	Ah02_2697303	12	100	Ah12_35005363	Ah12_39052433	8.4553	22.9628	3.7941	-3.7778	3.4497
	Days to 50% flowering	L2	Post rainy 2017-18	5	60	Ah05_114994018	Ah05_110947761	10	50	Ah10_74571777	Ah10_80634626	6.3995	22.8689	2.2216	2.0148	-2.5133
	Days to 50% flowering	L2	Post rainy 2017-18	2	50	Ah02_2699605	Ah02_523153	4	40	Ah04_123480432	Ah04_124566470	10.1091	22.8234	3.5981	3.6389	-3.9422
	Days to 50% flowering	L2	Post rainy 2017-18	3	40	Ah03_996349	Ah03_39482436	12	100	Ah12_35005363	Ah12_39052433	10.7457	22.5873	3.7449	-3.8114	3.5022
	Phenothermal index for 50% flowering	L2	Rainy 2018	8	20	Ah08_27217002	Ah08_26119436	9	30	Ah09_117709618	Ah09_117709632	6.124	22.5321	-0.0739	0.0721	-0.0634
	Days to 50% flowering	L2	Post rainy 2017-18	1	60	Ah01_5491601	Ah01_38929419	3	60	Ah03_31688785	Ah03_53967134	8.8676	22.4963	3.8601	3.619	-3.4848
	Pod to flower ratio	L2	Rainy 2018	5	40	Ah05_114994204	Ah05_114994018	13	50	Ah13_121981237	Ah13_14018228	3.1904	26.518	0.6519	0.567	-0.7199
	Pod to flower ratio	L2	Post rainy 2018-19	5	40	Ah05_114994204	Ah05_114994018	13	50	Ah13_121981237	Ah13_14018228	3.1904	26.518	0.6519	0.567	-0.7199
	Pod to flower ratio	L2	Rainy 2019	5	40	Ah05_114994204	Ah05_114994018	13	50	Ah13_121981237	Ah13_14018228	3.1904	26.518	0.6519	0.567	-0.7199
	Growing degree of days for flower initiation	L2	Rainy 2018	17	30	Ah17_3022700	Ah17_26418947	20	60	Ah20_126360937	Ah20_126353647	3.1334	22.465	-3.831	-1.7908	-5.7608
	Growing degree of days for flower initiation	L2	Rainy 2018	1	10	Ah01_38931594	Ah01_38928364	4	130	Ah04_123469576	Ah04_125844645	3.3791	22.4195	-3.8485	-3.0082	-5.0558
	Days to 50% flowering	L2	Post rainy 2017-18	5	60	Ah05_114994018	Ah05_110947761	7	50	Ah07_76081231	Ah07_76021033	9.7572	22.4081	3.5833	-3.6667	3.8993
	Days to 50% flowering	L2	Post rainy 2017-18	2	60	Ah02_951232	Ah02_2697303	20	50	Ah20_24117221	Ah20_143683193	10.1815	22.3825	3.7533	-3.5097	3.8081
	Days to 50% flowering	L2	Post rainy 2017-18	13	10	Ah13_31562323	Ah13_113249359	16	10	Ah16_77480103	Ah16_100255944	3.9547	22.3284	1.8515	2.0172	-1.96
	Days to 50% flowering	L2	Post rainy 2017-18	8	20	Ah08_27217002	Ah08_26119436	16	30	Ah16_100255944	Ah16_4269467	9.2802	22.2943	3.9712	3.4359	-3.4353
	Days to 50% flowering	L2	Post rainy 2017-18	18	50	Ah18_25332643	Ah18_25332789	20	160	Ah20_143291429	Ah20_134973352	8.8016	22.209	-3.9014	3.4057	3.9791
	Days to 50% flowering	L2	Post rainy 2017-18	2	50	Ah02_2699605	Ah02_523153	8	20	Ah08_27217002	Ah08_26119436	13.1239	22.1265	3.4009	3.9794	-3.6011
	Days to 50% flowering	L2	Post rainy 2017-18	2	50	Ah02_2699605	Ah02_523153	17	50	Ah17_103081209	Ah17_106657712	8.57	22.1009	3.548	-3.6796	3.9019
	Days to 50% flowering	L2	Post rainy 2017-18	1	110	Ah01_38930824	Ah01_249115	2	60	Ah02_951232	Ah02_2697303	12.2479	22.0354	3.7756	3.6784	-3.4834
	Days to 50% flowering	L2	Post rainy 2017-18	1	110	Ah01_38930824	Ah01_249115	15	40	Ah15_57473659	Ah15_73661777	7.5776	22.0297	3.7769	3.6889	-3.4868
	Days to 50% flowering	L2	Post rainy 2017-18	2	60	Ah02_951232	Ah02_2697303	5	60	Ah05_114994018	Ah05_110947761	9.8562	21.9871	3.7098	3.5768	-3.8635
	Days to 50% flowering	L2	Post rainy 2017-18	3	20	Ah03_34008041	Ah03_71526898	5	60	Ah05_114994018	Ah05_110947761	6.4591	21.9586	2.1812	2.0505	-2.3412
	Days to 50% flowering	L2	Post rainy 2017-18	1	60	Ah01_5491601	Ah01_38929419	12	30	Ah12_12348612	Ah12_6108508	3.7413	21.9444	3.8133	3.6469	-3.5046
	Days to 50% flowering	L2	Post rainy 2017-18	1	110	Ah01_38930824	Ah01_249115	7	50	Ah07_76081231	Ah07_76021033	8.6501	21.9359	3.8796	-3.5158	3.6405
	Days to 50% flowering	L2	Post rainy 2017-18	5	60	Ah05_114994018	Ah05_110947761	9	40	Ah09_117710500	Ah09_117710533	7.7732	21.8761	3.497	-3.8295	3.7451
	Days to 50% flowering	L2	Post rainy 2017-18	12	40	Ah12_12942049	Ah12_11128024	13	10	Ah13_31562323	Ah13_113249359	7.5741	21.7709	2.0948	1.9788	-1.9932
	Growing degree of days for Days to 50% flowering	L2	Post rainy 2018-19	6	30	Ah06_3839543	Ah06_3839528	20	30	Ah20_143683274	Ah20_126357764	3.0085	21.7363	13.8402	-16.9503	16.917
	Days to 50% flowering	L2	Post rainy 2017-18	5	60	Ah05_114994018	Ah05_110947761	12	30	Ah12_12348612	Ah12_6108508	4.6992	21.7282	2.0261	2.2063	-2.2968
	Days to 50% flowering	L2	Post rainy 2017-18	1	110	Ah01_38930824	Ah01_249115	6	40	Ah06_3839528	Ah06_3786618	12.3449	21.6855	3.8472	3.5792	-3.5842
	Days to 50% flowering	L2	Rainy 2018	3	40	Ah03_996349	Ah03_39482436	20	70	Ah20_126353711	Ah20_126360233	3.6897	21.6287	3.1719	-2.1658	2.4396
	Days to 50% flowering	L2	Post rainy 2017-18	1	60	Ah01_5491601	Ah01_38929419	8	40	Ah08_25283218	Ah08_10640559	10.6398	21.6258	3.8759	3.5229	-3.6596
	Days to 50% flowering	L2	Post rainy 2017-18	1	60	Ah01_5491601	Ah01_38929419	16	10	Ah16_77480103	Ah16_100255944	5.936	21.5803	3.8092	3.6354	-3.5404
	Days to 50% flowering	L2	Post rainy 2017-18	3	110	Ah03_126795083	Ah03_143434398	8	20	Ah08_27217002	Ah08_26119436	9.0991	21.5746	3.5264	3.8919	-3.4766
	Days to 50% flowering	L2	Post rainy 2017-18	10	50	Ah10_74571777	Ah10_80634626	13	10	Ah13_31562323	Ah13_113249359	6.8256	21.5717	1.9666	2.2995	-2.3784
	Days to 50% flowering	L2	Post rainy 2017-18	5	60	Ah05_114994018	Ah05_110947761	8	20	Ah08_27217002	Ah08_26119436	9.8787	21.566	1.9912	2.3612	-2.2246
	Days to 50% flowering	L2	Post rainy 2017-18	5	60	Ah05_114994018	Ah05_110947761	14	70	Ah14_8773288	Ah14_9770476	6.0783	21.4978	2.0552	2.218	-2.3134
	Days to 50% flowering	L2	Post rainy 2017-18	7	50	Ah07_76081231	Ah07_76021033	8	40	Ah08_25283218	Ah08_10640559	11.6521	21.4238	-3.6415	3.6619	3.8508
	Days to 50% flowering	L2	Post rainy 2017-18	13	50	Ah13_121981237	Ah13_14018228	14	70	Ah14_8773288	Ah14_9770476	5.6628	21.3214	2.08	2.2272	-2.3207
	Days to 50% flowering	L2	Post rainy 2017-18	2	60	Ah02_951232	Ah02_2697303	11	60	Ah11_144130601	Ah11_144152240	8.81	21.2986	3.7063	-3.5934	3.7832
	Days to 50% flowering	L2	Post rainy 2017-18	2	60	Ah02_951232	Ah02_2697303	12	40	Ah12_12942049	Ah12_11128024	10.7144	21.2617	3.6387	3.7833	-3.576
	Days to 50% flowering	L2	Post rainy 2017-18	8	40	Ah08_25283218	Ah08_10640559	11	60	Ah11_144130601	Ah11_144152240	7.38	21.2361	3.6042	-3.6949	3.8305
	Days to 50% flowering	L2	Post rainy 2017-18	8	20	Ah08_27217002	Ah08_26119436	12	40	Ah12_12942049	Ah12_11128024	8.0337	21.2133	2.241	2.1206	-1.9923
	Days to 50% flowering	L2	Post rainy 2017-18	3	50	Ah03_11465956	Ah03_31688785	14	80	Ah14_132351326	Ah14_1739116	9.4295	21.1991	3.4992	-3.8617	3.835
	Days to 50% flowering	L2	Post rainy 2017-18	2	50	Ah02_2699605	Ah02_523153	18	30	Ah18_3399867	Ah18_3400041	9.131	21.1934	3.5309	-3.8187	3.7831
	Days to 50% flowering	L2	Post rainy 2017-18	6	40	Ah06_3839528	Ah06_3786618	7	50	Ah07_76081231	Ah07_76021033	9.155	21.1564	3.6869	-3.629	3.814
	Days to 50% flowering	L2	Post rainy 2017-18	2	50	Ah02_2699605	Ah02_523153	16	10	Ah16_77480103	Ah16_100255944	12.2384	21.1223	3.5442	3.8096	-3.7713
	Days to 50% flowering	L2	Rainy 2018	1	10	Ah01_38931594	Ah01_38928364	6	40	Ah06_3839528	Ah06_3786618	5.4737	21.1047	-3.3137	3.6973	3.8808
	Days to 50% flowering	L2	Post rainy 2017-18	7	50	Ah07_76081231	Ah07_76021033	15	40	Ah15_57473659	Ah15_73661777	8.1224	21.0881	-3.572	3.7621	3.7517
	Pod to flower ratio	L2	Rainy 2018	6	20	Ah06_21260585	Ah06_3839543	19	90	Ah19_147765098	Ah19_148048071	3.1697	31.8143	0.5592	0.6153	-0.811
	Pod to flower ratio	L2	Post rainy 2018-19	6	20	Ah06_21260585	Ah06_3839543	19	90	Ah19_147765098	Ah19_148048071	3.1697	31.8143	0.5592	0.6153	-0.811
	Pod to flower ratio	L2	Rainy 2019	6	20	Ah06_21260585	Ah06_3839543	19	90	Ah19_147765098	Ah19_148048071	3.1697	31.8143	0.5592	0.6153	-0.811
	Days to 50% flowering	L2	Post rainy 2017-18	3	20	Ah03_34008041	Ah03_71526898	10	50	Ah10_74571777	Ah10_80634626	6.1814	21.017	2.2052	2.0811	-2.3062
	Days to 50% flowering	L2	Post rainy 2017-18	8	40	Ah08_25283218	Ah08_10640559	9	40	Ah09_117710500	Ah09_117710533	11.7583	21.0142	3.5726	-3.8108	3.6728
	Days to 50% flowering	L2	Rainy 2019	1	100	Ah01_38930824	Ah01_249115	15	40	Ah15_57473659	Ah15_73661777	3.2083	21.0015	0.5105	0.4413	-0.7442
	Pod to flower ratio	L2	Rainy 2018	1	100	Ah01_38930824	Ah01_249115	16	10	Ah16_77480103	Ah16_100255944	3.0216	30.1621	0.4608	0.4944	-0.7777
	Pod to flower ratio	L2	Post rainy 2018-19	1	100	Ah01_38930824	Ah01_249115	16	10	Ah16_77480103	Ah16_100255944	3.0216	30.1621	0.4608	0.4944	-0.7777
	Pod to flower ratio	L2	Rainy 2019	1	100	Ah01_38930824	Ah01_249115	16	10	Ah16_77480103	Ah16_100255944	3.0216	30.1621	0.4608	0.4944	-0.7777
	Days to 50% flowering	L2	Post rainy 2017-18	3	40	Ah03_996349	Ah03_39482436	16	40	Ah16_11086396	Ah16_140004803	8.0517	20.9886	3.5382	3.7974	-3.8353
	Days to 50% flowering	L2	Post rainy 2017-18	8	40	Ah08_25283218	Ah08_10640559	18	30	Ah18_3399867	Ah18_3400041	11.9377	20.9686	3.5657	-3.7917	3.7465
	Days to 50% flowering	L2	Post rainy 2017-18	8	40	Ah08_25283218	Ah08_10640559	15	30	Ah15_26456454	Ah15_155618250	7.1101	20.9544	3.6052	-3.706	3.7972
	Days to 50% flowering	L2	Post rainy 2017-18	8	20	Ah08_27217002	Ah08_26119436	19	130	Ah19_155135309	Ah19_155127338	4.2514	20.943	2.2312	-2.1851	2.0457
	Days to 50% flowering	L2	Post rainy 2017-18	2	60	Ah02_951232	Ah02_2697303	7	50	Ah07_76081231	Ah07_76021033	10.7096	20.9061	3.7671	-3.578	3.7128
	Days to 50% flowering	L2	Post rainy 2017-18	8	40	Ah08_25283218	Ah08_10640559	13	30	Ah13_143554239	Ah13_50056114	8.955	20.9061	3.5767	3.7842	-3.7478
	Days to 50% flowering	L2	Post rainy 2017-18	2	60	Ah02_951232	Ah02_2697303	13	30	Ah13_143554239	Ah13_50056114	6.6979	20.889	3.7722	3.6323	-3.5642
	Days to 50% flowering	L2	Post rainy 2017-18	4	10	Ah04_124629312	Ah04_123397359	8	20	Ah08_27217002	Ah08_26119436	3.8766	20.8748	2.0587	2.2016	-2.1421
	Days to 50% flowering	L2	Post rainy 2017-18	8	20	Ah08_27217002	Ah08_26119436	10	40	Ah10_79261332	Ah10_60029979	5.1848	20.8691	2.2995	2.0281	-2.1018
	Days to 50% flowering	L2	Post rainy 2017-18	15	40	Ah15_57473659	Ah15_73661777	18	30	Ah18_3399867	Ah18_3400041	9.8255	20.8435	3.7016	-3.71	3.5976
	Days to 50% flowering	L2	Post rainy 2017-18	15	40	Ah15_57473659	Ah15_73661777	16	10	Ah16_77480103	Ah16_100255944	7.1906	20.8378	3.7344	3.6755	-3.6011
	Days to 50% flowering	L2	Post rainy 2017-18	12	30	Ah12_12348612	Ah12_6108508	15	40	Ah15_57473659	Ah15_73661777	6.8767	20.8236	3.7094	3.7017	-3.6013
	Growing degree of days for Days to 50% flowering	L2	Rainy 2019	3	130	Ah03_143434398	Ah03_142323610	6	40	Ah06_3839528	Ah06_3786618	3.7835	20.8027	8.5374	6.5041	-9.827
	Days to 50% flowering	L2	Post rainy 2017-18	9	40	Ah09_117710500	Ah09_117710533	15	10	Ah15_74741069	Ah15_112425796	5.1847	20.798	-3.7631	3.6202	3.645
	Days to 50% flowering	L2	Post rainy 2017-18	7	50	Ah07_76081231	Ah07_76021033	14	70	Ah14_8773288	Ah14_9770476	8.5047	20.7866	-3.6266	3.7114	3.748
	Days to 50% flowering	L2	Post rainy 2017-18	3	20	Ah03_34008041	Ah03_71526898	6	40	Ah06_3839528	Ah06_3786618	7.5967	20.7524	3.6757	3.6637	-3.762
	Days to 50% flowering	L2	Post rainy 2017-18	8	40	Ah08_25283218	Ah08_10640559	14	70	Ah14_8773288	Ah14_9770476	11.142	20.7411	3.6091	3.7557	-3.7174
	Days to 50% flowering	L2	Post rainy 2017-18	6	40	Ah06_3839528	Ah06_3786618	16	10	Ah16_77480103	Ah16_100255944	8.535	20.7325	3.6137	3.7447	-3.732
	Days to 50% flowering	L2	Post rainy 2017-18	6	40	Ah06_3839528	Ah06_3786618	18	30	Ah18_3399867	Ah18_3400041	10.4924	20.7297	3.6145	-3.7581	3.6959
	Days to 50% flowering	L2	Post rainy 2017-18	2	60	Ah02_951232	Ah02_2697303	3	60	Ah03_31688785	Ah03_53967134	9.6751	20.7012	3.722	3.672	-3.6143
	Days to 50% flowering	L2	Post rainy 2017-18	14	70	Ah14_8773288	Ah14_9770476	18	30	Ah18_3399867	Ah18_3400041	9.7936	20.6956	3.6665	-3.7285	3.6353
	Days to 50% flowering	L2	Post rainy 2017-18	2	60	Ah02_951232	Ah02_2697303	6	40	Ah06_3839528	Ah06_3786618	11.591	20.6443	3.7308	3.6305	-3.7104
	Days to 50% flowering	L2	Post rainy 2017-18	2	60	Ah02_951232	Ah02_2697303	15	40	Ah15_57473659	Ah15_73661777	11.3188	20.6415	3.6786	3.7064	-3.6444
	Days to 50% flowering	L2	Post rainy 2017-18	5	50	Ah05_114994018	Ah05_110947761	18	30	Ah18_3399867	Ah18_3400041	10.2197	20.6358	3.665	-3.7194	3.654
	Days to 50% flowering	L2	Post rainy 2017-18	13	50	Ah13_121981237	Ah13_14018228	15	40	Ah15_57473659	Ah15_73661777	8.2573	20.6017	3.6599	3.7073	-3.6874
	Growing degree of days for Days to 50% flowering	L2	Rainy 2019	15	40	Ah15_57473659	Ah15_73661777	19	30	Ah19_155172370	Ah19_155170119	4.0739	20.6017	5.406	-7.528	9.6638
	Days to 50% flowering	L2	Post rainy 2017-18	2	60	Ah02_951232	Ah02_2697303	14	70	Ah14_8773288	Ah14_9770476	11.0693	20.5875	3.6936	3.682	-3.6667
	Days to 50% flowering	L2	Post rainy 2017-18	6	20	Ah06_21260585	Ah06_3839543	8	20	Ah08_27217002	Ah08_26119436	5.3716	20.5875	2.0983	2.2396	-2.1318
	Growing degree of days for Days to 50% flowering	L2	Rainy 2019	1	100	Ah01_38930824	Ah01_249115	15	40	Ah15_57473659	Ah15_73661777	3.06	20.451	6.7457	5.794	-9.9915
	Growing degree of days for Days to 50% flowering	L2	Rainy 2019	14	70	Ah14_8773288	Ah14_9770476	15	40	Ah15_57473659	Ah15_73661777	3.1328	20.1746	6.6475	7.2756	-11.1411
	Days to 50% flowering	L2	Post rainy 2017-18	12	40	Ah12_12942049	Ah12_11128024	14	70	Ah14_8773288	Ah14_9770476	3.7261	20.1693	2.0954	1.9714	-2.01
	Days to 50% flowering	L2	Rainy 2018	16	10	Ah16_77480103	Ah16_100255944	16	30	Ah16_100255944	Ah16_4269467	3.0396	20.167	1.7331	-1.9838	1.9193
	Phenothermal index for 50% flowering	L2	Post rainy 2017-18	3	60	Ah03_31688785	Ah03_53967134	20	170	Ah20_143291429	Ah20_134973352	3.0601	20.0036	0.3217	0.2828	-0.3643
	Phenothermal index for 50% flowering	L2	Rainy 2018	7	60	Ah07_76021033	Ah07_76020819	20	140	Ah20_143925737	Ah20_135163340	7.6451	19.8282	0.0571	-0.0673	-0.0572
	Days to 50% flowering	L2	Post rainy 2017-18	5	50	Ah05_114994018	Ah05_110947761	13	50	Ah13_121981237	Ah13_14018228	4.9619	19.7027	2.6388	2.6505	-2.7047
	Days to 50% flowering	L2	Post rainy 2017-18	12	30	Ah12_12348612	Ah12_6108508	16	10	Ah16_77480103	Ah16_100255944	3.8554	19.569	1.7862	1.8424	-1.8587
	Phenothermal index for flower initiation	L2	Rainy 2018	8	20	Ah08_27217002	Ah08_26119436	9	60	Ah09_117711151	Ah09_117711232	5.0179	19.3972	-0.0904	0.0854	-0.0824
	Phenothermal index for 50% flowering	L2	Rainy 2018	9	30	Ah09_117709618	Ah09_117709632	19	70	Ah19_155168461	Ah19_1478274	3.1995	19.3776	0.0586	-0.0509	-0.0557
	Days to 50% flowering	L2	Rainy 2018	3	40	Ah03_996349	Ah03_39482436	10	10	Ah10_80290186	Ah10_80290200	3.1	19.3121	2.9771	-2.3288	2.3261
	Days to 50% flowering	L2	Rainy 2018	13	50	Ah13_121981237	Ah13_14018228	16	10	Ah16_77480103	Ah16_100255944	3.1805	19.2707	2.5562	2.4114	-2.6801
	Days to 50% flowering	L2	Rainy 2018	3	40	Ah03_996349	Ah03_39482436	5	60	Ah05_114994018	Ah05_110947761	4.9215	19.2477	4.0465	3.2463	-3.2119
	Days to 50% flowering	L2	Rainy 2018	3	40	Ah03_996349	Ah03_39482436	14	20	Ah14_132351389	Ah14_11643597	4.3906	19.1581	2.9013	2.5536	-2.3815
	Phenothermal index for flower initiation	L2	Rainy 2018	9	40	Ah09_117710500	Ah09_117710533	15	90	Ah15_155617677	Ah15_26251219	6.616	19.1077	0.0878	-0.0871	-0.0879
	Days to 50% flowering	L2	Rainy 2018	3	40	Ah03_996349	Ah03_39482436	6	30	Ah06_3839543	Ah06_3839528	5.0711	19.0317	4.033	3.2689	-3.2121
	Days to 50% flowering	L2	Rainy 2018	3	40	Ah03_996349	Ah03_39482436	19	40	Ah19_155170119	Ah19_155172719	3.243	18.9788	3.0344	2.4335	-2.4403
	Days to 50% flowering	L2	Rainy 2018	1	100	Ah01_38930824	Ah01_249115	3	40	Ah03_996349	Ah03_39482436	5.2302	18.8547	2.4598	2.9607	-2.5033
	Phenothermal index for flower initiation	L2	Post rainy 2017-18	11	70	Ah11_144143762	Ah11_144143709	15	70	Ah15_26509963	Ah15_155618150	4.1993	18.8406	0.4968	-0.4422	-0.4898
	Growing degree of days for flower initiation	L2	Rainy 2018	12	70	Ah12_2669559	Ah12_18479674	20	60	Ah20_126360937	Ah20_126353647	3.3583	18.7474	-4.1824	-1.9386	-5.1533
	Days to 50% flowering	L2	Rainy 2018	4	80	Ah04_125844654	Ah04_125844626	20	160	Ah20_143291429	Ah20_134973352	3.8803	18.6778	3.7557	2.9086	-3.7483
	Days to 50% flowering	L2	Rainy 2018	2	10	Ah02_2746569	Ah02_2746486	3	40	Ah03_996349	Ah03_39482436	4.0539	18.6364	3.4155	3.9384	-3.2049
	Phenothermal index for 50% flowering	L2	Rainy 2018	6	40	Ah06_3839528	Ah06_3786618	19	100	Ah19_3542114	Ah19_155179028	4.2369	18.4763	-0.0458	0.0613	-0.0613
	Phenothermal index for 50% flowering	L2	Rainy 2018	8	20	Ah08_27217002	Ah08_26119436	20	170	Ah20_143291429	Ah20_134973352	3.6938	18.4763	-0.0777	-0.0684	0.0691
	Phenothermal index for 50% flowering	L2	Post rainy 2017-18	2	50	Ah02_2699605	Ah02_523153	16	10	Ah16_77480103	Ah16_100255944	3.0817	18.4135	0.4888	0.3947	-0.5751
	Days to 50% flowering	L2	Rainy 2018	17	90	Ah17_106657659	Ah17_106657636	20	160	Ah20_143291429	Ah20_134973352	5.0107	18.3905	-3.7741	3.3207	4.0117
	Days to flower initiation	L2	Post rainy 2017-18	15	30	Ah15_26456454	Ah15_155618250	20	20	Ah20_126359973	Ah20_143886588	3.2137	18.3581	-0.2965	0.0338	-0.7774
	Days to 50% flowering	L2	Rainy 2018	5	40	Ah05_114994204	Ah05_114994018	20	160	Ah20_143291429	Ah20_134973352	4.5912	18.356	3.8953	3.2578	-4.0025
	Days to flower initiation	L2	Post rainy 2017-18	14	90	Ah14_132351326	Ah14_1739116	20	170	Ah20_143291429	Ah20_134973352	3.3732	18.3542	0.4695	-0.7602	-0.7755
	Days to 50% flowering	L2	Rainy 2018	16	10	Ah16_77480103	Ah16_100255944	19	90	Ah19_147765098	Ah19_148048071	3.6693	18.3353	3.5152	3.5389	-3.8823
	Days to 50% flowering	L2	Rainy 2018	3	40	Ah03_996349	Ah03_39482436	17	30	Ah17_3022700	Ah17_26418947	3.2855	18.1285	2.7728	2.5953	-2.5416
	Phenothermal index for 50% flowering	L2	Rainy 2018	5	20	Ah05_114993346	Ah05_114994210	6	40	Ah06_3839528	Ah06_3786618	3.8536	18.0257	0.058	-0.0457	-0.0615
	Days to 50% flowering	L2	Rainy 2018	10	20	Ah10_80262894	Ah10_80287745	20	160	Ah20_143291429	Ah20_134973352	6.0425	17.6505	3.8532	3.3204	-3.9137
	Phenothermal index for 50% flowering	L2	Rainy 2018	6	40	Ah06_3839528	Ah06_3786618	7	60	Ah07_76021033	Ah07_76020819	4.9784	17.575	-0.0469	0.0602	-0.0598
	Days to flower initiation	L2	Rainy 2019	2	40	Ah02_2746502	Ah02_2746718	19	10	Ah19_155174116	Ah19_155172354	3.098	17.553	0.2144	-0.2028	0.4927
	Days to 50% flowering	L2	Rainy 2018	15	60	Ah15_26507704	Ah15_26510830	20	160	Ah20_143291429	Ah20_134973352	5.5245	17.5424	3.8753	3.3144	-3.8878
	Days to 50% flowering	L2	Rainy 2018	1	110	Ah01_38930824	Ah01_249115	20	160	Ah20_143291429	Ah20_134973352	6.417	17.5034	3.905	3.3304	-3.6885
	Days to 50% flowering	L2	Rainy 2018	8	40	Ah08_25283218	Ah08_10640559	19	90	Ah19_147765098	Ah19_148048071	6.0413	17.4252	3.8341	3.3689	-3.6257
	Days to 50% flowering	L2	Rainy 2018	3	40	Ah03_996349	Ah03_39482436	4	90	Ah04_124565730	Ah04_123480124	5.7637	17.2598	3.8442	3.341	-3.5185
	Days to 50% flowering	L2	Rainy 2018	8	40	Ah08_25283218	Ah08_10640559	20	10	Ah20_143926200	Ah20_143926257	4.2877	17.2138	3.834	-3.3931	3.518
	Phenothermal index for 50% flowering	L2	Rainy 2018	6	40	Ah06_3839528	Ah06_3786618	18	50	Ah18_25332643	Ah18_25332789	5.3136	17.1244	-0.0417	0.0553	-0.0591
	Growing degree of days for flower initiation	L2	Rainy 2019	2	40	Ah02_2746502	Ah02_2746718	19	10	Ah19_155174116	Ah19_155172354	3.0323	16.8556	2.4554	-2.3067	5.7419
	Phenothermal index for flower initiation	L2	Rainy 2019	8	20	Ah08_27217002	Ah08_26119436	15	30	Ah15_26456454	Ah15_155618250	3.2883	16.8324	-0.0149	0.0217	-0.031
	Phenothermal index for flower initiation	L2	Rainy 2018	3	50	Ah03_11465956	Ah03_31688785	4	70	Ah04_123380793	Ah04_123380754	5.0994	16.7916	-0.0794	0.077	-0.0827
	Growing degree of days for flower initiation	L2	Post rainy 2017-18	2	60	Ah02_951232	Ah02_2697303	15	80	Ah15_26255057	Ah15_26251309	3.7293	16.7501	-1.0758	8.0943	-14.8401
	Phenothermal index for 50% flowering	L2	Rainy 2018	6	40	Ah06_3839528	Ah06_3786618	20	60	Ah20_126360937	Ah20_126353647	4.7426	16.6737	-0.0523	0.0626	-0.057
	Phenothermal index for 50% flowering	L2	Rainy 2018	6	40	Ah06_3839528	Ah06_3786618	16	10	Ah16_77480103	Ah16_100255944	3.3009	16.6737	-0.0437	-0.0637	0.0534
	Days to 50% flowering	L2	Rainy 2018	3	50	Ah03_11465956	Ah03_31688785	8	40	Ah08_25283218	Ah08_10640559	5.1161	16.6163	3.5308	3.7408	-3.4737
	Days to flower initiation	L2	Rainy 2019	14	90	Ah14_132351326	Ah14_1739116	20	60	Ah20_126360937	Ah20_126353647	3.2704	16.3112	0.3756	-0.1063	0.4985
	Days to 50% flowering	L2	Rainy 2018	3	50	Ah03_11465956	Ah03_31688785	7	70	Ah07_76030744	Ah07_76030786	4.7692	16.2256	3.6276	-3.6257	3.5171
	Growing degree of days for flower initiation	L2	Post rainy 2017-18	14	50	Ah14_11643558	Ah14_132517499	15	10	Ah15_74741069	Ah15_112425796	3.4026	16.2185	-1.864	-6.1351	9.4152
	Phenothermal index for flower initiation	L2	Rainy 2018	8	40	Ah08_25283218	Ah08_10640559	19	90	Ah19_147765098	Ah19_148048071	3.544	16.2126	0.1056	0.0859	-0.1025
	Growing degree of days for Days to 50% flowering	L2	Rainy 2019	6	40	Ah06_3839528	Ah06_3786618	19	90	Ah19_147765098	Ah19_148048071	3.385	15.9538	7.9847	7.5237	-9.8216
	Growing degree of days for flower initiation	L2	Rainy 2019	14	90	Ah14_132351326	Ah14_1739116	20	60	Ah20_126360937	Ah20_126353647	3.2472	15.8752	4.4406	-1.0754	5.8934
	Growing degree of days for Days to 50% flowering	L2	Rainy 2018	14	70	Ah14_8773288	Ah14_9770476	19	140	Ah19_155135344	Ah19_155165240	3.8152	15.8133	2.7793	-2.6322	5.5259
	Days to 50% flowering	L2	Post Rainy 2020-21	3	30	Ah03_113471481	Ah03_23484290	19	50	Ah19_155172719	Ah19_155193553	4.6258	15.6859	0.3944	-0.333	0.4365
	Growing degree of days for Days to 50% flowering	L2	Rainy 2018	19	30	Ah19_155172370	Ah19_155170119	20	10	Ah20_143926200	Ah20_143926257	5.1995	15.1698	-0.0692	1.2714	4.7792
	Phenothermal index for flower initiation	L2	Post rainy 2018-19	14	40	Ah14_132351389	Ah14_11643597	19	100	Ah19_3542114	Ah19_155179028	3.1453	14.7325	0.0031	-0.0075	0.0181
	Phenothermal index for 50% flowering	L2	Rainy 2018	7	50	Ah07_76081231	Ah07_76021033	14	70	Ah14_8773288	Ah14_9770476	3.018	14.4205	0.0512	-0.0484	-0.0539
	Growing degree of days for flower initiation	L2	Post rainy 2017-18	1	70	Ah01_38929446	Ah01_38930228	15	90	Ah15_155617677	Ah15_26251219	3.0344	14.1887	-4.5544	0.0045	11.4049
	Phenothermal index for 50% flowering	L2	Post rainy 2017-18	6	40	Ah06_3839528	Ah06_3786618	20	100	Ah20_143957948	Ah20_126356143	3.1062	14.1424	0.1881	0.2297	-0.3411
	Phenothermal index for 50% flowering	L2	Post rainy 2017-18	6	40	Ah06_3839528	Ah06_3786618	10	30	Ah10_80287745	Ah10_79261332	4.8939	14.0809	0.2499	0.2982	-0.3674
	Days to flower initiation	L2	Post rainy 2017-18	1	110	Ah01_38930824	Ah01_249115	2	60	Ah02_951232	Ah02_2697303	3.9985	13.9715	-2.4997	-1.8493	2.138
	Days to 50% flowering	L2	Post rainy 2018-19	3	30	Ah03_113471481	Ah03_23484290	13	20	Ah13_31562323	Ah13_113249359	3.8738	13.8954	0.6392	-0.8341	0.8157
	Growing degree of days for flower initiation	L2	Rainy 2018	7	50	Ah07_76081231	Ah07_76021033	14	90	Ah14_132351326	Ah14_1739116	4.3604	13.8701	-1.159	2.8359	5.0622
	Days to 50% flowering	L2	Post rainy 2017-18	7	50	Ah07_76081231	Ah07_76021033	12	40	Ah12_12942049	Ah12_11128024	4.1239	13.7259	-1.2391	1.4867	1.4309
	Growing degree of days for Days to 50% flowering	L2	Post rainy 2018-19	3	30	Ah03_113471481	Ah03_23484290	13	40	Ah13_139566278	Ah13_121981237	4.0158	13.7192	10.6962	-12.1379	12.2957
	Phenothermal index for flower initiation	L2	Post rainy 2018-19	4	30	Ah04_123397348	Ah04_123473377	15	50	Ah15_73661777	Ah15_26510074	4.6144	13.5539	0.0112	-0.0029	-0.0182
	Phenothermal index for 50% flowering	L2	Post rainy 2017-18	4	120	Ah04_123469633	Ah04_124564730	20	170	Ah20_143291429	Ah20_134973352	3.1577	13.4279	0.1579	0.0538	-0.2894
	Days to flower initiation	L2	Post Rainy 2020-21	2	20	Ah02_2746569	Ah02_2746486	15	60	Ah15_26507704	Ah15_26510830	3.5633	13.2947	-0.0225	-0.1113	0.2956
	Phenothermal index for 50% flowering	L2	Rainy 2018	7	60	Ah07_76021033	Ah07_76020819	8	20	Ah08_27217002	Ah08_26119436	3.2497	13.0686	0.0616	-0.0691	-0.0565
	Days to flower initiation	L2	Post rainy 2017-18	13	20	Ah13_31562323	Ah13_113249359	15	90	Ah15_155617677	Ah15_26251219	3.4772	13.0134	-0.5189	-0.3097	0.7704
	Phenothermal index for flower initiation	L2	Rainy 2019	7	10	Ah07_76081288	Ah07_76018275	18	50	Ah18_25332643	Ah18_25332789	3.0392	12.6243	-0.0042	0.0026	-0.0163
	Growing degree of days for flower initiation	L2	Rainy 2018	3	20	Ah03_34008041	Ah03_71526898	19	130	Ah19_155135309	Ah19_155127338	3.3694	12.5627	0.7472	-4.2154	4.5257
	Growing degree of days for flower initiation	L2	Rainy 2018	11	60	Ah11_144130601	Ah11_144152240	20	70	Ah20_126353711	Ah20_126360233	3.2541	12.4149	-1.707	-1.7991	-4.1728
	Phenothermal index for 50% flowering	L2	Post rainy 2017-18	3	70	Ah03_120524959	Ah03_139941694	6	40	Ah06_3839528	Ah06_3786618	3.0087	12.3832	0.2743	0.2706	-0.3228
	Days to 50% flowering	L2	Rainy 2018	4	50	Ah04_123380848	Ah04_123473180	15	90	Ah15_155617677	Ah15_26251219	3.0666	12.3714	-0.6676	1.0219	1.1817
	Days to 50% flowering	L2	Rainy 2019	8	20	Ah08_27217002	Ah08_26119436	19	20	Ah19_155174116	Ah19_155172354	3.2783	12.3365	0.4623	-0.7054	0.7967
	Growing degree of days for Days to 50% flowering	L2	Rainy 2019	1	80	Ah01_38932929	Ah01_38930824	4	130	Ah04_123469576	Ah04_125844645	3.2477	12.2229	-2.0162	-0.0155	-5.4753
	Days to 50% flowering	L2	Rainy 2019	1	80	Ah01_38932929	Ah01_38930824	4	130	Ah04_123469576	Ah04_125844645	3.2256	12.0612	-0.1461	-0.003	-0.3981
	Growing degree of days for flower initiation	L2	Rainy 2018	15	60	Ah15_26507704	Ah15_26510830	16	20	Ah16_100255944	Ah16_4269467	3.4408	12.0056	2.6114	1.404	-4.5272
	Phenothermal index for 50% flowering	L2	Post rainy 2018-19	11	70	Ah11_144143762	Ah11_144143709	17	20	Ah17_3022700	Ah17_26418947	4.836	11.9855	-0.0356	0.0429	0.0524
	Growing degree of days for Days to 50% flowering	L2	Rainy 2019	8	20	Ah08_27217002	Ah08_26119436	19	20	Ah19_155174116	Ah19_155172354	3.1432	11.7204	5.9673	-9.3034	10.6018
	Growing degree of days for flower initiation	L2	Post rainy 2018-19	4	30	Ah04_123397348	Ah04_123473377	15	50	Ah15_73661777	Ah15_26510074	4.4291	11.4136	1.947	-0.6027	-3.1039
	Phenothermal index for flower initiation	L2	Rainy 2019	4	50	Ah04_123380848	Ah04_123473180	12	30	Ah12_12348612	Ah12_6108508	3.0245	11.2216	-0.0101	0.0007	0.0171
	Phenothermal index for 50% flowering	L2	Post rainy 2018-19	3	30	Ah03_113471481	Ah03_23484290	13	40	Ah13_139566278	Ah13_121981237	3.2626	11.037	0.0391	-0.0455	0.0485
	Days to 50% flowering	L2	Post rainy 2018-19	11	70	Ah11_144143762	Ah11_144143709	17	30	Ah17_3022700	Ah17_26418947	3.8928	11.032	-0.6215	0.806	0.7953
	Days to flower initiation	L2	Rainy 2019	7	10	Ah07_76081288	Ah07_76018275	18	50	Ah18_25332643	Ah18_25332789	3.0068	10.93	0.0997	-0.0643	0.3745
	Phenothermal index for 50% flowering	L2	Rainy 2018	9	40	Ah09_117710500	Ah09_117710533	15	60	Ah15_26507704	Ah15_26510830	3.9308	10.8154	0.0388	-0.04	-0.0462
	Phenothermal index for 50% flowering	L2	Post rainy 2017-18	4	90	Ah04_124565730	Ah04_123480124	11	20	Ah11_144135862	Ah11_144152042	3.3642	10.7623	0.0399	0.1262	-0.2174
	Phenothermal index for flower initiation	L2	Rainy 2019	4	50	Ah04_123380848	Ah04_123473180	8	20	Ah08_27217002	Ah08_26119436	3.6795	10.5203	0.0201	-0.0121	-0.0267
	Growing degree of days for Days to 50% flowering	L2	Post rainy 2018-19	11	70	Ah11_144143762	Ah11_144143709	17	20	Ah17_3022700	Ah17_26418947	3.9259	10.5117	-7.6001	10.1286	11.0489
	Phenothermal index for 50% flowering	L2	Rainy 2018	5	60	Ah05_114994018	Ah05_110947761	18	40	Ah18_3400041	Ah18_25332643	3.1772	10.3648	-0.0271	0.0276	-0.035
	Phenothermal index for 50% flowering	L2	Rainy 2018	9	30	Ah09_117709618	Ah09_117709632	17	30	Ah17_3022700	Ah17_26418947	3.277	10.3648	0.0355	-0.0271	-0.0288
	Phenothermal index for flower initiation	L2	Post rainy 2018-19	18	80	Ah18_25332790	Ah18_25332858	19	50	Ah19_155172719	Ah19_155193553	3.6723	10.0181	0.0049	0.0073	0.0163
	Supplementary Table 3. Epistatic interactions identified for physiological traits.
	Traits Name	Environment	Season and Year	Chromosome_1	Position_1	Left Marker_1	Right Marker_1	Chromosome_2	Position_2	Left Marker_2	Right Marker_2	LOD	PVE(%)	Add1	Add2	Additive x Additive
	Heat use efficiency	L2	Rainy 2019	3	40	Ah03_996349	Ah03_39482436	12	100	Ah12_35005363	Ah12_39052433	45.1925	62.3889	-0.9176	0.8627	-0.8318
	Heat use efficiency	L2	Rainy 2019	3	50	Ah03_11465956	Ah03_31688785	4	10	Ah04_124629312	Ah04_123397359	41.4489	61.8394	-0.9126	0.86	-0.8336
	Heat use efficiency	L2	Rainy 2019	1	100	Ah01_38930824	Ah01_249115	3	50	Ah03_11465956	Ah03_31688785	42.0846	61.7082	-0.8399	-0.9216	0.8422
	Heat use efficiency	L2	Rainy 2019	3	50	Ah03_11465956	Ah03_31688785	13	10	Ah13_31562323	Ah13_113249359	33.1952	61.3173	-0.9205	0.8326	-0.8431
	Heat use efficiency	L2	Rainy 2019	2	70	Ah02_2697303	Ah02_2703097	3	10	Ah03_130649255	Ah03_69481377	38.1701	61.2772	-0.8501	-0.9025	0.8894
	Heat use efficiency	L2	Rainy 2019	3	50	Ah03_11465956	Ah03_31688785	20	60	Ah20_126360937	Ah20_126353647	43.8547	61.2499	-0.9156	0.8456	-0.8475
	Heat use efficiency	L2	Rainy 2019	3	50	Ah03_11465956	Ah03_31688785	8	40	Ah08_25283218	Ah08_10640559	43.2549	61.2246	-0.9149	-0.8467	0.8465
	Heat use efficiency	L2	Rainy 2019	3	50	Ah03_11465956	Ah03_31688785	14	60	Ah14_132517179	Ah14_8773288	39.5787	61.1789	-0.9161	-0.8486	0.841
	Heat use efficiency	L2	Rainy 2019	3	50	Ah03_11465956	Ah03_31688785	15	60	Ah15_26507704	Ah15_26510830	34.0512	61.1258	-0.9214	0.8499	-0.8326
	Heat use efficiency	L2	Rainy 2019	3	50	Ah03_11465956	Ah03_31688785	5	50	Ah05_114994018	Ah05_110947761	39.9332	60.9356	-0.9119	-0.8488	0.8502
	Heat use efficiency	L2	Rainy 2019	3	50	Ah03_11465956	Ah03_31688785	19	140	Ah19_155135344	Ah19_155165240	40.4084	60.8622	-0.9123	0.8485	-0.8477
	Heat use efficiency	L2	Rainy 2019	3	50	Ah03_11465956	Ah03_31688785	9	20	Ah09_117709552	Ah09_117709598	39.3999	60.8506	-0.9109	0.8502	-0.8489
	Heat use efficiency	L2	Rainy 2019	3	50	Ah03_11465956	Ah03_31688785	6	30	Ah06_3839543	Ah06_3839528	32.7642	60.67	-0.8986	0.8815	-0.8518
	Heat use efficiency	L2	Rainy 2019	8	40	Ah08_25283218	Ah08_10640559	17	80	Ah17_106657681	Ah17_106657659	31.6779	60.5065	-0.8678	0.8768	-0.8987
	Heat use efficiency	L2	Rainy 2019	6	30	Ah06_3839543	Ah06_3839528	8	40	Ah08_25283218	Ah08_10640559	25.6101	60.4852	0.8957	-0.8831	-0.8671
	Heat use efficiency	L2	Rainy 2019	1	50	Ah01_38929475	Ah01_5491601	4	60	Ah04_125834707	Ah04_123473242	5.7774	60.4328	-0.8636	0.8905	-0.8847
	Heat use efficiency	L2	Rainy 2019	5	60	Ah05_114994018	Ah05_110947761	8	40	Ah08_25283218	Ah08_10640559	34.0918	60.3892	0.8888	-0.8892	-0.8623
	Heat use efficiency	L2	Rainy 2019	1	10	Ah01_38931594	Ah01_38928364	6	40	Ah06_3839528	Ah06_3786618	39.9358	60.3592	0.8898	-0.8613	-0.8953
	Heat use efficiency	L2	Rainy 2019	4	10	Ah04_124629312	Ah04_123397359	20	60	Ah20_126360937	Ah20_126353647	32.3892	60.3187	0.8931	0.8713	0.8725
	Heat use efficiency	L2	Rainy 2019	8	40	Ah08_25283218	Ah08_10640559	13	20	Ah13_31562323	Ah13_113249359	36.3253	60.1569	-0.8841	0.8638	-0.8795
	Heat use efficiency	L2	Rainy 2019	11	50	Ah11_144138873	Ah11_144136814	20	60	Ah20_126360937	Ah20_126353647	29.9896	60.09	-0.8787	0.8695	-0.8904
	Heat use efficiency	L2	Rainy 2019	3	40	Ah03_996349	Ah03_39482436	11	100	Ah11_144152196	Ah11_144152132	42.6027	60.0791	-0.8876	0.8743	-0.8634
	Heat use efficiency	L2	Rainy 2019	3	40	Ah03_996349	Ah03_39482436	16	20	Ah16_100255944	Ah16_4269467	44.0183	60.0369	-0.8912	-0.8651	0.872
	Heat use efficiency	L2	Rainy 2019	14	60	Ah14_132517179	Ah14_8773288	20	60	Ah20_126360937	Ah20_126353647	35.0788	60.0323	-0.8877	0.875	-0.8747
	Heat use efficiency	L2	Rainy 2019	7	10	Ah07_76081288	Ah07_76018275	20	60	Ah20_126360937	Ah20_126353647	33.6895	60.0005	-0.8787	0.8711	-0.8879
	Heat use efficiency	L2	Rainy 2019	4	30	Ah04_123397348	Ah04_123473377	8	40	Ah08_25283218	Ah08_10640559	40.8189	59.9909	0.8742	-0.8774	-0.8861
	Heat use efficiency	L2	Rainy 2019	12	40	Ah12_12942049	Ah12_11128024	13	10	Ah13_31562323	Ah13_113249359	38.2787	59.9661	-0.8756	-0.8765	0.8865
	Heat use efficiency	L2	Rainy 2019	8	20	Ah08_27217002	Ah08_26119436	15	20	Ah15_112425796	Ah15_26456434	40.5649	59.9372	-0.8767	0.8847	-0.8754
	Heat use efficiency	L2	Rainy 2019	8	20	Ah08_27217002	Ah08_26119436	9	30	Ah09_117709618	Ah09_117709632	42.3426	59.9274	-0.8855	0.8701	-0.8801
	Heat use efficiency	L2	Rainy 2019	12	40	Ah12_12942049	Ah12_11128024	20	60	Ah20_126360937	Ah20_126353647	35.4843	59.9258	-0.8755	0.878	-0.8853
	Heat use efficiency	L2	Rainy 2019	8	40	Ah08_25283218	Ah08_10640559	12	40	Ah12_12942049	Ah12_11128024	36.7663	59.9151	-0.8839	-0.8715	0.8804
	Heat use efficiency	L2	Rainy 2019	8	40	Ah08_25283218	Ah08_10640559	16	20	Ah16_100255944	Ah16_4269467	37.4734	59.9137	-0.8859	-0.871	0.8747
	Heat use efficiency	L2	Rainy 2019	8	40	Ah08_25283218	Ah08_10640559	11	100	Ah11_144152196	Ah11_144152132	38.8159	59.9133	-0.8771	0.8829	-0.8739
	Heat use efficiency	L2	Rainy 2019	3	40	Ah03_996349	Ah03_39482436	18	20	Ah18_3399929	Ah18_3399867	37.5488	59.9119	-0.8672	-0.8908	0.8885
	Heat use efficiency	L2	Rainy 2019	1	40	Ah01_38928302	Ah01_593934	20	60	Ah20_126360937	Ah20_126353647	38.9289	59.8983	-0.8826	0.8774	-0.8744
	Heat use efficiency	L2	Rainy 2019	8	40	Ah08_25283218	Ah08_10640559	20	60	Ah20_126360937	Ah20_126353647	42.0086	59.8932	-0.879	0.8757	-0.884
	Heat use efficiency	L2	Rainy 2019	1	50	Ah01_38929475	Ah01_5491601	12	40	Ah12_12942049	Ah12_11128024	28.4982	59.8857	-0.8812	-0.8739	0.8817
	Heat use efficiency	L2	Rainy 2019	1	110	Ah01_38930824	Ah01_249115	8	40	Ah08_25283218	Ah08_10640559	43.1236	59.8686	-0.8762	-0.8791	0.8824
	Heat use efficiency	L2	Rainy 2019	7	10	Ah07_76081288	Ah07_76018275	8	40	Ah08_25283218	Ah08_10640559	29.4596	59.8646	-0.8758	-0.8785	0.8808
	Heat use efficiency	L2	Rainy 2019	3	40	Ah03_996349	Ah03_39482436	7	10	Ah07_76081288	Ah07_76018275	39.9584	59.8565	-0.8805	-0.8746	0.8783
	Heat use efficiency	L2	Rainy 2019	2	40	Ah02_2746502	Ah02_2746718	8	40	Ah08_25283218	Ah08_10640559	28.0036	59.8546	0.8748	-0.8801	-0.8782
	Heat use efficiency	L2	Rainy 2019	8	40	Ah08_25283218	Ah08_10640559	14	10	Ah14_32873763	Ah14_32873755	33.3698	59.8502	-0.8798	0.8758	-0.8789
	Heat use efficiency	L2	Rainy 2019	16	20	Ah16_100255944	Ah16_4269467	20	60	Ah20_126360937	Ah20_126353647	39.3058	59.8488	-0.8773	0.8782	-0.8807
	Heat use efficiency	L2	Rainy 2019	8	40	Ah08_25283218	Ah08_10640559	19	140	Ah19_155135344	Ah19_155165240	41.7622	59.8395	-0.8774	0.8797	-0.8788
	Leaf dry weight (g plant-1)	L2	Post Rainy 2020-21	4	40	Ah04_123480432	Ah04_124566470	20	80	Ah20_143958152	Ah20_126358897	3.9935	57.7911	-0.0032	-0.0078	0.0361
	Leaf dry weight (g plant-1)	L2	Post Rainy 2020-21	4	40	Ah04_123480432	Ah04_124566470	11	60	Ah11_144130601	Ah11_144152240	3.7767	48.508	-0.0114	-0.0144	0.0319
	Leaf dry weight (g plant-1)	L2	Post rainy 2017-18	3	40	Ah03_996349	Ah03_39482436	10	40	Ah10_79261332	Ah10_60029979	8.1697	43.0568	-3.1285	3.6023	-5.7181
	Heat use efficiency	L2	Rainy 2019	18	30	Ah18_3399867	Ah18_3400041	20	120	Ah20_126341226	Ah20_143925890	15.0464	40.1501	0.4507	-0.467	-0.4618
	Canopy temperature (oC)	L2	Rainy 2018	8	20	Ah08_27217002	Ah08_26119436	10	40	Ah10_79261332	Ah10_60029979	12.3349	40.0862	-1.6809	1.6864	-2.0916
	Canopy temperature (oC)	L2	Rainy 2018	1	10	Ah01_38931594	Ah01_38928364	12	30	Ah12_12348612	Ah12_6108508	7.0953	39.7846	1.8097	-1.4924	-1.5596
	Canopy temperature (oC)	L2	Rainy 2018	16	10	Ah16_77480103	Ah16_100255944	20	10	Ah20_143926200	Ah20_143926257	8.261	39.5898	-1.5144	1.516	-1.3023
	Canopy temperature (oC)	L2	Rainy 2018	4	130	Ah04_123469576	Ah04_125844645	16	10	Ah16_77480103	Ah16_100255944	7.3605	39.5459	1.4264	-1.6283	-1.3859
	Canopy temperature (oC)	L2	Rainy 2018	11	80	Ah11_144143690	Ah11_144131406	16	10	Ah16_77480103	Ah16_100255944	9.6423	39.2443	1.4108	-1.6446	-1.4466
	Canopy temperature (oC)	L2	Rainy 2018	16	10	Ah16_77480103	Ah16_100255944	19	150	Ah19_155165184	Ah19_155136523	9.1209	38.6851	-1.4805	1.5459	-1.3681
	Canopy temperature (oC)	L2	Rainy 2018	4	100	Ah04_123383843	Ah04_125844700	10	40	Ah10_79261332	Ah10_60029979	4.9526	38.6443	1.4962	-1.8144	-1.5831
	Canopy temperature (oC)	L2	Rainy 2018	11	80	Ah11_144143690	Ah11_144131406	14	70	Ah14_8773288	Ah14_9770476	10.707	38.3396	1.3748	-1.5468	-1.4552
	Canopy temperature (oC)	L2	Rainy 2018	14	30	Ah14_132351389	Ah14_11643597	16	10	Ah16_77480103	Ah16_100255944	3.7122	38.2799	1.2182	-1.243	-1.1334
	Number of secondary branches	L2	Rainy 2018	13	50	Ah13_121981237	Ah13_14018228	20	20	Ah20_126359973	Ah20_143886588	6.1838	38.1437	-0.2751	0.266	-0.2874
	Canopy temperature (oC)	L2	Rainy 2018	12	30	Ah12_12348612	Ah12_6108508	15	30	Ah15_26456454	Ah15_155618250	6.9918	38.0632	-1.453	1.5729	-1.5487
	Canopy temperature (oC)	L2	Rainy 2018	5	60	Ah05_114994018	Ah05_110947761	11	80	Ah11_144143690	Ah11_144131406	8.1704	38.0506	-1.6519	1.4513	-1.4835
	Canopy temperature (oC)	L2	Rainy 2018	12	30	Ah12_12348612	Ah12_6108508	18	10	Ah18_3399929	Ah18_3399867	5.6173	37.8307	-1.467	1.6312	-1.5461
	Canopy temperature (oC)	L2	Rainy 2018	5	20	Ah05_114993346	Ah05_114994210	16	10	Ah16_77480103	Ah16_100255944	3.3152	37.7145	-1.0877	-1.1669	1.195
	Canopy temperature (oC)	L2	Rainy 2018	11	80	Ah11_144143690	Ah11_144131406	12	30	Ah12_12348612	Ah12_6108508	10.6903	37.5794	1.4882	-1.4268	-1.5283
	Canopy temperature (oC)	L2	Rainy 2018	9	60	Ah09_117711151	Ah09_117711232	16	10	Ah16_77480103	Ah16_100255944	6.1916	37.5668	1.6563	-1.7434	-1.526
	Canopy temperature (oC)	L2	Rainy 2018	7	40	Ah07_78394881	Ah07_76028454	12	30	Ah12_12348612	Ah12_6108508	4.3518	37.4506	1.7714	-1.5289	-1.6685
	Canopy temperature (oC)	L2	Rainy 2018	1	100	Ah01_38930824	Ah01_249115	16	10	Ah16_77480103	Ah16_100255944	7.5334	37.4412	-1.4243	-1.5464	1.4129
	Number of secondary branches	L2	Rainy 2018	15	70	Ah15_26509963	Ah15_155618150	16	10	Ah16_77480103	Ah16_100255944	4.5852	37.4207	-0.3078	-0.2796	0.3595
	Canopy temperature (oC)	L2	Rainy 2018	5	60	Ah05_114994018	Ah05_110947761	20	20	Ah20_126359973	Ah20_143886588	4.3662	37.259	-1.2956	1.1711	-1.0909
	Canopy temperature (oC)	L2	Rainy 2018	16	10	Ah16_77480103	Ah16_100255944	18	10	Ah18_3399929	Ah18_3399867	8.1903	37.1553	-1.4246	1.397	-1.339
	Canopy temperature (oC)	L2	Rainy 2018	10	40	Ah10_79261332	Ah10_60029979	11	80	Ah11_144143690	Ah11_144131406	9.0859	37.0391	-1.325	1.0591	-1.1287
	Canopy temperature (oC)	L2	Rainy 2018	10	40	Ah10_79261332	Ah10_60029979	16	10	Ah16_77480103	Ah16_100255944	7.1773	37.0265	-1.6395	-1.4977	1.3886
	Canopy temperature (oC)	L2	Rainy 2018	6	20	Ah06_21260585	Ah06_3839543	8	20	Ah08_27217002	Ah08_26119436	11.3032	36.9983	1.5315	-1.5506	-1.6554
	Canopy temperature (oC)	L2	Rainy 2018	9	30	Ah09_117709618	Ah09_117709632	12	30	Ah12_12348612	Ah12_6108508	11.4393	36.9197	1.7116	-1.5567	-1.711
	Canopy temperature (oC)	L2	Rainy 2018	9	30	Ah09_117709618	Ah09_117709632	14	70	Ah14_8773288	Ah14_9770476	11.7599	36.8569	1.6639	-1.7338	-1.5661
	Canopy temperature (oC)	L2	Rainy 2018	3	110	Ah03_126795083	Ah03_143434398	16	10	Ah16_77480103	Ah16_100255944	5.7929	36.7407	-1.2061	-1.2023	1.1935
	Number of secondary branches	L2	Rainy 2018	4	40	Ah04_123480432	Ah04_124566470	20	160	Ah20_143291429	Ah20_134973352	5.4746	36.6524	0.2276	-0.3423	-0.2648
	Number of secondary branches	L2	Rainy 2018	14	60	Ah14_132517179	Ah14_8773288	18	10	Ah18_3399929	Ah18_3399867	4.9619	36.6176	-0.2318	0.2503	-0.2397
	Leaf dry weight (g plant-1)	L2	Post rainy 2017-18	3	40	Ah03_996349	Ah03_39482436	7	50	Ah07_76081231	Ah07_76021033	5.7026	36.4069	-3.7707	-5.4215	4.2678
	Canopy temperature (oC)	L2	Rainy 2018	6	20	Ah06_21260585	Ah06_3839543	16	10	Ah16_77480103	Ah16_100255944	3.3185	36.1344	-1.1047	-1.0681	1.0586
	Canopy temperature (oC)	L2	Rainy 2018	8	20	Ah08_27217002	Ah08_26119436	13	40	Ah13_139566278	Ah13_121981237	10.1192	36.1218	-1.5541	1.5965	-1.5857
	Number of secondary branches	L2	Rainy 2018	16	10	Ah16_77480103	Ah16_100255944	18	10	Ah18_3399929	Ah18_3399867	5.1295	36.1207	-0.2715	0.3571	-0.3135
	Canopy temperature (oC)	L2	Rainy 2018	8	20	Ah08_27217002	Ah08_26119436	17	90	Ah17_106657659	Ah17_106657636	11.5745	36.081	-1.6589	1.7115	-1.578
	Canopy temperature (oC)	L2	Rainy 2018	9	50	Ah09_117711151	Ah09_117711232	10	40	Ah10_79261332	Ah10_60029979	12.5067	35.9836	3.0545	-3.2446	-2.8927
	Canopy temperature (oC)	L2	Rainy 2018	5	60	Ah05_114994018	Ah05_110947761	19	150	Ah19_155165184	Ah19_155136523	8.2296	35.9176	-3.0862	3.2133	-2.8928
	Canopy temperature (oC)	L2	Rainy 2018	11	80	Ah11_144143690	Ah11_144131406	19	70	Ah19_155168461	Ah19_1478274	7.7827	35.9145	1.2036	-1.3645	-1.2866
	Canopy temperature (oC)	L2	Rainy 2018	8	20	Ah08_27217002	Ah08_26119436	11	80	Ah11_144143690	Ah11_144131406	15.9443	35.9019	-1.6134	1.59	-1.6325
	Canopy temperature (oC)	L2	Rainy 2018	1	110	Ah01_38930824	Ah01_249115	10	40	Ah10_79261332	Ah10_60029979	8.825	35.8234	-1.7548	-1.9669	1.6884
	Number of secondary branches	L2	Rainy 2018	15	70	Ah15_26509963	Ah15_155618150	20	20	Ah20_126359973	Ah20_143886588	4.7047	35.6958	-0.2857	0.2962	-0.316
	Number of secondary branches	L2	Rainy 2018	16	10	Ah16_77480103	Ah16_100255944	20	80	Ah20_143958152	Ah20_126358897	5.0992	35.631	-0.2816	0.3186	-0.3349
	Canopy temperature (oC)	L2	Rainy 2018	5	10	Ah05_114993346	Ah05_114994210	8	20	Ah08_27217002	Ah08_26119436	11.9678	35.4904	1.7275	-1.6575	-1.6236
	Number of secondary branches	L2	Rainy 2018	3	80	Ah03_120524959	Ah03_139941694	20	160	Ah20_143291429	Ah20_134973352	6.391	35.463	0.2355	-0.3529	-0.258
	Canopy temperature (oC)	L2	Rainy 2018	2	70	Ah02_2697303	Ah02_2703097	16	10	Ah16_77480103	Ah16_100255944	12.5732	35.459	-3.0042	-3.2606	2.937
	Number of secondary branches	L2	Rainy 2018	1	100	Ah01_38930824	Ah01_249115	20	160	Ah20_143291429	Ah20_134973352	5.1944	35.4357	0.2173	-0.3011	-0.2777
	Canopy temperature (oC)	L2	Rainy 2018	1	20	Ah01_38928362	Ah01_38928357	8	20	Ah08_27217002	Ah08_26119436	14.543	35.3365	3.0163	-3.257	-2.8269
	Canopy temperature (oC)	L2	Rainy 2018	8	20	Ah08_27217002	Ah08_26119436	20	160	Ah20_143291429	Ah20_134973352	16.3432	35.3208	-3.3797	-2.8246	2.9697
	Canopy temperature (oC)	L2	Rainy 2018	4	100	Ah04_123383843	Ah04_125844700	8	20	Ah08_27217002	Ah08_26119436	14.6603	35.214	1.7624	-1.8388	-1.8993
	Canopy temperature (oC)	L2	Rainy 2018	3	50	Ah03_11465956	Ah03_31688785	4	100	Ah04_123383843	Ah04_125844700	14.6804	35.1637	-1.827	1.7984	-1.9329
	Canopy temperature (oC)	L2	Rainy 2018	4	130	Ah04_123469576	Ah04_125844645	20	140	Ah20_143925737	Ah20_135163340	7.2227	35.1166	1.8067	-1.9057	-1.727
	Canopy temperature (oC)	L2	Rainy 2018	8	20	Ah08_27217002	Ah08_26119436	15	20	Ah15_112425796	Ah15_26456434	13.6811	35.1072	-1.8258	1.713	-1.8252
	Canopy temperature (oC)	L2	Rainy 2018	10	40	Ah10_79261332	Ah10_60029979	20	60	Ah20_126360937	Ah20_126353647	11.1169	35.1072	-3.2592	2.9959	-2.9529
	Canopy temperature (oC)	L2	Rainy 2018	3	50	Ah03_11465956	Ah03_31688785	10	10	Ah10_80290186	Ah10_80290200	13.0355	35.0067	-1.8438	1.793	-1.9224
	Canopy temperature (oC)	L2	Rainy 2018	8	20	Ah08_27217002	Ah08_26119436	9	60	Ah09_117711151	Ah09_117711232	15.368	34.9941	-1.9003	1.8724	-1.7376
	Leaf dry weight (g plant-1)	L2	Post rainy 2017-18	3	40	Ah03_996349	Ah03_39482436	9	30	Ah09_117709618	Ah09_117709632	6.9662	34.9795	-3.3333	-4.2897	5.0143
	Canopy temperature (oC)	L2	Rainy 2018	3	50	Ah03_11465956	Ah03_31688785	15	20	Ah15_112425796	Ah15_26456434	12.8224	34.9658	-1.8259	1.7975	-1.9148
	Canopy temperature (oC)	L2	Rainy 2018	8	20	Ah08_27217002	Ah08_26119436	12	30	Ah12_12348612	Ah12_6108508	11.1921	34.9407	-1.9035	-1.7167	1.844
	Canopy temperature (oC)	L2	Rainy 2018	3	50	Ah03_11465956	Ah03_31688785	7	80	Ah07_76030802	Ah07_78345841	10.3211	34.8967	-1.7017	1.9751	-1.9818
	Canopy temperature (oC)	L2	Rainy 2018	11	80	Ah11_144143690	Ah11_144131406	20	140	Ah20_143925737	Ah20_135163340	10.6887	34.881	1.83	-1.9123	-1.7521
	Canopy temperature (oC)	L2	Rainy 2018	16	10	Ah16_77480103	Ah16_100255944	17	90	Ah17_106657659	Ah17_106657636	5.018	34.8747	-1.0594	1.1003	-1.0311
	Number of secondary branches	L2	Post rainy 2017-18	17	50	Ah17_103081209	Ah17_106657712	19	40	Ah19_155170119	Ah19_155172719	3.5524	34.8309	-0.0168	-0.3003	1.2336
	Canopy temperature (oC)	L2	Rainy 2018	3	50	Ah03_11465956	Ah03_31688785	9	60	Ah09_117711151	Ah09_117711232	14.8813	34.7899	-1.7735	1.9493	-1.8392
	Canopy temperature (oC)	L2	Rainy 2018	2	20	Ah02_2746569	Ah02_2746486	3	50	Ah03_11465956	Ah03_31688785	7.7022	34.7679	1.951	-1.7103	-1.9797
	Number of secondary branches	L2	Rainy 2018	5	40	Ah05_114994204	Ah05_114994018	20	160	Ah20_143291429	Ah20_134973352	5.2996	34.7033	0.2404	-0.3326	-0.2838
	Leaf dry weight (g plant-1)	L2	Post rainy 2017-18	3	40	Ah03_996349	Ah03_39482436	16	20	Ah16_100255944	Ah16_4269467	5.186	34.6431	-3.2604	4.3723	-5.0119
	Canopy temperature (oC)	L2	Rainy 2018	1	50	Ah01_38929475	Ah01_5491601	3	50	Ah03_11465956	Ah03_31688785	13.0302	34.4224	1.9001	-1.8323	-1.8394
	Canopy temperature (oC)	L2	Rainy 2018	3	50	Ah03_11465956	Ah03_31688785	11	80	Ah11_144143690	Ah11_144131406	14.3546	34.281	-1.8088	1.899	-1.8768
	Canopy temperature (oC)	L2	Rainy 2018	3	50	Ah03_11465956	Ah03_31688785	8	20	Ah08_27217002	Ah08_26119436	14.535	34.2653	-1.7969	-1.9269	1.8615
	Leaf dry weight (g plant-1)	L2	Post rainy 2017-18	3	130	Ah03_143434398	Ah03_142323610	13	10	Ah13_31562323	Ah13_113249359	3.5065	34.2631	-2.82	-2.9914	3.45
	Canopy temperature (oC)	L2	Rainy 2018	9	40	Ah09_117710500	Ah09_117710533	20	140	Ah20_143925737	Ah20_135163340	10.1863	34.2433	1.8272	-1.9244	-1.8113
	Canopy temperature (oC)	L2	Rainy 2018	7	20	Ah07_76081288	Ah07_76018275	8	20	Ah08_27217002	Ah08_26119436	10.7332	34.2371	1.892	-1.8613	-1.8377
	Canopy temperature (oC)	L2	Rainy 2018	8	20	Ah08_27217002	Ah08_26119436	19	30	Ah19_155172370	Ah19_155170119	15.3912	34.2339	-1.8554	1.8439	-1.8338
	Canopy temperature (oC)	L2	Rainy 2018	8	20	Ah08_27217002	Ah08_26119436	14	90	Ah14_132351326	Ah14_1739116	13.1034	34.1994	-2.3528	2.1191	-2.0276
	Canopy temperature (oC)	L2	Rainy 2018	9	40	Ah09_117710500	Ah09_117710533	11	80	Ah11_144143690	Ah11_144131406	6.1928	34.1805	1.8264	1.9119	1.8355
	Canopy temperature (oC)	L2	Rainy 2018	12	40	Ah12_12942049	Ah12_11128024	16	10	Ah16_77480103	Ah16_100255944	5.7064	34.1805	-3.0171	-3.2289	2.9568
	Canopy temperature (oC)	L2	Rainy 2018	3	50	Ah03_11465956	Ah03_31688785	14	80	Ah14_132351326	Ah14_1739116	14.8471	34.1648	-1.8426	1.8731	-1.8592
	Leaf dry weight (g plant-1)	L2	Post rainy 2017-18	1	10	Ah01_38931594	Ah01_38928364	3	40	Ah03_996349	Ah03_39482436	5.5905	34.1093	-4.9453	-3.718	4.4413
	Canopy temperature (oC)	L2	Rainy 2018	3	40	Ah03_996349	Ah03_39482436	12	100	Ah12_35005363	Ah12_39052433	14.5444	34.0831	-1.8123	1.8989	-1.93
	Number of secondary branches	L2	Rainy 2018	18	10	Ah18_3399929	Ah18_3399867	18	20	Ah18_3399929	Ah18_3399867	3.2858	34.0191	0.2831	-0.2248	-0.3006
	Canopy temperature (oC)	L2	Rainy 2018	15	80	Ah15_26255057	Ah15_26251309	16	10	Ah16_77480103	Ah16_100255944	6.6386	33.9606	-1.7815	-1.9347	1.7678
	Canopy temperature (oC)	L2	Rainy 2018	2	70	Ah02_2697303	Ah02_2703097	20	140	Ah20_143925737	Ah20_135163340	8.5099	33.9575	-2.991	-3.2375	2.9717
	Leaf dry weight (g plant-1)	L2	Post rainy 2017-18	3	40	Ah03_996349	Ah03_39482436	8	40	Ah08_25283218	Ah08_10640559	4.7793	33.9507	-3.0193	5.0663	-5.2993
	Number of secondary branches	L2	Rainy 2018	2	40	Ah02_2746502	Ah02_2746718	18	10	Ah18_3399929	Ah18_3399867	4.5062	33.9449	-0.2794	0.3043	-0.2678
	Canopy temperature (oC)	L2	Rainy 2018	9	30	Ah09_117709618	Ah09_117709632	19	80	Ah19_16236745	Ah19_155179123	6.2599	33.9166	1.4789	-1.4224	-1.4377
	Leaf dry weight (g plant-1)	L2	Post rainy 2017-18	3	40	Ah03_996349	Ah03_39482436	18	80	Ah18_25332790	Ah18_25332858	5.2052	33.8798	-3.6952	-4.5736	4.7626
	Number of secondary branches	L2	Rainy 2018	2	30	Ah02_2746512	Ah02_2746515	20	160	Ah20_143291429	Ah20_134973352	4.4209	33.7606	0.2886	-0.2933	-0.2572
	Leaf dry weight (g plant-1)	L2	Post rainy 2017-18	3	40	Ah03_996349	Ah03_39482436	6	20	Ah06_21260585	Ah06_3839543	4.6385	33.6583	-3.4456	4.7005	-4.8393
	Leaf dry weight (g plant-1)	L2	Post rainy 2017-18	3	40	Ah03_996349	Ah03_39482436	4	30	Ah04_123397348	Ah04_123473377	7.1449	33.6247	-3.3887	-4.7453	4.7593
	Leaf dry weight (g plant-1)	L2	Post rainy 2017-18	3	40	Ah03_996349	Ah03_39482436	15	90	Ah15_155617677	Ah15_26251219	4.7663	33.5245	-3.167	4.69	-5.0899
	Leaf dry weight (g plant-1)	L2	Post rainy 2017-18	14	70	Ah14_8773288	Ah14_9770476	20	80	Ah20_143958152	Ah20_126358897	4.6821	33.5125	-2.8342	2.653	-4.0364
	Canopy temperature (oC)	L2	Rainy 2018	6	20	Ah06_21260585	Ah06_3839543	11	70	Ah11_144143762	Ah11_144143709	8.6818	33.4549	-2.2152	2.2723	-2.1199
	Canopy temperature (oC)	L2	Rainy 2018	8	20	Ah08_27217002	Ah08_26119436	16	20	Ah16_100255944	Ah16_4269467	14.3463	33.3669	-2.1952	-2.2643	2.1351
	Number of secondary branches	L2	Rainy 2018	19	170	Ah19_1368394	Ah19_155136447	20	160	Ah20_143291429	Ah20_134973352	5.5643	33.3457	0.2625	-0.3155	-0.2655
	Canopy temperature (oC)	L2	Rainy 2018	2	70	Ah02_2697303	Ah02_2703097	8	10	Ah08_32180704	Ah08_27217002	9.6645	33.1973	-3.0122	-3.2065	3.0283
	Canopy temperature (oC)	L2	Rainy 2018	6	40	Ah06_3839528	Ah06_3786618	20	160	Ah20_143291429	Ah20_134973352	14.9678	33.1784	-3.1795	-2.9675	3.2507
	Canopy temperature (oC)	L2	Rainy 2018	10	40	Ah10_79261332	Ah10_60029979	18	40	Ah18_3400041	Ah18_25332643	3.9801	33.1659	-1.8036	1.5723	-1.5605
	Canopy temperature (oC)	L2	Rainy 2018	5	60	Ah05_114994018	Ah05_110947761	18	40	Ah18_3400041	Ah18_25332643	7.4576	33.0591	-2.3272	2.2377	-2.1745
	Number of secondary branches	L2	Rainy 2018	6	10	Ah06_21260585	Ah06_3839543	20	160	Ah20_143291429	Ah20_134973352	4.7867	32.9905	0.2725	-0.3249	-0.2617
	Canopy temperature (oC)	L2	Rainy 2018	1	20	Ah01_38928362	Ah01_38928357	6	40	Ah06_3839528	Ah06_3786618	10.3613	32.9837	3.2117	-3.0008	-3.0839
	Canopy temperature (oC)	L2	Rainy 2018	6	10	Ah06_21260585	Ah06_3839543	18	30	Ah18_3399867	Ah18_3400041	6.8766	32.9585	-3.1344	2.9914	-3.1853
	Number of secondary branches	L2	Rainy 2018	15	90	Ah15_155617677	Ah15_26251219	18	50	Ah18_25332643	Ah18_25332789	7.3885	32.942	-0.3283	0.3497	-0.3953
	Leaf dry weight (g plant-1)	L2	Post rainy 2017-18	3	40	Ah03_996349	Ah03_39482436	14	30	Ah14_132351389	Ah14_11643597	6.3232	32.9108	-3.7495	-4.9325	4.6024
	Canopy temperature (oC)	L2	Rainy 2018	2	70	Ah02_2697303	Ah02_2703097	14	70	Ah14_8773288	Ah14_9770476	9.5562	32.902	-3.0246	-3.1899	3.0226
	Canopy temperature (oC)	L2	Rainy 2018	14	70	Ah14_8773288	Ah14_9770476	20	60	Ah20_126360937	Ah20_126353647	10.4255	32.8706	-3.189	3.0246	-3.0244
	Canopy temperature (oC)	L2	Rainy 2018	6	20	Ah06_21260585	Ah06_3839543	18	30	Ah18_3399867	Ah18_3400041	10.6584	32.814	-3.1672	2.9893	-3.1443
	Canopy temperature (oC)	L2	Rainy 2018	10	10	Ah10_80290186	Ah10_80290200	15	40	Ah15_57473659	Ah15_73661777	5.1236	32.7512	3.017	-3.0876	-3.1525
	Canopy temperature (oC)	L2	Rainy 2018	6	10	Ah06_21260585	Ah06_3839543	8	20	Ah08_27217002	Ah08_26119436	8.4752	32.7292	-2.1762	-2.2345	2.2078
	Canopy temperature (oC)	L2	Rainy 2018	14	70	Ah14_8773288	Ah14_9770476	18	40	Ah18_3400041	Ah18_25332643	7.4598	32.7104	-3.146	3.0876	-2.9962
	Leaf dry weight (g plant-1)	L2	Post rainy 2017-18	4	10	Ah04_124629312	Ah04_123397359	5	60	Ah05_114994018	Ah05_110947761	3.6308	32.71	3.6159	-3.0777	-3.178
	Canopy temperature (oC)	L2	Rainy 2018	8	20	Ah08_27217002	Ah08_26119436	18	50	Ah18_25332643	Ah18_25332789	13.2529	32.7072	-2.2375	2.1782	-2.1961
	Number of secondary branches	L2	Rainy 2018	17	50	Ah17_103081209	Ah17_106657712	20	160	Ah20_143291429	Ah20_134973352	6.8764	32.6894	0.2661	-0.3666	-0.2979
	Canopy temperature (oC)	L2	Rainy 2018	5	60	Ah05_114994018	Ah05_110947761	15	40	Ah15_57473659	Ah15_73661777	3.0589	32.6067	3.0153	-3.0506	-3.1603
	Canopy temperature (oC)	L2	Rainy 2018	6	20	Ah06_21260585	Ah06_3839543	9	40	Ah09_117710500	Ah09_117710533	12.4759	32.5847	-3.1355	3.095	-3.0136
	Canopy temperature (oC)	L2	Rainy 2018	1	110	Ah01_38930824	Ah01_249115	7	50	Ah07_76081231	Ah07_76021033	11.7535	32.4779	-3.133	3.0168	-3.1448
	Canopy temperature (oC)	L2	Rainy 2018	4	130	Ah04_123469576	Ah04_125844645	15	40	Ah15_57473659	Ah15_73661777	10.8328	32.3962	3.1579	-3.0554	-3.0647
	Canopy temperature (oC)	L2	Rainy 2018	3	40	Ah03_996349	Ah03_39482436	19	140	Ah19_155135344	Ah19_155165240	14.4788	32.3397	-3.0345	3.1112	-3.1798
	Canopy temperature (oC)	L2	Rainy 2018	1	110	Ah01_38930824	Ah01_249115	18	10	Ah18_3399929	Ah18_3399867	9.8639	32.3334	-3.101	3.1201	-3.0265
	Canopy temperature (oC)	L2	Rainy 2018	2	50	Ah02_2699605	Ah02_523153	5	20	Ah05_114993346	Ah05_114994210	6.6371	32.324	-3.0796	3.1447	-3.0547
	Canopy temperature (oC)	L2	Rainy 2018	10	60	Ah20_46617908	Ah10_96266377	19	140	Ah19_155135344	Ah19_155165240	9.1429	32.3209	-3.0581	3.0825	-3.1599
	Canopy temperature (oC)	L2	Rainy 2018	2	50	Ah02_2699605	Ah02_523153	12	30	Ah12_12348612	Ah12_6108508	6.1638	32.2549	-3.1024	-3.0513	3.1453
	Canopy temperature (oC)	L2	Rainy 2018	9	40	Ah09_117710500	Ah09_117710533	13	10	Ah13_31562323	Ah13_113249359	9.8286	32.1669	3.1192	-3.0418	-3.1158
	Canopy temperature (oC)	L2	Rainy 2018	15	40	Ah15_57473659	Ah15_73661777	18	10	Ah18_3399929	Ah18_3399867	12.2537	32.1387	-3.0839	3.1209	-3.0523
	Canopy temperature (oC)	L2	Rainy 2018	1	110	Ah01_38930824	Ah01_249115	15	40	Ah15_57473659	Ah15_73661777	14.5545	32.1324	-3.112	-3.0487	3.1299
	Canopy temperature (oC)	L2	Rainy 2018	3	50	Ah03_11465956	Ah03_31688785	20	60	Ah20_126360937	Ah20_126353647	15.8117	32.1167	-3.1538	3.028	-3.0476
	Canopy temperature (oC)	L2	Rainy 2018	11	80	Ah11_144143690	Ah11_144131406	15	40	Ah15_57473659	Ah15_73661777	13.405	32.0915	3.1252	-3.0705	-3.0661
	Canopy temperature (oC)	L2	Rainy 2018	1	60	Ah01_5491601	Ah01_38929419	20	60	Ah20_126360937	Ah20_126353647	10.3432	32.0601	-3.0724	3.0879	-3.1271
	Canopy temperature (oC)	L2	Rainy 2018	1	110	Ah01_38930824	Ah01_249115	13	10	Ah13_31562323	Ah13_113249359	9.2779	32.0507	-3.1229	-3.0651	3.0708
	Leaf dry weight (g plant-1)	L2	Post rainy 2017-18	3	40	Ah03_996349	Ah03_39482436	19	130	Ah19_155135309	Ah19_155127338	6.929	32.0255	-4.1967	-4.392	4.886
	Canopy temperature (oC)	L2	Rainy 2018	1	110	Ah01_38930824	Ah01_249115	2	70	Ah02_2697303	Ah02_2703097	12.7061	32.0067	-3.1116	-3.0615	3.102
	Canopy temperature (oC)	L2	Rainy 2018	15	40	Ah15_57473659	Ah15_73661777	20	60	Ah20_126360937	Ah20_126353647	14.2316	31.9942	-3.1133	3.0638	-3.0912
	Canopy temperature (oC)	L2	Rainy 2018	1	60	Ah01_5491601	Ah01_38929419	9	40	Ah09_117710500	Ah09_117710533	13.8399	31.9816	-3.0712	3.111	-3.0801
	Leaf dry weight (g plant-1)	L2	Post rainy 2017-18	3	40	Ah03_996349	Ah03_39482436	5	20	Ah05_114993346	Ah05_114994210	6.1606	31.9711	-3.5452	-4.9372	4.5956
	Canopy temperature (oC)	L2	Rainy 2018	2	70	Ah02_2697303	Ah02_2703097	15	40	Ah15_57473659	Ah15_73661777	14.9138	31.969	-3.0895	-3.0814	3.1065
	Canopy temperature (oC)	L2	Rainy 2018	9	40	Ah09_117710500	Ah09_117710533	15	40	Ah15_57473659	Ah15_73661777	13.321	31.969	3.1073	-3.0766	-3.0772
	Canopy temperature (oC)	L2	Rainy 2018	15	40	Ah15_57473659	Ah15_73661777	19	20	Ah19_155174116	Ah19_155172354	9.5981	31.9596	-3.0992	3.0806	-3.0847
	Number of secondary branches	L2	Rainy 2018	14	60	Ah14_132517179	Ah14_8773288	20	160	Ah20_143291429	Ah20_134973352	5.0011	31.8951	-0.2861	-0.3346	0.2687
	Number of primary branches	L2	Rainy 2019	4	40	Ah04_123480432	Ah04_124566470	5	60	Ah05_114994018	Ah05_110947761	3.1563	31.4729	-0.2857	-0.3411	0.351
	Number of secondary branches	L2	Rainy 2018	11	60	Ah11_144130601	Ah11_144152240	15	90	Ah15_155617677	Ah15_26251219	5.1253	31.3832	0.3782	-0.3086	-0.3698
	Leaf dry weight (g plant-1)	L2	Post rainy 2017-18	1	60	Ah01_5491601	Ah01_38929419	2	40	Ah02_2746502	Ah02_2746718	7.2018	30.8926	-3.8032	-3.4094	4.4067
	Canopy temperature (oC)	L2	Rainy 2018	2	70	Ah02_2697303	Ah02_2703097	11	80	Ah11_144143690	Ah11_144131406	4.1348	30.6465	-0.9781	0.9353	-1.0691
	Number of secondary branches	L2	Rainy 2018	15	90	Ah15_155617677	Ah15_26251219	19	150	Ah19_155165184	Ah19_155136523	6.6005	30.3931	-0.3056	0.3363	-0.3623
	Canopy temperature (oC)	L2	Rainy 2018	19	80	Ah19_16236745	Ah19_155179123	20	60	Ah20_126360937	Ah20_126353647	8.1574	30.2476	-1.8109	1.8294	-1.8467
	Leaf dry weight (g plant-1)	L2	Post rainy 2017-18	2	40	Ah02_2746502	Ah02_2746718	19	90	Ah19_147765098	Ah19_148048071	4.1392	30.1147	-3.8167	-3.5609	4.4929
	Number of secondary branches	L2	Rainy 2018	6	40	Ah06_3839528	Ah06_3786618	18	50	Ah18_25332643	Ah18_25332789	3.7959	29.7697	-0.3536	0.3167	-0.3546
	Number of secondary branches	L2	Rainy 2018	7	10	Ah07_76081288	Ah07_76018275	20	160	Ah20_143291429	Ah20_134973352	5.9917	29.6079	0.2577	-0.3378	-0.2937
	Leaf dry weight (g plant-1)	L2	Post rainy 2017-18	2	40	Ah02_2746502	Ah02_2746718	3	40	Ah03_996349	Ah03_39482436	7.167	29.4771	-4.3402	-3.6181	4.8681
	Number of secondary branches	L2	Rainy 2018	7	60	Ah07_76021033	Ah07_76020819	15	90	Ah15_155617677	Ah15_26251219	7.3563	29.4134	0.3741	-0.3532	-0.3806
	Canopy temperature (oC)	L2	Rainy 2018	1	60	Ah01_5491601	Ah01_38929419	19	90	Ah19_147765098	Ah19_148048071	5.8053	29.39	-1.4689	-1.4984	1.5445
	Number of secondary branches	L2	Rainy 2018	2	40	Ah02_2746502	Ah02_2746718	15	90	Ah15_155617677	Ah15_26251219	4.8968	29.2484	-0.3659	-0.3283	0.3736
	Canopy temperature (oC)	L2	Rainy 2018	7	70	Ah07_76030744	Ah07_76030786	15	90	Ah15_155617677	Ah15_26251219	7.5633	29.1356	2.0763	-2.017	-2.1513
	Number of secondary branches	L2	Rainy 2018	6	40	Ah06_3839528	Ah06_3786618	7	50	Ah07_76081231	Ah07_76021033	5.7956	29.0282	-0.3532	0.2729	-0.3473
	Canopy temperature (oC)	L3	Post Rainy _2019-2020	2	10	Ah02_2746569	Ah02_2746486	19	90	Ah19_147765098	Ah19_148048071	6.0183	28.9732	1.2423	0.6118	-1.2569
	Leaf dry weight (g plant-1)	L2	Post rainy 2017-18	3	40	Ah03_996349	Ah03_39482436	17	80	Ah17_106657681	Ah17_106657659	5.3948	28.0406	-3.9528	-3.9886	5.0405
	Number of secondary branches	L2	Rainy 2018	7	50	Ah07_76081231	Ah07_76021033	8	20	Ah08_27217002	Ah08_26119436	6.4814	27.972	0.4262	-0.3724	-0.4975
	Heat use efficiency	L2	Rainy 2018	1	50	Ah01_38929475	Ah01_5491601	20	160	Ah20_143291429	Ah20_134973352	4.2769	27.8912	-0.1045	-0.1102	0.1487
	Number of secondary branches	L2	Rainy 2018	1	40	Ah01_38928302	Ah01_593934	7	50	Ah07_76081231	Ah07_76021033	7.2461	27.624	-0.3399	0.299	-0.3891
	Leaf dry weight (g plant-1)	L2	Post rainy 2017-18	10	40	Ah10_79261332	Ah10_60029979	20	80	Ah20_143958152	Ah20_126358897	3.4081	27.6146	-3.1013	1.8226	-2.7188
	Number of secondary branches	L2	Rainy 2018	16	20	Ah16_100255944	Ah16_4269467	19	90	Ah19_147765098	Ah19_148048071	3.8906	27.5878	-0.267	-0.2983	0.306
	Leaf dry weight (g plant-1)	L2	Post rainy 2017-18	11	60	Ah11_144130601	Ah11_144152240	20	140	Ah20_143925737	Ah20_135163340	5.9542	27.4757	4.4018	-3.1613	-4.1213
	Leaf dry weight (g plant-1)	L2	Post rainy 2017-18	3	40	Ah03_996349	Ah03_39482436	11	60	Ah11_144130601	Ah11_144152240	5.6702	27.4461	-3.4972	4.7969	-4.5197
	Number of secondary branches	L2	Rainy 2018	10	10	Ah10_80290186	Ah10_80290200	20	60	Ah20_126360937	Ah20_126353647	6.1397	27.3588	-0.2544	0.2728	-0.2888
	Number of secondary branches	L2	Rainy 2018	6	40	Ah06_3839528	Ah06_3786618	16	10	Ah16_77480103	Ah16_100255944	3.353	27.2048	-0.3539	-0.3225	0.3492
	Leaf dry weight (g plant-1)	L2	Post rainy 2017-18	12	30	Ah12_12348612	Ah12_6108508	19	70	Ah19_155168461	Ah19_1478274	3.2856	26.7271	-3.1607	-3.1053	4.083
	Leaf dry weight (g plant-1)	L2	Post rainy 2017-18	11	60	Ah11_144130601	Ah11_144152240	19	90	Ah19_147765098	Ah19_148048071	4.4949	26.557	3.2182	-2.4682	-3.6396
	Canopy temperature (oC)	L3	Post Rainy _2019-2020	6	20	Ah06_21260585	Ah06_3839543	19	90	Ah19_147765098	Ah19_148048071	3.7979	26.4546	0.8277	0.5964	-1.275
	Leaf dry weight (g plant-1)	L2	Post rainy 2017-18	5	60	Ah05_114994018	Ah05_110947761	12	30	Ah12_12348612	Ah12_6108508	3.3759	26.4358	-4.2272	-3.8921	4.4454
	Leaf dry weight (g plant-1)	L2	Post Rainy 2020-21	1	100	Ah01_38930824	Ah01_249115	13	10	Ah13_31562323	Ah13_113249359	3.2852	26.4212	-0.0214	-0.0187	0.0244
	Number of secondary branches	L2	Rainy 2018	7	50	Ah07_76081231	Ah07_76021033	19	90	Ah19_147765098	Ah19_148048071	6.678	26.1573	0.3424	-0.3993	-0.3962
	Number of secondary branches	L2	Rainy 2019	3	120	Ah03_126795083	Ah03_143434398	13	50	Ah13_121981237	Ah13_14018228	3.9661	25.8711	-0.319	-0.3612	0.3677
	Number of secondary branches	L2	Rainy 2018	7	50	Ah07_76081231	Ah07_76021033	20	140	Ah20_143925737	Ah20_135163340	10.0349	25.7579	0.3165	-0.3425	-0.3914
	Leaf dry weight (g plant-1)	L2	Post rainy 2017-18	1	60	Ah01_5491601	Ah01_38929419	20	140	Ah20_143925737	Ah20_135163340	6.0116	25.7129	-4.6082	-3.9767	4.7279
	Leaf dry weight (g plant-1)	L2	Post rainy 2017-18	12	30	Ah12_12348612	Ah12_6108508	15	40	Ah15_57473659	Ah15_73661777	3.076	25.6834	-3.9571	-3.9129	4.4755
	Leaf dry weight (g plant-1)	L2	Post rainy 2017-18	7	50	Ah07_76081231	Ah07_76021033	20	140	Ah20_143925737	Ah20_135163340	4.3283	25.4147	3.7349	-4.5108	-5.4658
	Number of primary branches	L2	Rainy 2018	7	60	Ah07_76021033	Ah07_76020819	19	90	Ah19_147765098	Ah19_148048071	3.4289	25.3363	0.4138	-0.3345	-0.3157
	Leaf dry weight (g plant-1)	L2	Post rainy 2017-18	2	40	Ah02_2746502	Ah02_2746718	20	140	Ah20_143925737	Ah20_135163340	3.5492	25.3265	-4.2545	-3.6952	4.6242
	Leaf dry weight (g plant-1)	L2	Post rainy 2017-18	19	70	Ah19_155168461	Ah19_1478274	20	80	Ah20_143958152	Ah20_126358897	4.1314	25.3118	-2.5879	2.6344	-3.7187
	Leaf dry weight (g plant-1)	L2	Post rainy 2017-18	5	60	Ah05_114994018	Ah05_110947761	20	140	Ah20_143925737	Ah20_135163340	6.0411	25.3021	-4.8451	-4.1378	5.0017
	Leaf dry weight (g plant-1)	L2	Post rainy 2017-18	4	130	Ah04_123469576	Ah04_125844645	20	140	Ah20_143925737	Ah20_135163340	3.4003	25.3012	4.2474	-3.0902	-4.0665
	Number of secondary branches	L2	Rainy 2018	6	40	Ah06_3839528	Ah06_3786618	15	30	Ah15_26456454	Ah15_155618250	3.427	24.9969	-0.3408	0.2975	-0.3197
	Number of secondary branches	L2	Rainy 2018	9	50	Ah09_117711151	Ah09_117711232	20	160	Ah20_143291429	Ah20_134973352	6.4042	24.9548	0.2569	-0.336	-0.3113
	Number of secondary branches	L2	Rainy 2018	7	40	Ah07_78394881	Ah07_76028454	13	10	Ah13_31562323	Ah13_113249359	3.5011	24.92	0.1568	-0.2546	-0.2674
	Leaf area (cm2)	L2	Post Rainy 2020-2021	3	130	Ah03_143434398	Ah03_142323610	20	160	Ah20_143291429	Ah20_134973352	4.0664	24.7223	4.6027	-1.557	-4.9571
	Number of secondary branches	L2	Rainy 2018	8	20	Ah08_27217002	Ah08_26119436	16	10	Ah16_77480103	Ah16_100255944	3.344	24.6028	-0.3382	-0.3991	0.436
	Leaf dry weight (g plant-1)	L2	Post rainy 2017-18	3	50	Ah03_11465956	Ah03_31688785	20	80	Ah20_143958152	Ah20_126358897	6.9505	24.5144	-4.6992	5.2992	-5.9853
	Leaf dry weight (g plant-1)	L2	Post Rainy 2020-21	14	70	Ah14_8773288	Ah14_9770476	20	20	Ah20_126359973	Ah20_143886588	3.6499	24.4143	-0.0205	0.0202	-0.0279
	Leaf dry weight (g plant-1)	L2	Post rainy 2017-18	15	70	Ah15_26509963	Ah15_155618150	20	20	Ah20_126359973	Ah20_143886588	3.5248	24.31	-2.6749	3.2603	-2.7764
	Leaf area (cm2)	L2	Post Rainy 2020-2021	13	10	Ah13_31562323	Ah13_113249359	20	160	Ah20_143291429	Ah20_134973352	3.1171	24.2916	-4.2475	-2.3136	5.3484
	Number of secondary branches	L2	Rainy 2019	13	50	Ah13_121981237	Ah13_14018228	19	90	Ah19_147765098	Ah19_148048071	4.011	24.0258	-0.3654	-0.2838	0.4127
	Number of primary branches	L2	Rainy 2018	4	110	Ah04_123469606	Ah04_124564649	20	160	Ah20_143291429	Ah20_134973352	3.7836	23.7791	-0.4107	-0.3704	0.5341
	Leaf area (cm2)	L2	Post Rainy 2020-2021	17	20	Ah17_3022700	Ah17_26418947	20	160	Ah20_143291429	Ah20_134973352	3.9247	23.7054	-3.9789	-1.7891	5.0039
	Leaf dry weight (g plant-1)	L2	Post rainy 2017-18	8	20	Ah08_27217002	Ah08_26119436	19	20	Ah19_155174116	Ah19_155172354	4.1021	23.5809	-4.7323	5.4067	-5.7337
	Number of primary branches	L2	Post rainy 2018-19	10	30	Ah10_80287745	Ah10_79261332	20	110	Ah20_126356127	Ah20_139335402	4.1829	23.4089	-0.0988	-0.262	0.4281
	Number of primary branches	L2	Rainy 2019	3	20	Ah03_34008041	Ah03_71526898	20	160	Ah20_143291429	Ah20_134973352	3.7733	23.3933	-0.472	-0.4231	0.474
	Number of secondary branches	L2	Rainy 2018	18	40	Ah18_3400041	Ah18_25332643	20	160	Ah20_143291429	Ah20_134973352	5.4555	23.0009	0.2625	-0.3979	-0.314
	Heat use efficiency	L2	Rainy 2018	19	90	Ah19_147765098	Ah19_148048071	20	30	Ah20_143683274	Ah20_126357764	4.5714	22.9585	-0.0995	0.0897	-0.1242
	Heat use efficiency	L2	Rainy 2018	3	120	Ah03_126795083	Ah03_143434398	20	160	Ah20_143291429	Ah20_134973352	3.257	22.8983	0.1015	-0.1035	-0.125
	Heat use efficiency	L2	Rainy 2018	2	20	Ah02_2746569	Ah02_2746486	13	50	Ah13_121981237	Ah13_14018228	3.0073	22.5016	-0.075	-0.0705	0.1229
	Number of secondary branches	L2	Rainy 2019	8	10	Ah08_32180704	Ah08_27217002	13	50	Ah13_121981237	Ah13_14018228	4.0064	22.4871	-0.308	-0.3363	0.33
	Number of secondary branches	L2	Rainy 2019	3	120	Ah03_126795083	Ah03_143434398	8	20	Ah08_27217002	Ah08_26119436	4.4897	21.878	-0.4184	-0.4535	0.4511
	Leaf area (cm2)	L2	Post Rainy 2020-2021	14	20	Ah14_132351389	Ah14_11643597	20	160	Ah20_143291429	Ah20_134973352	4.2736	21.8681	-4.7528	-1.4689	4.5995
	Number of secondary branches	L2	Rainy 2019	13	50	Ah13_121981237	Ah13_14018228	16	40	Ah16_11086396	Ah16_140004803	3.9123	21.4312	-0.2133	-0.2101	0.2439
	Leaf dry weight (g plant-1)	L2	Post Rainy 2020-21	19	70	Ah19_155168461	Ah19_1478274	20	60	Ah20_126360937	Ah20_126353647	4.4029	21.0896	-0.0287	0.022	-0.0308
	Number of secondary branches	L2	Rainy 2019	1	110	Ah01_38930824	Ah01_249115	20	160	Ah20_143291429	Ah20_134973352	4.7024	20.9751	-0.5882	-0.6061	0.7666
	Number of primary branches	L2	Rainy 2018	1	60	Ah01_5491601	Ah01_38929419	19	90	Ah19_147765098	Ah19_148048071	3.02	20.7569	-0.2656	-0.4145	0.41
	Heat use efficiency	L2	Rainy 2018	15	20	Ah15_112425796	Ah15_26456434	20	160	Ah20_143291429	Ah20_134973352	3.3638	20.7238	-0.1067	-0.1173	0.1343
	Number of secondary branches	L2	Rainy 2019	8	10	Ah08_32180704	Ah08_27217002	15	90	Ah15_155617677	Ah15_26251219	3.1357	20.6141	-0.3678	-0.3711	0.3656
	Number of secondary branches	L2	Rainy 2019	8	20	Ah08_27217002	Ah08_26119436	20	80	Ah20_143958152	Ah20_126358897	4.0076	20.4856	-0.3217	0.3294	-0.3937
	Number of secondary branches	L2	Rainy 2018	1	110	Ah01_38930824	Ah01_249115	6	40	Ah06_3839528	Ah06_3786618	3.9937	20.4501	-0.3724	-0.4197	0.4136
	Leaf dry weight (g plant-1)	L2	Post Rainy 2020-21	7	10	Ah07_76081288	Ah07_76018275	8	20	Ah08_27217002	Ah08_26119436	4.2519	20.4358	0.0296	-0.0233	-0.0332
	Leaf dry weight (g plant-1)	L2	Post Rainy 2020-21	8	20	Ah08_27217002	Ah08_26119436	20	170	Ah20_143291429	Ah20_134973352	5.1662	20.3155	-0.0633	-0.0465	0.0577
	Leaf dry weight (g plant-1)	L2	Post rainy 2017-18	1	60	Ah01_5491601	Ah01_38929419	15	40	Ah15_57473659	Ah15_73661777	3.9442	20.2571	-3.8891	-3.4945	4.3786
	Leaf dry weight (g plant-1)	L2	Post rainy 2017-18	8	20	Ah08_27217002	Ah08_26119436	15	70	Ah15_26509963	Ah15_155618150	3.1045	20.2266	-4.5489	-5.8275	5.8723
	Heat use efficiency	L2	Rainy 2018	16	40	Ah16_11086396	Ah16_140004803	20	160	Ah20_143291429	Ah20_134973352	3.1466	20.0032	0.1036	-0.1281	-0.1202
	Leaf dry weight (g plant-1)	L2	Post rainy 2018-19	7	40	Ah07_78394881	Ah07_76028454	14	60	Ah14_132517179	Ah14_8773288	3.3654	19.778	0.8283	-1.1416	-1.2342
	Canopy temperature (oC)	L2	Post Rainy 2020_21	2	20	Ah02_2746569	Ah02_2746486	11	110	Ah11_144152132	Ah11_144151918	4.829	19.751	0.238	-0.2292	0.5743
	Leaf dry weight (g plant-1)	L2	Post rainy 2017-18	12	30	Ah12_12348612	Ah12_6108508	20	140	Ah20_143925737	Ah20_135163340	3.5461	19.6459	-2.9051	-2.3191	3.6159
	Number of secondary branches	L2	Rainy 2018	3	50	Ah03_11465956	Ah03_31688785	4	70	Ah04_123380793	Ah04_123380754	3.931	19.5822	-0.3738	0.4089	-0.4203
	Leaf dry weight (g plant-1)	L2	Post Rainy 2020-21	8	20	Ah08_27217002	Ah08_26119436	12	30	Ah12_12348612	Ah12_6108508	3.2351	19.2993	-0.0175	0.029	-0.0289
	Leaf area (cm2)	L2	Post Rainy 2020-2021	19	100	Ah19_3542114	Ah19_155179028	20	160	Ah20_143291429	Ah20_134973352	3.0231	19.2484	-4.2099	-1.6568	4.4727
	Canopy temperature (oC)	L2	Post Rainy 2020_21	19	140	Ah19_155135344	Ah19_155165240	20	160	Ah20_143291429	Ah20_134973352	4.5674	19.2018	0.7913	-0.2275	-0.9343
	Leaf dry weight (g plant-1)	L2	Post rainy 2017-18	6	40	Ah06_3839528	Ah06_3786618	7	50	Ah07_76081231	Ah07_76021033	3.8737	19.1763	-4.2267	3.5686	-5.422
	Leaf area (cm2)	L2	Post Rainy 2020-2021	16	20	Ah16_100255944	Ah16_4269467	20	160	Ah20_143291429	Ah20_134973352	4.0359	19.1091	-4.7376	-1.8251	4.1596
	Leaf dry weight (g plant-1)	L2	Post Rainy 2020-21	8	20	Ah08_27217002	Ah08_26119436	15	30	Ah15_26456454	Ah15_155618250	3.3715	18.9673	-0.0261	0.0268	-0.0326
	Leaf area (cm2)	L2	Post Rainy 2020-2021	7	60	Ah07_76021033	Ah07_76020819	20	160	Ah20_143291429	Ah20_134973352	4.1949	18.8872	4.0578	-1.2973	-4.7899
	Number of primary branches	L2	Rainy 2018	8	20	Ah08_27217002	Ah08_26119436	14	90	Ah14_132351326	Ah14_1739116	3.5959	18.8022	-0.561	0.4438	-0.4809
	Heat use efficiency	L2	Post rainy 2018-19	3	130	Ah03_143434398	Ah03_142323610	12	30	Ah12_12348612	Ah12_6108508	3.1493	18.4707	-0.0849	-0.0202	0.0618
	Number of primary branches	L2	Post rainy 2018-19	17	20	Ah17_3022700	Ah17_26418947	20	100	Ah20_143957948	Ah20_126356143	3.2996	18.2847	0.0209	-0.2192	0.3229
	Number of primary branches	L2	Post rainy 2017-18	10	30	Ah10_80287745	Ah10_79261332	19	130	Ah19_155135309	Ah19_155127338	3.3224	18.1998	-0.2535	-0.2416	0.3335
	Leaf dry weight (g plant-1)	L2	Post Rainy 2020-21	3	30	Ah03_113471481	Ah03_23484290	8	20	Ah08_27217002	Ah08_26119436	4.4212	17.8194	-0.0536	-0.0586	0.051
	Number of secondary branches	L2	Rainy 2019	3	40	Ah03_996349	Ah03_39482436	19	90	Ah19_147765098	Ah19_148048071	3.407	17.7386	-0.5965	-0.5774	0.6854
	Canopy temperature (oC)	L2	Post Rainy 2020_21	7	10	Ah07_76081288	Ah07_76018275	20	160	Ah20_143291429	Ah20_134973352	3.1704	17.6951	0.822	-0.3058	-0.9084
	Membrane injury index (%)	L2	Rainy 2019	7	60	Ah07_76021033	Ah07_76020819	15	70	Ah15_26509963	Ah15_155618150	4.4229	17.6362	0.5678	-0.7391	-0.8472
	Heat use efficiency	L2	Rainy 2018	1	50	Ah01_38929475	Ah01_5491601	3	20	Ah03_34008041	Ah03_71526898	3.0327	17.6003	0.0701	-0.0255	-0.0963
	Leaf dry weight (g plant-1)	L2	Post Rainy 2020-21	4	50	Ah04_123380848	Ah04_123473180	19	170	Ah19_1368394	Ah19_155136447	3.5373	17.5369	0.0103	-0.0155	-0.0206
	Leaf dry weight (g plant-1)	L2	Post Rainy 2020-21	8	20	Ah08_27217002	Ah08_26119436	11	80	Ah11_144143690	Ah11_144131406	4.3616	17.3151	-0.0571	0.0493	-0.0518
	Leaf dry weight (g plant-1)	L2	Post Rainy 2020-21	8	20	Ah08_27217002	Ah08_26119436	9	50	Ah09_117711151	Ah09_117711232	3.581	17.2746	-0.0576	0.0513	-0.0514
	Canopy temperature (oC)	L3	Post Rainy _2019-2020	1	50	Ah01_38929475	Ah01_5491601	10	40	Ah10_79261332	Ah10_60029979	3.0117	17.1564	0.579	0.1613	-0.8311
	Number of secondary branches	L2	Rainy 2018	6	40	Ah06_3839528	Ah06_3786618	19	120	Ah19_155127385	Ah19_155127364	3.7338	17.145	-0.1859	0.1997	-0.2293
	Leaf dry weight (g plant-1)	L2	Post Rainy 2020-21	10	20	Ah10_80262894	Ah10_80287745	20	160	Ah20_143291429	Ah20_134973352	4.1956	17.0402	-0.0531	-0.0565	0.0555
	Leaf dry weight (g plant-1)	L2	Post Rainy 2020-21	1	110	Ah01_38930824	Ah01_249115	20	170	Ah20_143291429	Ah20_134973352	4.9881	16.9958	-0.0732	-0.0579	0.0688
	Leaf area (cm2)	L2	Post Rainy 2020-2021	1	30	Ah01_38928302	Ah01_593934	4	10	Ah04_124629312	Ah04_123397359	3.0354	16.9768	-0.7789	0.363	-2.3268
	Leaf dry weight (g plant-1)	L2	Post Rainy 2020-21	13	10	Ah13_31562323	Ah13_113249359	20	160	Ah20_143291429	Ah20_134973352	4.559	16.9363	-0.0548	-0.0559	0.0536
	Leaf area (cm2)	L2	Post Rainy 2020-2021	11	90	Ah11_59699966	Ah11_55164426	20	160	Ah20_143291429	Ah20_134973352	3.3136	16.9267	-3.8679	-0.9751	4.1474
	Leaf dry weight (g plant-1)	L2	Post Rainy 2020-21	3	30	Ah03_113471481	Ah03_23484290	20	160	Ah20_143291429	Ah20_134973352	4.489	16.7488	-0.0564	-0.0526	0.0551
	Leaf dry weight (g plant-1)	L2	Post Rainy 2020-21	4	40	Ah04_123480432	Ah04_124566470	20	160	Ah20_143291429	Ah20_134973352	3.3854	16.7184	-0.0543	-0.0561	0.0535
	Leaf dry weight (g plant-1)	L2	Post Rainy 2020-21	8	20	Ah08_27217002	Ah08_26119436	19	20	Ah19_155174116	Ah19_155172354	4.4742	16.6512	-0.0402	0.0377	-0.0381
	Leaf dry weight (g plant-1)	L2	Post rainy 2017-18	7	30	Ah07_76018339	Ah07_78345152	8	20	Ah08_27217002	Ah08_26119436	4.0449	16.5603	5.2386	-4.926	-6.3546
	Leaf area (cm2)	L2	Post Rainy 2020-2021	15	40	Ah15_57473659	Ah15_73661777	20	160	Ah20_143291429	Ah20_134973352	3.824	16.506	-4.5471	-2.8442	5.1737
	Number of secondary branches	L2	Rainy 2019	3	40	Ah03_996349	Ah03_39482436	17	30	Ah17_3022700	Ah17_26418947	4.1352	16.488	-0.5821	-0.5659	0.6109
	Leaf dry weight (g plant-1)	L2	Post Rainy 2020-21	19	40	Ah19_155170119	Ah19_155172719	20	120	Ah20_126341226	Ah20_143925890	3.1682	16.467	-0.0001	0.0024	-0.0188
	Leaf dry weight (g plant-1)	L2	Post rainy 2017-18	8	20	Ah08_27217002	Ah08_26119436	19	70	Ah19_155168461	Ah19_1478274	3.3916	16.4376	-4.3944	-5.4639	5.6745
	Leaf dry weight (g plant-1)	L2	Rainy 2018	1	110	Ah01_38930824	Ah01_249115	20	140	Ah20_143925737	Ah20_135163340	3.0627	16.3215	1.3234	0.6086	-0.8915
	Heat use efficiency	L2	Rainy 2018	14	40	Ah14_132351389	Ah14_11643597	20	170	Ah20_143291429	Ah20_134973352	3.139	16.2435	-0.0776	-0.0869	0.1036
	Leaf area (cm2)	L2	Post Rainy 2020-2021	3	120	Ah03_126795083	Ah03_143434398	16	10	Ah16_77480103	Ah16_100255944	3.0137	16.1963	1.471	-0.8045	-2.5608
	Leaf dry weight (g plant-1)	L2	Post Rainy 2020-21	7	50	Ah07_76081231	Ah07_76021033	19	70	Ah19_155168461	Ah19_1478274	3.7423	16.1254	0.0213	-0.0232	-0.0245
	Number of primary branches	L2	Rainy 2018	19	140	Ah19_155135344	Ah19_155165240	20	110	Ah20_126356127	Ah20_139335402	3.0327	15.8918	0.208	-0.1894	-0.2739
	Canopy temperature (oC)	L2	Post Rainy 2020_21	8	10	Ah08_32180704	Ah08_27217002	19	100	Ah19_3542114	Ah19_155179028	4.5973	15.8837	0.0595	-0.306	0.5613
	Leaf area (cm2)	L2	Post Rainy 2020-2021	2	20	Ah02_2746569	Ah02_2746486	20	160	Ah20_143291429	Ah20_134973352	3.3832	15.8436	-3.994	-1.0201	4.1561
	Number of secondary branches	L2	Post rainy 2017-18	2	20	Ah02_2746569	Ah02_2746486	7	50	Ah07_76081231	Ah07_76021033	3.2759	15.7677	0.495	-0.6653	0.9656
	Canopy temperature (oC)	L3	Post Rainy _2019-2020	3	110	Ah03_126795083	Ah03_143434398	15	70	Ah15_26509963	Ah15_155618150	3.1492	15.6877	-0.1511	-0.1193	0.7778
	Number of primary branches	L2	Rainy 2018	1	100	Ah01_38930824	Ah01_249115	13	30	Ah13_143554239	Ah13_50056114	3.2662	15.6505	-0.2272	-0.2153	0.2932
	Number of secondary branches	L2	Rainy 2018	6	40	Ah06_3839528	Ah06_3786618	9	40	Ah09_117710500	Ah09_117710533	3.3713	15.6373	-0.4244	0.3923	-0.3768
	Leaf dry weight (g plant-1)	L2	Post Rainy 2020-21	1	60	Ah01_5491601	Ah01_38929419	8	20	Ah08_27217002	Ah08_26119436	3.0153	15.4539	-0.0403	-0.0446	0.0403
	Leaf dry weight (g plant-1)	L2	Post Rainy 2020-21	7	40	Ah07_78394881	Ah07_76028454	14	90	Ah14_132351326	Ah14_1739116	3.8522	15.3665	0.0102	-0.0137	-0.0176
	Leaf dry weight (g plant-1)	L2	Post rainy 2017-18	1	60	Ah01_5491601	Ah01_38929419	10	60	Ah20_46617908	Ah10_96266377	4.0578	15.3314	-3.6669	-3.5323	3.827
	Number of secondary branches	L2	Rainy 2018	5	70	Ah05_110947761	Ah05_110947767	9	40	Ah09_117710500	Ah09_117710533	3.5906	15.3073	-0.4224	0.4642	-0.4641
	Canopy temperature (oC)	L2	Post Rainy 2020_21	18	10	Ah18_3399929	Ah18_3399867	20	160	Ah20_143291429	Ah20_134973352	3.5777	15.0852	0.8075	-0.3069	-0.8241
	Canopy temperature (oC)	L2	Post Rainy 2020_21	14	70	Ah14_8773288	Ah14_9770476	20	160	Ah20_143291429	Ah20_134973352	3.5016	15.0628	-0.8744	-0.3626	0.8452
	Canopy temperature (oC)	L2	Post Rainy 2020_21	13	30	Ah13_143554239	Ah13_50056114	20	160	Ah20_143291429	Ah20_134973352	4.1991	15.0314	-0.7211	-0.3807	0.8886
	Leaf dry weight (g plant-1)	L2	Post Rainy 2020-21	3	50	Ah03_11465956	Ah03_31688785	18	30	Ah18_3399867	Ah18_3400041	4.2354	14.9775	-0.0624	0.0571	-0.0601
	Heat use efficiency	L2	Post rainy 2018-19	1	80	Ah01_38932929	Ah01_38930824	15	30	Ah15_26456454	Ah15_155618250	3.9951	14.9513	0.0042	0.0059	-0.0692
	Heat use efficiency	L2	Rainy 2018	2	20	Ah02_2746569	Ah02_2746486	20	120	Ah20_126341226	Ah20_143925890	3.3208	14.86	-0.0059	0.017	-0.0827
	Canopy temperature (oC)	L2	Post Rainy 2020_21	9	50	Ah09_117711151	Ah09_117711232	20	160	Ah20_143291429	Ah20_134973352	3.2176	14.5381	0.9098	-0.27	-0.8137
	Leaf dry weight (g plant-1)	L2	Post Rainy 2020-21	15	10	Ah15_74741069	Ah15_112425796	18	30	Ah18_3399867	Ah18_3400041	3.8373	14.4338	-0.0208	0.0213	-0.0286
	Canopy temperature (oC)	L2	Post Rainy 2020_21	6	20	Ah06_21260585	Ah06_3839543	12	30	Ah12_12348612	Ah12_6108508	3.0676	14.1247	0.2485	0.1473	-0.5505
	Leaf dry weight (g plant-1)	L2	Post Rainy 2020-21	1	110	Ah01_38930824	Ah01_249115	20	170	Ah20_143291429	Ah20_134973352	4.0888	14.0701	-0.0607	-0.0569	0.067
	Number of primary branches	L2	Rainy 2018	2	40	Ah02_2746502	Ah02_2746718	20	30	Ah20_143683274	Ah20_126357764	3.0489	14.0609	-0.2435	0.1127	-0.275
	Leaf dry weight (g plant-1)	L2	Post rainy 2017-18	8	20	Ah08_27217002	Ah08_26119436	14	70	Ah14_8773288	Ah14_9770476	3.1568	13.9537	-4.8954	-5.6845	6.095
	Number of secondary branches	L2	Rainy 2019	3	40	Ah03_996349	Ah03_39482436	16	10	Ah16_77480103	Ah16_100255944	4.4916	13.9349	-0.6486	-0.6448	0.7518
	Leaf area (cm2)	L2	Post Rainy 2020-2021	2	20	Ah02_2746569	Ah02_2746486	20	160	Ah20_143291429	Ah20_134973352	3.0383	13.9065	-3.5288	-0.7369	3.9427
	Leaf dry weight (g plant-1)	L2	Post Rainy 2020-21	11	70	Ah11_144143762	Ah11_144143709	20	160	Ah20_143291429	Ah20_134973352	3.0122	13.905	0.0521	-0.0691	-0.0543
	Leaf dry weight (g plant-1)	L2	Post rainy 2018-19	9	20	Ah09_117709552	Ah09_117709598	15	40	Ah15_57473659	Ah15_73661777	3.4371	13.8834	1.1633	-1.0165	-1.4395
	Leaf dry weight (g plant-1)	L2	Post Rainy 2020-21	8	20	Ah08_27217002	Ah08_26119436	11	80	Ah11_144143690	Ah11_144131406	3.1119	13.8716	-0.0316	0.0328	-0.0379
	Heat use efficiency	L2	Post rainy 2018-19	7	30	Ah07_76018339	Ah07_78345152	14	80	Ah14_132351326	Ah14_1739116	3.5239	13.7527	-0.0539	-0.0283	-0.0572
	Number of secondary branches	L2	Rainy 2018	7	40	Ah07_78394881	Ah07_76028454	16	10	Ah16_77480103	Ah16_100255944	4.4552	13.6606	-0.1261	0.1285	0.2027
	Canopy temperature (oC)	L2	Post Rainy 2020_21	5	80	Ah15_26251322	Ah15_155617802	20	160	Ah20_143291429	Ah20_134973352	3.3321	13.6099	-0.7965	-0.3854	0.9015
	Canopy temperature (oC)	L2	Post Rainy 2020_21	1	20	Ah01_38928362	Ah01_38928357	10	40	Ah10_79261332	Ah10_60029979	3.7558	13.56	-0.1592	0.4809	0.4813
	Canopy temperature (oC)	L2	Rainy 2019	1	70	Ah01_38929446	Ah01_38930228	20	110	Ah20_126356127	Ah20_139335402	3.0589	13.5268	0.0466	-0.1439	-0.4648
	Leaf dry weight (g plant-1)	L2	Post rainy 2018-19	4	60	Ah04_125834707	Ah04_123473242	15	40	Ah15_57473659	Ah15_73661777	3.0051	13.2681	0.8418	-0.1548	-1.1314
	Number of secondary branches	L2	Post rainy 2018-19	18	20	Ah18_3399929	Ah18_3399867	19	40	Ah19_155170119	Ah19_155172719	3.6974	13.2296	0.1366	0.2915	0.6555
	Canopy temperature (oC)	L2	Post Rainy 2020_21	16	10	Ah16_77480103	Ah16_100255944	20	160	Ah20_143291429	Ah20_134973352	3.0869	13.0493	-0.828	-0.3475	0.8307
	Leaf dry weight (g plant-1)	L2	Post Rainy 2020-21	17	30	Ah17_3022700	Ah17_26418947	18	30	Ah18_3399867	Ah18_3400041	3.0118	12.9707	-0.0165	0.0102	-0.0215
	Number of primary branches	L2	Post rainy 2018-19	2	60	Ah02_951232	Ah02_2697303	14	10	Ah14_32873763	Ah14_32873755	3.4836	12.9254	-0.0272	0.3615	-0.4568
	Leaf dry weight (g plant-1)	L2	Post Rainy 2020-21	3	40	Ah03_996349	Ah03_39482436	12	100	Ah12_35005363	Ah12_39052433	3.1196	12.8552	-0.0669	0.068	-0.0691
	Heat use efficiency	L2	Post rainy 2018-19	7	40	Ah07_78394881	Ah07_76028454	20	160	Ah20_143291429	Ah20_134973352	3.0581	12.7078	-0.0727	0.0051	0.1123
	Heat use efficiency	L2	Rainy 2018	3	70	Ah03_120524959	Ah03_139941694	4	130	Ah04_123469576	Ah04_125844645	3.3371	12.2697	0.0072	0.0115	-0.0729
	Number of secondary branches	L2	Post rainy 2017-18	4	130	Ah04_123469576	Ah04_125844645	8	10	Ah08_32180704	Ah08_27217002	3.3114	12.0599	-0.2499	0.1276	0.8361
	Number of secondary branches	L2	Post rainy 2018-19	5	70	Ah05_110947761	Ah05_110947767	11	20	Ah11_144135862	Ah11_144152042	3.3213	11.8559	-0.0809	-0.131	0.6421
	Number of primary branches	L2	Post rainy 2017-18	6	10	Ah06_21260585	Ah06_3839543	18	10	Ah18_3399929	Ah18_3399867	3.0841	11.634	0.0628	-0.1692	0.345
	Heat use efficiency	L2	Post rainy 2018-19	15	20	Ah15_112425796	Ah15_26456434	15	60	Ah15_26507704	Ah15_26510830	3.41	11.4257	0.0343	0.0025	-0.0631
	Canopy temperature (oC)	L2	Post Rainy 2020_21	4	120	Ah04_123469633	Ah04_124564730	16	20	Ah16_100255944	Ah16_4269467	4.4705	11.4232	-0.107	0.2366	0.4593
[truncated: 393 more rows]

## Sheet: Supplimentary Table 5 
	Supplementary Table 5. Summary of epistatic interactions identified for agronomic, phenological and physiological traits under heat stress.
	Agronomic Traits	Season	Environ	No. of epi-QTLS	PVE%
	100-seed weight (g)	Post Rainy _2015-16	E1	4	14.5-43.2
		Post rainy 2016-17	E1	3	11.3-17.8
		Post rainy 2018-19	E1	2	11.1-30.2
	Pod weight (g plant-1)	Post Rainy _2015-16	E1	1	12.9
		Post rainy 2016-17	E1	2	13.5-21
		Post rainy 2018-19	E1	5	11.1-27.6
	Shelling percentage	Post Rainy _2015-16	E1	19	30.9-96.1
		Post rainy 2016-17	E1	11	10-26.7
		Post rainy 2018-19	E1	5	14.8-18.1
	100-seed weight (g)	Post rainy 2017-18	E2	1	13.9
		Post rainy 2018-19	E2	4	7.01-15
		Post Rainy 2020-2021	E2	5	8.8-23.4
		Rainy 2019	E2	1	17.7
	Biological yield (g plant-1)	Post rainy 2017-18	E2	1	9.6
		Post rainy 2018-19	E2	4	12.8-16.7
		Rainy 2018	E2	5	7.8-21.3
	Harvesting index	Post rainy 2017-18	E2	76	15.5-41.6
		Post rainy 2018-19	E2	2	12.4-14.7
		Rainy 2018	E2	3	13-13.3
		Rainy 2019	E2	2	10.8-24
	Pod weight (g plant-1)	Post rainy 2017-18	E2	36	11.8-31.1
		Post rainy 2018-19	E2	4	11.4-18.5
		Post Rainy 2020-21	E2	7	20.7-45.4
		Rainy 2018	E2	7	8.6-35.6
	Pod yield per plant	Post rainy 2017-18	E2	4	11.1-16.8
		Post rainy 2018-19	E2	6	14.9-29.4
		Post Rainy 2020-2021	E2	4	11-14.9
		Rainy 2018	E2	1	11.9
	Seed weight (g plant-1)	Post rainy 2017-18	E2	3	21.2-26.2
		Post rainy 2018-19	E2	3	8.4-13.9
		Post Rainy 2020-2021	E2	17	14.6-64.7
		Rainy 2018	E2	37	7.2-41.9
	Shell weight (g plant-1)	Post rainy 2017-18	E2	11	7.9-29.8
		Post rainy 2018-19	E2	8	8.5-23.4
		Post Rainy 2020-2021	E2	65	12-53.8
		Rainy 2018	E2	34	10.8-40.5
		Rainy 2019	E2	51	12.8-27.9
	Shelling percentage	Post rainy 2017-18	E2	54	11.0-34.4
		Post rainy 2018-19	E2	2	8.9-18.9
		Post Rainy 2020-2021	E2	20	11.6-44.6
		Rainy 2018	E2	9	9.0-30.7
		Rainy 2019	E2	6	6.8-20.1
	Sound mature kernel percentage	Post rainy 2018-19	E2	3	14.1-24.7
		Post Rainy 2020-2021	E2	7	10.0-30.5
		Rainy 2019	E2	131	22.2-64.7
	Pod yield per plant	Post Rainy 2019-20	E3	5	11.2-19.9
	Shelling percentage	Post Rainy 2019-20	E3	23	10.2-81.8
	Physiological Traits	Season	Environ	No. of epi-QTLS	PVE%
	Canopy temperature (oC)	Post rainy 2018-19	E2	1	11.2
		Post Rainy 2020_21	E2	16	10.3-19.7
		Rainy 2018	E2	106	29.1-40
		Rainy 2019	E2	1	13.5
		Post Rainy _2019-2020	E3	5	10.5-28.9
	Heat use efficiency	Post rainy 2017-18	E2	1	10.6
		Post rainy 2018-19	E2	5	11.4-18.4
		Rainy 2018	E2	10	12.2-27.8
		Rainy 2019	E2	45	40.1-62.3
	Leaf area (cm2)	Post Rainy 2020-21	E2	14	10.9-24.7
	Leaf dry weight (g plant-1)	Post rainy 2017-18	E2	44	13.9-43
		Post rainy 2018-19	E2	4	10.9-19.7
		Post Rainy 2020-21	E2	31	11.3-57.7
		Rainy 2018	E2	1	16.3
	Membrane injury index (%)	Rainy 2019	E2	2	10.8-17.6
	Number of primary branches	Post rainy 2017-18	E2	3	10.1-18.1
		Post rainy 2018-19	E2	3	12.9-23.4
		Rainy 2018	E2	7	14-25.3
		Rainy 2019	E2	2	23.3-31.4
	Number of secondary branches	Post rainy 2017-18	E2	4	10.2-34.8
		Post rainy 2018-19	E2	3	10.4-13.2
		Rainy 2018	E2	43	13.6-38.1
		Rainy 2019	E2	11	13.9-25.8
	Plant height (cm)	Post rainy 2017-18	E2	1	13.1
		Post rainy 2017-18	E2	1	13.3
		Rainy 2018	E2	4	10.9-15.2
		Rainy 2019	E2	1	11.9
	Relative water content	Post Rainy _2019-2020	E3	11	9.08-58.7
	SPAD chlorophyll meter reading	Post rainy 2017-18	E2	27	15.1-21.9
		Post rainy 2018-19	E2	2	16.6-23.3
		Post Rainy 2020-2021	E2	5	10.7-23.0
		Rainy 2018	E2	2	12.3-24.6
		Rainy 2019	E2	6	12.1-23.0
		Post Rainy _2019-2020	E3	7	8.4-26.2
	Specific leaf area (cm2 g-1)	Post rainy 2018-19	E2	51	13.8-28.1
		Post Rainy 2020-2021	E2	14	7.2-20.2
		Post Rainy _2019-2020	E3	10	10.08-23.2
	Specific leaf weight (g cm-2)	Post rainy 2018-19	E2	29	14.4-42.5
		Rainy 2019	E2	143	23.0-68.8
	Stem dry weight (g plant-1)	Post rainy 2017-18	E2	2	18.5-20.9
		Post rainy 2018-19	E2	1	11.9
		Rainy 2018	E2	52	6.9-50.3
	Total haulm weight (g plant-1)	Post rainy 2017-18	E2	7	8.4-22.8
		Post rainy 2018-19	E2	1	13.1
		Rainy 2018	E2	3	12.0-12.3
	Phenological Traits	Season	Environ	No. of epi-QTLS	PVE%
	Days to 50% flowering	Post rainy 2017-18	E2	80	13.7-38.8
		Post rainy 2018-19	E2	127	11.0-78.5
		Post Rainy 2020-2021	E2	2	15.6-27.5
		Rainy 2018	E2	25	12.3-21.6
		Rainy 2019	E2	7	12.0-39.6
	Days to flower initiation	Post rainy 2017-18	E2	4	13.0-18.3
		Post Rainy 2020-21	E2	1	13.2
		Rainy 2018	E2	39	23.9-37.7
		Rainy 2019	E2	7	10.9-45.7
	Growing degree of days for Days to 50% flowering	Post rainy 2018-19	E2	132	10.5-71.2
		Rainy 2018	E2	9	15.1-70.9
		Rainy 2019	E2	16	11.7-38.5
	Growing degree of days for flower initiation	Post rainy 2017-18	E2	8	14.1-65.5
		Post rainy 2018-19	E2	1	11.4
		Rainy 2018	E2	22	12.0-45.6
		Rainy 2019	E2	4	15.8-32.9
	Phenothermal index for 50% flowering	Post rainy 2017-18	E2	11	10.7-36.7
		Post rainy 2018-19	E2	140	11.0-59.4
		Rainy 2018	E2	33	10.3-32.4
	Phenothermal index for flower initiation	Post rainy 2017-18	E2	147	18.8-61.8
		Post rainy 2018-19	E2	3	10.0-14.7
		Rainy 2018	E2	57	16.2-40.8
		Rainy 2019	E2	26	10.5-61.7
	Pod to flower ratio	Post rainy 2018-19	E2	16	21.0-42.1
		Rainy 2018	E2	17	21.1-42.2
		Rainy 2019	E2	16	21.0-42.0

## Sheet: Supplementary Table 6
	Supplementary Table 6. Distribution of M-QTLs among three clusters identified for agronomic, phenological and physiological traits under heat stress.
	Cluster-1-Ah03
	Trait	Season	Environment	QTL name	Chromosome	Position (cM)	Left marker	Right marker	LOD	PVE%	Additive effect
	Pod weight (g plant-1)	Post rainy 2017-18 (S3)	L2	qPWAh03	Ah03	134	Ah03_143434398	Ah03_142323610	4.4174	10.4369	-1.2562
	100-seed weight (g)	Post rainy 2017-18 (S3)	L2	qHSWAh03.1	Ah03	49	Ah03_39482436	Ah03_11465956	3.3099	7.114	-3.7078
		Post rainy 2018-19 (S5)	L2	qHSWAh03.2	Ah03	137	Ah03_143434398	Ah03_142323610	4.1521	7.8025	-0.9316
	Pod yield per plant	Post Rainy _2017-2018 (S7)	L2	qPYPPAh03.1	Ah03	48	Ah03_39482436	Ah03_11465956	3.3	11.08	1.5
		Post rainy 2019-20 (S7)	L3	qPYPPAh03.2	Ah03	51	Ah03_11465956	Ah03_31688785	3.0549	11.8677	0.821
	Phenological traits
	Days to 50% flowering	Post-Rainy 2017-18 (S3)	L2	qDFFAh03.1	Ah03	2	Ah03_130649255	Ah03_69481377	4.6769	8.8472	0.6743
		Rainy 2018 (S4)	L2	QDFFAh03.2	Ah03	61	Ah03_53967134	Ah03_120524959	3.0344	5.9062	0.6255
	Phenothermal index for flower initiation	Post-Rainy 2017-18 (S3)	L2	qPTIFIAh09	Ah03	23	Ah03_71526898	Ah03_113471481	3.6537	9.736	0.162
	Physiological traits
	Canopy temperature (oC)	Post-Rainy 2020-21 (S8)	L2	qCT45Ah03	Ah03	5	Ah03_130649255	Ah03_69481377	3.4427	7.6861	-0.3614
	Heat use efficiency	Post-Rainy 2018-19 (S5)	L2	qHUEAh03	Ah03	137	Ah03_143434398	Ah03_142323610	4.7485	8.2029	0.0519
	Number of primary branches	Post-Rainy 2017-18 (S3)	L2	qNPBAh03	Ah03	47	Ah03_39482436	Ah03_11465956	2.6582	6.5013	-0.4346
	SPAD chlorophyll meter reading	Rainy 2018 (S4)	L2	qSCMRAh03	Ah03	104	Ah03_126795083	Ah03_143434398	2.6463	7.8909	0.6464
	Specific leaf weight (g/cm2)	Post-Rainy 2018-19 (S5)	L2	qSLWAh03	Ah03	51	Ah03_11465956	Ah03_31688785	5.949	38.6707	-0.0052
	Cluster-2-Ah12
	Phenological traits
	Phenothermal index for 50% flowering	Rainy 2018 (S4)	L2	qPTIFFAh12	Ah12	40	Ah12_12942049	Ah12_11128024	4.6667	7.4811	0.026
	Phenothermal index for flower initiation	Rainy 2018 (S4)	L2	qPTIFIAh12.1	Ah12	40	Ah12_12942049	Ah12_11128024	2.8037	4.9796	0.0193
		Post-Rainy 2017-18 (S3)	L2	qPTIFIAh12.2	Ah12	86	Ah02_1308170	Ah12_35005363	7.83	22.5776	0.7
	Physiological traits
	Canopy temperature (oC)	Post-Rainy 2017-18 (S3)	L2	qCTAh12	Ah12	88	Ah02_1308170	Ah12_35005363	2.8544	14.0267	-0.9501
	Haulm weight (g plant-1)	Rainy 2018 (S4)	L2	qHWAh12	Ah12	88	Ah02_1308170	Ah12_35005363	3.4394	20.7518	2.2012
	Leaf dry weight (g plant-1)	Rainy 2018 (S4)	L2	qLDWAh12	Ah12	62	Ah02_2746620	Ah12_14883096	2.9814	5.4887	0.4764
	Leaf area	Post-Rainy 2020-21 (S8)	L2	qLA45Ah12	Ah12	86	Ah02_1308170	Ah12_35005363	3.2855	13.2114	3.5091
		Post-Rainy 2020-21 (S8)	L2	qLA70Ah12	Ah12	86	Ah02_1308170	Ah12_35005363	3.147	10.6393	3.1318
	Specific leaf area (cm2/g)	Post-Rainy 2020-21 (S8)	L2	qSLAAh12	Ah12	87	Ah02_1308170	Ah12_35005363	3.4019	14.5636	4.6915
	Number of secondary branches	Rainy 2018 (S4)	L2	qNSBAh12	Ah12	86	Ah02_1308170	Ah12_35005363	6.134	28.9494	-0.3611
	Stem dry weight (g plant-1)	Post-Rainy 2018-19 (S5)	L2	qSDWAh12	Ah12	88	Ah02_1308170	Ah12_35005363	6.082	44.6213	-2.3366
	Cluster_3_Ah20
	Trait	Season	Environment	QTL name	Chromosome	Position (cM)	Left marker	Right marker	LOD	PVE%	Additive effect
	Agronomic traits
	Pod weight (g plant-1)	Rainy 2018 (S4)	L2	qPWAh20	Ah20	167	Ah20_143291429	Ah20_134973352	4.2978	22.4421	-2.4766
	100-seed weight (g)	Post rainy 2018-19 (S5)	L2	qHSWAh20.1	Ah20	40	Ah20_143886635	Ah20_143683219	3.114	10.7099	-1.4314
		Rainy 2018 (S4)	L2	qHSWAh20.2	Ah20	163	Ah20_143291429	Ah20_134973352	6.5277	41.6044	-2.6266
	Shelling percentage	Post Rainy _2020-2021 (S8)	L2	qSPAh20	Ah20	163	Ah20_143291429	Ah20_134973352	7.1736	44.1248	-8.5349
	Shell weight (g plant-1)	Rainy 2018 (S4)	L2	qShWAh20.1	Ah20	162	Ah20_143291429	Ah20_134973352	3.617	34.7301	-1.0416
		Post Rainy _2020-2021 (S8)	L2	qShWAh20.2	Ah20	162	Ah20_143291429	Ah20_134973352	9.2907	49.5707	-5.7481
	Pod yield per plant	Post rainy 2018-19 (S5)	L2	qPYPPAh20.2	Ah20	30	Ah20_143683274	Ah20_126357764	3.4284	9.4494	1.0554
		Post rainy 2019-20 (S7)	L3	qPYPPAh20.1	Ah20	24	Ah20_143886588	Ah20_126361289	2.5858	8.1141	-0.4486
	Harvest index	Post rainy 2017-18 (S3)	L2	qHIAh20	Ah20	162	Ah20_143291429	Ah20_134973352	7.3209	38.1976	-0.0655
	Phenological traits
	Flower initiation	Post-Rainy 2017-18 (S3)	L2	qFIAh20	Ah20	164	Ah20_143291429	Ah20_134973352	3.1	22.1251	-1.29
	Growing degree of days for Days to 50% flowering	Post-Rainy 2018-19 (S5)	L2	qGDDFFAh20	Ah20	160	Ah20_143291429	Ah20_134973352	6.96	19.4132	-17.1
	Growing degree of days for flower initiation	Rainy 2018 (S4)	L2	qGDDFIAh20.1	Ah20	25	Ah20_143886588	Ah20_126361289	5.55	14.7699	5.12
		Post-Rainy 2017-18 (S3)	L2	qGDDFIAh20.2	Ah20	84	Ah20_143925824	Ah20_126358874	2.6033	7.8289	7.389
	Phenothermal index for 50% flowering	Rainy 2018 (S4)	L2	qPTIFFAh20	Ah20	159	Ah20_143291429	Ah20_134973352	5.75	26.1838	0.11
	Phenothermal index for flower initiation	Rainy 2018 (S4)	L2	qPTIFIAh20	Ah20	159	Ah20_143291429	Ah20_134973352	4.38	29.5846	0.11
	Physiological traits
	Canopy temperature (oC)	Post-Rainy 2020-21 (S8)	L2	qCTAh20.1	Ah20	31	Ah20_143683274	Ah20_126357764	2.9383	10.2093	-0.03887
		Post-Rainy 2019-20 (S7)	L3	qCTAh20.2	Ah20	143	Ah20_143925737	Ah20_135163340	3.1469	13.0118	-0.5618
	Leaf dry weight (g plant-1)	Rainy 2018 (S4)	L2	qLDWAh20.1	Ah20	84	Ah20_143925824	Ah20_126358874	3.0258	8.5452	0.6058
		Post-Rainy 2017-18 (S3)	L2	qLDWAh20.2	Ah20	152	Ah20_135163340	Ah20_143955111	2.7855	6.1815	1.9884
		Rainy 2018 (S4)	L2	qLDWAh20.3	Ah20	170	Ah20_143291429	Ah20_134973352	2.7698	7.2445	0.7083
	Leaf area	Post-Rainy 2020-21 (S8)	L2	qLA70Ah20.1	Ah20	169	Ah20_143291429	Ah20_134973352	3.5496	10.5593	2.5146
		Post-Rainy 2020-21 (S8)	L2	qLA45Ah20.2	Ah20	173	Ah20_143291429	Ah20_134973352	3.1038	6.0885	1.8314
	Specific leaf area (cm2/g)	Post-Rainy 2018-19 (S5)	L2	qSLAAh20.1	Ah20	138	Ah20_143917865	Ah20_143925737	3.1371	10.1348	8.3013
		Post-Rainy 2019-20 (S7)	L3	qSLAAh20.2	Ah20	138	Ah20_143917865	Ah20_143925737	3.7769	13.3611	11.4444
	Number of secondary branches	Post-Rainy 2017-18 (S3)	L2	qNSBAh20	Ah20	86	Ah20_126358874	Ah20_143912200	2.7936	7.7507	0.6076
	SPAD chlorophyll meter reading	Post-Rainy 2020-21 (S8)	L2	qSCMR70Ah20	Ah20	60	Ah20_126360937	Ah20_126353647	2.5099	9.1504	-0.7532
	Specific leaf weight (g/cm2)	Post-Rainy 2018-19 (S5)	L2	qSLWAh20	Ah20	165	Ah20_143291429	Ah20_134973352	8.1317	31.411	-0.0053

## Sheet: Supplementary Table 7
Supplementary Table 7: Candidate genes underlying three cluster genomic region for agronomic, phenological and physiological traits.
Cluster-1-Ah03
Chromosome	Gene	Start Position	End Position	Description
Arahy.03	gene	138120371	138122301	Name=arahy.DXN3UP;ID=496432;Note=Unknown%20protein
Arahy.03	gene	138135907	138139120	Name=arahy.X0QYAU;ID=496438;Dbxref=Gene3D:G3DSA:3.40.50.300,InterPro:IPR003439,InterPro:IPR003593,InterPro:IPR013525,InterPro:IPR017871,InterPro:IPR027417,PANTHER:PTHR19241,PANTHER:PTHR19241:SF20,Pfam:PF00005,Pfam:PF01061,Prosite:PS00211,Prosite:PS50893,SMART:SM00382,Superfamily:SSF52540;Note=ATP-binding%20ABC%20transporter%3B%20IPR013525%20(ABC-2%20type%20transporter)%2C%20IPR027417%20(P-loop%20…
Arahy.03	gene	138141128	138145054	Name=arahy.29P9MZ;ID=496449;Note=ATP-binding%20ABC%20transporter%3B%20IPR013525%20(ABC-2%20type%20transporter)%2C%20IPR027417%20(P-loop%20containing%20nucleoside%20triphosphate%20hydrolase)%3B%20GO:0000166%20(nucleotide%20binding)%2C%20GO:0005524%20(ATP%20binding)%2C%20GO:0016020%20(membrane)%2C%20GO:0016887%20(ATPase%20activity)%2C%20GO:0017111%20(nucleoside-triphosphatase%20activity);Dbxref=Gen…
Arahy.03	gene	138145451	138149417	Name=arahy.VD5ISA;ID=496461;Dbxref=Gene3D:G3DSA:3.30.40.10,InterPro:IPR011016,InterPro:IPR013083,PANTHER:PTHR23012,PANTHER:PTHR23012:SF23,Pfam:PF12906,Prosite:PS51292,SMART:SM00744,Superfamily:SSF57850;Note=RING%2FFYVE%2FPHD%20zinc%20finger%20superfamily%20protein%3B%20IPR011016%20(Zinc%20finger%2C%20RING-CH-type)%2C%20IPR013083%20(Zinc%20finger%2C%20RING%2FFYVE%2FPHD-type)%3B%20GO:0008270%20(zin…
Arahy.03	gene	138205459	138207559	Name=arahy.VW9U9R;ID=496515;Note=Partner%20of%20Y14-MAGO%20isoform%204%20n%3D1%20Tax%3DTheobroma%20cacao%20RepID%3DUPI00042B2124
Arahy.03	gene	138214501	138217198	Name=arahy.9QV869;ID=496520;Dbxref=Coils:Coil,Gene3D:G3DSA:3.30.70.330,InterPro:IPR000504,InterPro:IPR012677,PANTHER:PTHR23365,Pfam:PF00076,Prosite:PS50102,SMART:SM00360,Superfamily:SSF54928;Note=polyadenylate-binding%20protein%201%3B%20IPR012677%20(Nucleotide-binding%2C%20alpha-beta%20plait)%3B%20GO:0000166%20(nucleotide%20binding)%2C%20GO:0003676%20(nucleic%20acid%20binding);Ontology_term=GO:00…
Arahy.03	gene	138277095	138281076	Name=arahy.T3HEFR;ID=496547;Ontology_term=GO:0004197,GO:0006508;Note=metacaspase%201%3B%20IPR011600%20(Peptidase%20C14%2C%20caspase%20domain)%3B%20GO:0004197%20(cysteine-type%20endopeptidase%20activity)%2C%20GO:0006508%20(proteolysis);Dbxref=Gene3D:G3DSA:3.40.50.1460,InterPro:IPR011600,PANTHER:PTHR31773,PANTHER:PTHR31773:SF0,Pfam:PF00656,Superfamily:SSF52129
Arahy.03	gene	138302784	138306281	Name=arahy.F30MHA;ID=496585;Note=tobamovirus%20multiplication%201%3B%20IPR009457%20(Domain%20of%20unknown%20function%20DUF1084);Dbxref=InterPro:IPR009457,PANTHER:PTHR31142,PANTHER:PTHR31142:SF0,Pfam:PF06454
Arahy.03	gene	138338614	138342078	Name=arahy.TXC3C1;ID=496630;Ontology_term=GO:0009916,GO:0055114;Dbxref=InterPro:IPR002680,PANTHER:PTHR31803,PANTHER:PTHR31803:SF0,PIR:PIRSF005229,Pfam:PF01786;Note=alternative%20oxidase%202%3B%20IPR002680%20(Alternative%20oxidase)%3B%20GO:0009916%20(alternative%20oxidase%20activity)%2C%20GO:0055114%20(oxidation-reduction%20process)
Arahy.03	gene	138363150	138366311	Name=arahy.BF7YHD;ID=496645;Ontology_term=GO:0009916,GO:0055114;Note=alternative%20oxidase%202%3B%20IPR002680%20(Alternative%20oxidase)%3B%20GO:0009916%20(alternative%20oxidase%20activity)%2C%20GO:0055114%20(oxidation-reduction%20process);Dbxref=InterPro:IPR002680,PANTHER:PTHR31803,PANTHER:PTHR31803:SF0,PIR:PIRSF005229,Pfam:PF01786
Arahy.03	gene	138368993	138380327	Name=arahy.KT5IG2;ID=496653;Note=P-ATPase%20family%20transporter:%20copper%20ion%3B%20heavy%20metal%20transporting%20P-type%20ATPase-like%20protein%20n%3D1%20Tax%3DOstreococcus%20lucimarinus%20(strain%20CCE9901)%20RepID%3DA4S4X5_OSTLU%3B%20IPR001757%20(Cation-transporting%20P-type%20ATPase)%2C%20IPR023214%20(HAD-like%20domain)%3B%20GO:0000166%20(nucleotide%20binding)%2C%20GO:0006812%20(cation%20t…
Arahy.03	gene	138388552	138392526	Name=arahy.V5MEW2;ID=496687;Note=RNA-binding%20protein%208A-like%20[Glycine%20max]%3B%20IPR012677%20(Nucleotide-binding%2C%20alpha-beta%20plait)%3B%20GO:0000166%20(nucleotide%20binding)%2C%20GO:0003676%20(nucleic%20acid%20binding);Dbxref=Gene3D:G3DSA:3.30.70.330,InterPro:IPR000504,InterPro:IPR003954,InterPro:IPR012677,PANTHER:PTHR23147,Pfam:PF00076,Prosite:PS50102,SMART:SM00360,SMART:SM00361,Supe…
Arahy.03	gene	138397519	138400280	Name=arahy.J18NKV;ID=496725;Note=Unknown%20protein
Arahy.03	gene	138420917	138426070	Name=arahy.BX6JSV;ID=496739;Ontology_term=GO:0003723,GO:0005488;Dbxref=Gene3D:G3DSA:1.25.10.10,InterPro:IPR001313,InterPro:IPR011989,InterPro:IPR016024,PANTHER:PTHR12537,PANTHER:PTHR12537:SF13,Pfam:PF00806,Prosite:PS50302,Prosite:PS50303,SMART:SM00025,Superfamily:SSF48371;Note=pumilio-family%20RNA-binding%20repeatprotein%3B%20IPR016024%20(Armadillo-type%20fold)%3B%20GO:0003723%20(RNA%20binding)%2…
Arahy.03	gene	138429326	138435750	Name=arahy.KQY3HF;ID=496749;Note=dentin%20sialophosphoprotein-like%20isoform%20X2%20[Glycine%20max]
Arahy.03	gene	138448016	138451473	Name=arahy.5FD7WC;ID=496771;Ontology_term=GO:0005618,GO:0030599,GO:0042545;Note=pectinesterase%2011%3B%20IPR011050%20(Pectin%20lyase%20fold%2Fvirulence%20factor)%3B%20GO:0005618%20(cell%20wall)%2C%20GO:0030599%20(pectinesterase%20activity)%2C%20GO:0042545%20(cell%20wall%20modification);Dbxref=Gene3D:G3DSA:2.160.20.10,InterPro:IPR000070,InterPro:IPR011050,InterPro:IPR012334,InterPro:IPR018040,PANT…
Arahy.03	gene	138474033	138480689	Name=arahy.B8M0JB;ID=496787;Dbxref=InterPro:IPR012936,PANTHER:PTHR10984,PANTHER:PTHR10984:SF25,Pfam:PF07970,Pfam:PF13850;Note=endoplasmic%20reticulum-Golgi%20intermediate%20compartment%20protein%203-like%20[Glycine%20max]%3B%20IPR012936%20(Endoplasmic%20reticulum%20vesicle%20transporter%2C%20C-terminal)
Arahy.03	gene	138502907	138504862	Name=arahy.9I90ED;ID=496831;Ontology_term=GO:0004601,GO:0006979,GO:0020037,GO:0055114;Note=Peroxidase%20superfamily%20protein%3B%20IPR010255%20(Haem%20peroxidase)%3B%20GO:0004601%20(peroxidase%20activity)%2C%20GO:0006979%20(response%20to%20oxidative%20stress)%2C%20GO:0020037%20(heme%20binding)%2C%20GO:0055114%20(oxidation-reduction%20process);Dbxref=Gene3D:G3DSA:1.10.420.10,Gene3D:G3DSA:1.10.520.…
Arahy.03	gene	138507704	138509690	Name=arahy.KP3Y1K;ID=496841;Ontology_term=GO:0005737,GO:0006633,GO:0016836;Dbxref=Gene3D:G3DSA:3.10.129.10,HAMAP:MF_00406,InterPro:IPR010084,InterPro:IPR013114,JCVI_TIGRFAMS:TIGR01750,PANTHER:PTHR30272,PANTHER:PTHR30272:SF1,Pfam:PF07977,Superfamily:SSF54637;Note=3-hydroxyacyl-[acyl-carrier-protein]%20dehydratase%20FabZ%20n%3D2%20Tax%3DSynechococcus%20RepID%3DFABZ_SYNJA%3B%20IPR010084%20(Beta-hydr…
Arahy.03	gene	138527105	138529187	Name=arahy.PF0WST;ID=496853;Ontology_term=GO:0006869,GO:0008289;Note=Lipid%20transfer%20protein%3B%20IPR000528%20(Plant%20lipid%20transfer%20protein%2FPar%20allergen)%2C%20IPR016140%20(Bifunctional%20inhibitor%2Fplant%20lipid%20transfer%20protein%2Fseed%20storage%20helical%20domain)%3B%20GO:0006869%20(lipid%20transport)%2C%20GO:0008289%20(lipid%20binding);Dbxref=Gene3D:G3DSA:1.10.110.10,InterPro:…
Arahy.03	gene	138587544	138590651	Name=arahy.Q2VG00;ID=496931;Note=beta-D-xylosidase%204%3B%20IPR002772%20(Glycoside%20hydrolase%20family%203%20C-terminal%20domain)%2C%20IPR017853%20(Glycoside%20hydrolase%2C%20superfamily)%2C%20IPR026891%20(Fibronectin%20type%20III-like%20domain)%2C%20IPR026892%20(Glycoside%20hydrolase%20family%203)%3B%20GO:0005975%20(carbohydrate%20metabolic%20process);Dbxref=Gene3D:G3DSA:3.20.20.300,Gene3D:G3DS…
Arahy.03	gene	138604218	138616191	Name=arahy.3S3A7C;ID=496937;Note=uncharacterized%20protein%20LOC102665928%20isoform%20X2%20[Glycine%20max]
Arahy.03	gene	138616483	138625195	Name=arahy.BEU0Z4;ID=496972;Note=GTP%20binding%20protein%2C%20putative%20n%3D1%20Tax%3DRicinus%20communis%20RepID%3DB9SRI2_RICCO%3B%20IPR001401%20(Dynamin%2C%20GTPase%20domain)%2C%20IPR022812%20(Dynamin%20superfamily)%2C%20IPR027417%20(P-loop%20containing%20nucleoside%20triphosphate%20hydrolase)%3B%20GO:0003924%20(GTPase%20activity)%2C%20GO:0005525%20(GTP%20binding);Dbxref=Coils:Coil,Gene3D:G3DSA…
Arahy.03	gene	138654116	138656754	Name=arahy.RC5QY0;ID=496994;Note=NAC%20domain%20containing%20protein%203%3B%20IPR003441%20(NAC%20domain)%3B%20GO:0003677%20(DNA%20binding);Dbxref=InterPro:IPR003441,PANTHER:PTHR31719,PANTHER:PTHR31719:SF0,Pfam:PF02365,Prosite:PS51005,Superfamily:SSF101941;Ontology_term=GO:0003677,GO:0006355
Arahy.03	gene	138699013	138700379	Name=arahy.FM2M6V;ID=497018;Ontology_term=GO:0003735,GO:0005622,GO:0005840,GO:0006412;Dbxref=Gene3D:G3DSA:3.10.450.80,InterPro:IPR000552,InterPro:IPR011332,PANTHER:PTHR10369,PANTHER:PTHR10369:SF3,Pfam:PF00935,Prosite:PS01172,Superfamily:SSF57829;Note=60S%20ribosomal%20protein%20L44-like%20[Glycine%20max]%3B%20IPR000552%20(Ribosomal%20protein%20L44e)%2C%20IPR011332%20(Zinc-binding%20ribosomal%20pr…
Arahy.03	gene	138708986	138710582	Name=arahy.KYR3ZR;ID=497030;Note=hypothetical%20protein
Arahy.03	gene	138716983	138720172	Name=arahy.L2NQSV;ID=497046;Ontology_term=GO:0000166,GO:0003676,GO:0008270;Dbxref=Gene3D:G3DSA:3.30.70.330,Gene3D:G3DSA:4.10.60.10,InterPro:IPR000504,InterPro:IPR001878,InterPro:IPR012677,PANTHER:PTHR24012,PANTHER:PTHR24012:SF71,Pfam:PF00076,Pfam:PF00098,Prosite:PS50102,Prosite:PS50158,SMART:SM00343,SMART:SM00360,Superfamily:SSF54928,Superfamily:SSF57756;Note=RNA-binding%20protein%201%3B%20IPR001…
Arahy.03	gene	138744191	138746466	Name=arahy.RK7RJ4;ID=497062;Note=Pyridoxal%20phosphate%20(PLP)-dependent%20transferases%20superfamily%20protein%20n%3D1%20Tax%3DTheobroma%20cacao%20RepID%3DUPI00042B3A8C%3B%20IPR002129%20(Pyridoxal%20phosphate-dependent%20decarboxylase)%2C%20IPR015424%20(Pyridoxal%20phosphate-dependent%20transferase)%3B%20GO:0003824%20(catalytic%20activity)%2C%20GO:0016831%20(carboxy-lyase%20activity)%2C%20GO:001…
Arahy.03	gene	138752819	138754621	Name=arahy.D7TB4J;ID=497075;Dbxref=Gene3D:G3DSA:1.10.287.20,InterPro:IPR003422,InterPro:IPR023184,PANTHER:PTHR15336,Pfam:PF02320,Superfamily:SSF81531;Note=cytochrome%20B-c1%20complex%20subunit%206%3B%20IPR003422%20(Cytochrome%20b-c1%20complex%2C%20subunit%206)%2C%20IPR023184%20(Ubiquinol-cytochrome%20C%20reductase%20hinge%20domain)%3B%20GO:0008121%20(ubiquinol-cytochrome-c%20reductase%20activity)…
Arahy.03	gene	138756327	138759075	Name=arahy.8G0T62;ID=497082;Ontology_term=GO:0016020;Note=nodulin%20MtN21%20%2FEamA-like%20transporter%20family%20protein%3B%20IPR000620%20(Drug%2Fmetabolite%20transporter)%3B%20GO:0016020%20(membrane);Dbxref=InterPro:IPR000620,PANTHER:PTHR31218,PANTHER:PTHR31218:SF0,Pfam:PF00892,Superfamily:SSF103481
Arahy.03	gene	138760894	138761198	Name=arahy.XLG6C0;ID=497092;Note=Unknown%20protein
Arahy.03	gene	138762459	138765504	Name=arahy.V70TJV;ID=497096;Ontology_term=GO:0016020;Note=nodulin%20MtN21%20%2FEamA-like%20transporter%20family%20protein%3B%20IPR000620%20(Drug%2Fmetabolite%20transporter)%3B%20GO:0016020%20(membrane);Dbxref=InterPro:IPR000620,PANTHER:PTHR31218,PANTHER:PTHR31218:SF0,Pfam:PF00892,Superfamily:SSF103481
Arahy.03	gene	138767178	138771616	Name=arahy.33788D;ID=497112;Dbxref=Gene3D:G3DSA:1.20.1280.50,Gene3D:G3DSA:3.20.90.10,InterPro:IPR000007,InterPro:IPR001810,InterPro:IPR018066,InterPro:IPR025659,PANTHER:PTHR16517,PANTHER:PTHR16517:SF7,PRINTS:PR01573,Pfam:PF00646,Pfam:PF01167,Prosite:PS01200,Prosite:PS01201,Superfamily:SSF54518,Superfamily:SSF81383;Note=tubby-like%20F-box%20protein%208-like%20isoform%20X2%20[Glycine%20max]%3B%20IP…
Arahy.03	gene	138772346	138774322	Name=arahy.U7U4Q0;ID=497129;Dbxref=InterPro:IPR008511,PANTHER:PTHR31509,PANTHER:PTHR31509:SF0,Pfam:PF05633;Note=plant%2FF1M20-13%20protein%3B%20IPR008511%20(Protein%20BYPASS-related)
Arahy.03	gene	138803065	138806472	Name=arahy.2H0Q3A;ID=497189;Dbxref=InterPro:IPR004316,PANTHER:PTHR10791,Pfam:PF03083;Note=Sugar%20transporter%20SWEET%20n%3D4%20Tax%3DSolanum%20RepID%3DK4BJH9_SOLLC%3B%20IPR004316%20(SWEET%20sugar%20transporter)%3B%20GO:0016021%20(integral%20component%20of%20membrane);Ontology_term=GO:0016021
Arahy.03	gene	138817022	138818432	Name=arahy.J4JRGL;ID=497198;Ontology_term=GO:0016021;Note=Sugar%20transporter%20SWEET%20n%3D3%20Tax%3DBrassicaceae%20RepID%3DM4DNF2_BRARP%3B%20IPR004316%20(SWEET%20sugar%20transporter)%3B%20GO:0016021%20(integral%20component%20of%20membrane);Dbxref=InterPro:IPR004316,PANTHER:PTHR10791,Pfam:PF03083
Arahy.03	gene	138856615	138860724	Name=arahy.4Q2LQE;ID=497285;Ontology_term=GO:0003735,GO:0005622,GO:0005840,GO:0006412;Dbxref=Gene3D:G3DSA:2.40.30.10,Gene3D:G3DSA:3.30.1430.10,InterPro:IPR000597,InterPro:IPR009000,InterPro:IPR019926,PANTHER:PTHR11363,Pfam:PF00297,Prosite:PS00474,Superfamily:SSF50447;Note=ribosomal%20protein%201%3B%20IPR000597%20(Ribosomal%20protein%20L3)%2C%20IPR009000%20(Translation%20protein%2C%20beta-barrel%2…
Arahy.03	gene	138861665	138864498	Name=arahy.2H8AY8;ID=497294;Note=pentatricopeptide%20(PPR)%20repeat-containing%20protein%3B%20IPR002885%20(Pentatricopeptide%20repeat)%2C%20IPR011990%20(Tetratricopeptide-like%20helical)%3B%20GO:0005515%20(protein%20binding);Dbxref=Gene3D:G3DSA:1.25.40.10,InterPro:IPR002885,InterPro:IPR011990,JCVI_TIGRFAMS:TIGR00756,PANTHER:PTHR24015,PANTHER:PTHR24015:SF103,Pfam:PF01535,Pfam:PF12854,Pfam:PF13041,…
Arahy.03	gene	138883121	138886653	Name=arahy.A29QFV;ID=497326;Note=chitinase-like%20protein%20PB1E7.04c-like%20isoform%20X1%20[Glycine%20max]
Arahy.03	gene	138910163	138912727	Name=arahy.2613M1;ID=497333;Ontology_term=GO:0003700,GO:0006355,GO:0043565;Note=probable%20WRKY%20transcription%20factor%209-like%20[Glycine%20max]%3B%20IPR003657%20(DNA-binding%20WRKY)%3B%20GO:0003700%20(sequence-specific%20DNA%20binding%20transcription%20factor%20activity)%2C%20GO:0043565%20(sequence-specific%20DNA%20binding);Dbxref=Coils:Coil,Gene3D:G3DSA:2.20.25.80,InterPro:IPR003657,PANTHER:…
Arahy.03	gene	138926385	138931966	Name=arahy.208RF6;ID=497341;Ontology_term=GO:0004672,GO:0004674,GO:0005524,GO:0006468,GO:0016772;Dbxref=Gene3D:G3DSA:1.10.510.10,Gene3D:G3DSA:3.30.200.20,InterPro:IPR000719,InterPro:IPR002290,InterPro:IPR008271,InterPro:IPR011009,InterPro:IPR017441,PANTHER:PTHR24361,PANTHER:PTHR24361:SF1,Pfam:PF00069,Prosite:PS00107,Prosite:PS00108,Prosite:PS50011,SMART:SM00220,Superfamily:SSF56112;Note=protein%2…
Arahy.03	gene	138952469	138956114	Name=arahy.CSX36S;ID=497357;Ontology_term=GO:0004672,GO:0004674,GO:0005524,GO:0006468,GO:0016772;Note=protein%20kinase%20family%20protein%3B%20IPR011009%20(Protein%20kinase-like%20domain)%3B%20GO:0004672%20(protein%20kinase%20activity)%2C%20GO:0004674%20(protein%20serine%2Fthreonine%20kinase%20activity)%2C%20GO:0005524%20(ATP%20binding)%2C%20GO:0006468%20(protein%20phosphorylation);Dbxref=Gene3D:…
Arahy.03	gene	138958570	138958807	Name=arahy.3CFA1R;ID=497368;Note=exosome%20complex%20exonuclease%20RRP41
Arahy.03	gene	139003988	139007650	Name=arahy.1P6TSW;ID=497396;Dbxref=Gene3D:G3DSA:3.30.40.10,InterPro:IPR012866,InterPro:IPR013083,PANTHER:PTHR31197,PANTHER:PTHR31197:SF0,Pfam:PF07800;Note=uncharacterized%20protein%20LOC100775650%20isoform%20X4%20[Glycine%20max]%3B%20IPR012866%20(Protein%20of%20unknown%20function%20DUF1644)%2C%20IPR013083%20(Zinc%20finger%2C%20RING%2FFYVE%2FPHD-type)
Arahy.03	gene	139070724	139073027	Name=arahy.U9T3UU;ID=497413;Note=WRKY%20family%20transcription%20factor%3B%20IPR003657%20(DNA-binding%20WRKY)%3B%20GO:0003700%20(sequence-specific%20DNA%20binding%20transcription%20factor%20activity)%2C%20GO:0043565%20(sequence-specific%20DNA%20binding);Dbxref=Gene3D:G3DSA:2.20.25.80,InterPro:IPR003657,PANTHER:PTHR32096,PANTHER:PTHR32096:SF5,Pfam:PF03106,Prosite:PS50811,SMART:SM00774,Superfamily:…
Arahy.03	gene	139112752	139113780	Name=arahy.G4Y2Y5;ID=497420;Note=receptor-like%20kinase%3B%20IPR001611%20(Leucine-rich%20repeat)%2C%20IPR013210%20(Leucine-rich%20repeat-containing%20N-terminal%2C%20type%202)%3B%20GO:0005515%20(protein%20binding);Dbxref=Gene3D:G3DSA:3.80.10.10,InterPro:IPR001611,InterPro:IPR013210,PANTHER:PTHR24420,Pfam:PF00560,Pfam:PF08263,Superfamily:SSF52058;Ontology_term=GO:0005515
Arahy.03	gene	139123736	139124764	Name=arahy.ENB4BT;ID=497423;Dbxref=Gene3D:G3DSA:3.80.10.10,InterPro:IPR001611,InterPro:IPR013210,PANTHER:PTHR24420,Pfam:PF00560,Pfam:PF08263,Superfamily:SSF52058;Note=receptor-like%20kinase%201%3B%20IPR001611%20(Leucine-rich%20repeat)%2C%20IPR013210%20(Leucine-rich%20repeat-containing%20N-terminal%2C%20type%202)%3B%20GO:0005515%20(protein%20binding);Ontology_term=GO:0005515
Arahy.03	gene	139126082	139127116	Name=arahy.291MZ5;ID=497426;Ontology_term=GO:0005515;Dbxref=Gene3D:G3DSA:3.80.10.10,InterPro:IPR001611,InterPro:IPR013210,PANTHER:PTHR24420,Pfam:PF00560,Pfam:PF08263,Superfamily:SSF52058;Note=receptor-like%20kinase%3B%20IPR001611%20(Leucine-rich%20repeat)%2C%20IPR013210%20(Leucine-rich%20repeat-containing%20N-terminal%2C%20type%202)%3B%20GO:0005515%20(protein%20binding)
Arahy.03	gene	139131959	139132984	Name=arahy.L5HZ8F;ID=497429;Dbxref=Gene3D:G3DSA:3.80.10.10,InterPro:IPR001611,InterPro:IPR013210,PANTHER:PTHR24420,Pfam:PF00560,Pfam:PF08263,Pfam:PF13855,Superfamily:SSF52058;Note=receptor-like%20kinase%3B%20IPR001611%20(Leucine-rich%20repeat)%2C%20IPR013210%20(Leucine-rich%20repeat-containing%20N-terminal%2C%20type%202)%3B%20GO:0005515%20(protein%20binding);Ontology_term=GO:0005515
Arahy.03	gene	139173332	139176643	Name=arahy.2EZS4K;ID=497466;Dbxref=Gene3D:G3DSA:1.10.630.10,InterPro:IPR001128,InterPro:IPR002401,InterPro:IPR017972,PANTHER:PTHR24286,PANTHER:PTHR24286:SF12,PRINTS:PR00385,PRINTS:PR00463,Pfam:PF00067,Prosite:PS00086,Superfamily:SSF48264;Note=cytochrome%20P450%2C%20family%2088%2C%20subfamily%20A%2C%20polypeptide%203%3B%20IPR001128%20(Cytochrome%20P450)%3B%20GO:0005506%20(iron%20ion%20binding)%2C%…
Arahy.03	gene	139195976	139199177	Name=arahy.FMLD33;ID=497481;Dbxref=Gene3D:G3DSA:1.10.630.10,InterPro:IPR001128,InterPro:IPR002401,InterPro:IPR017972,PANTHER:PTHR24286,PANTHER:PTHR24286:SF12,PRINTS:PR00385,PRINTS:PR00463,Pfam:PF00067,Prosite:PS00086,Superfamily:SSF48264;Note=cytochrome%20P450%2C%20family%2088%2C%20subfamily%20A%2C%20polypeptide%203%3B%20IPR001128%20(Cytochrome%20P450)%3B%20GO:0005506%20(iron%20ion%20binding)%2C%…
Arahy.03	gene	139215378	139215798	Name=arahy.UWAC6K;ID=497491;Ontology_term=GO:0005634,GO:0006260;Dbxref=InterPro:IPR007218,PANTHER:PTHR14303,Pfam:PF04081;Note=DNA%20polymerase%20delta%20subunit%204%3B%20IPR007218%20(DNA%20polymerase%20delta%2C%20subunit%204)%3B%20GO:0005634%20(nucleus)%2C%20GO:0006260%20(DNA%20replication)
Arahy.03	gene	139219988	139221894	Name=arahy.LDP0G3;ID=497495;Ontology_term=GO:0005515,GO:0005634,GO:0006511,GO:0007275,GO:0008270;Note=ubiquitin-protein%20ligase%2C%20putative%3B%20IPR004162%20(E3%20ubiquitin-protein%20ligase%20SINA%20like)%2C%20IPR013083%20(Zinc%20finger%2C%20RING%2FFYVE%2FPHD-type)%3B%20GO:0005515%20(protein%20binding)%2C%20GO:0005634%20(nucleus)%2C%20GO:0006511%20(ubiquitin-dependent%20protein%20catabolic%20p…
Arahy.03	gene	139222613	139223033	Name=arahy.31TUE9;ID=497503;Note=Unknown%20protein
Arahy.03	gene	139299236	139300563	Name=arahy.N94L43;ID=497533;Dbxref=Gene3D:G3DSA:2.30.30.100,InterPro:IPR001163,InterPro:IPR006649,InterPro:IPR010920,PANTHER:PTHR20971,Pfam:PF01423,SMART:SM00651,Superfamily:SSF50182;Note=Small%20nuclear%20ribonucleoprotein%20family%20protein%3B%20IPR010920%20(Like-Sm%20(LSM)%20domain)
Arahy.03	gene	139380488	139386934	Name=arahy.R1RJVJ;ID=497633;Ontology_term=GO:0005838,GO:0006508;Dbxref=InterPro:IPR005062,InterPro:IPR006746,PANTHER:PTHR12387,Pfam:PF03399;Note=26S%20proteasome%20non-ATPase%20regulatory%20subunit%208%20homolog%20A-like%20[Glycine%20max]%3B%20IPR005062%20(SAC3%2FGANP%2FNin1%2Fmts3%2FeIF-3%20p25)%3B%20GO:0005838%20(proteasome%20regulatory%20particle)%2C%20GO:0006508%20(proteolysis)
Arahy.03	gene	139396292	139398905	Name=arahy.5JWJ0V;ID=497648;Dbxref=InterPro:IPR011692,Pfam:PF07712;Note=stress%20up-regulated%20Nod%2019%20protein%3B%20IPR011692%20(Stress%20up-regulated%20Nod%2019)
Arahy.03	gene	139418711	139421183	Name=arahy.Y24I4W;ID=497656;Dbxref=InterPro:IPR011692,Pfam:PF07712;Note=stress%20up-regulated%20Nod%2019%20protein%3B%20IPR011692%20(Stress%20up-regulated%20Nod%2019)
Arahy.03	gene	139437486	139444451	Name=arahy.71MGM7;ID=497670;Dbxref=Gene3D:G3DSA:3.10.50.40,Gene3D:G3DSA:3.30.160.20,Gene3D:G3DSA:3.40.50.150,InterPro:IPR014720,InterPro:IPR026610,PANTHER:PTHR21404,Pfam:PF00035,Pfam:PF13489,Superfamily:SSF53335,Superfamily:SSF54534,Superfamily:SSF54768;Note=small%20RNA%20methyltransferase%3B%20IPR014720%20(Double-stranded%20RNA-binding%20domain)%2C%20IPR026610%20(3%27-RNA%20ribose%202%27-O-methy…
Arahy.03	gene	139444902	139448751	Name=arahy.S2DTMZ;ID=497684;Ontology_term=GO:0000105,GO:0004399,GO:0008152,GO:0008270,GO:0016491,GO:0051287,GO:0055114;Dbxref=Gene3D:G3DSA:3.40.50.1980,HAMAP:MF_01024,InterPro:IPR001692,InterPro:IPR012131,InterPro:IPR016161,InterPro:IPR022695,JCVI_TIGRFAMS:TIGR00069,PANTHER:PTHR21256,PANTHER:PTHR21256:SF2,PIR:PIRSF000099,PRINTS:PR00083,Pfam:PF00815,Prosite:PS00611,Superfamily:SSF53720;Note=histid…
Arahy.03	gene	139455381	139459991	Name=arahy.AX2CN5;ID=497716;Note=N-acetylglucosaminyl-phosphatidylinositol%20de-N-acetylase%3B%20IPR003737%20(N-acetylglucosaminyl%20phosphatidylinositol%20deacetylase-related)%2C%20IPR024078%20(Putative%20deacetylase%20LmbE-like%20domain);Dbxref=Gene3D:G3DSA:3.40.50.10320,InterPro:IPR003737,InterPro:IPR024078,PANTHER:PTHR12993,PANTHER:PTHR12993:SF2,Pfam:PF02585,Superfamily:SSF102588
Arahy.03	gene	139475989	139479069	Name=arahy.AZ3RD0;ID=497739;Dbxref=Coils:Coil,Gene3D:G3DSA:1.10.287.600,Gene3D:G3DSA:3.30.1330.20,Gene3D:G3DSA:3.40.50.1440,InterPro:IPR000217,InterPro:IPR002453,InterPro:IPR003008,InterPro:IPR008280,InterPro:IPR013838,InterPro:IPR017975,InterPro:IPR018316,InterPro:IPR023123,PANTHER:PTHR11588,PRINTS:PR01161,PRINTS:PR01163,Pfam:PF00091,Pfam:PF03953,Prosite:PS00227,Prosite:PS00228,SMART:SM00864,SMA…
Arahy.03	gene	139482497	139488547	Name=arahy.7AR4IQ;ID=497746;Ontology_term=GO:0005506,GO:0006633,GO:0016491,GO:0055114;Note=fatty%20acid%20hydroxylase%201%3B%20IPR006694%20(Fatty%20acid%20hydroxylase)%3B%20GO:0005506%20(iron%20ion%20binding)%2C%20GO:0006633%20(fatty%20acid%20biosynthetic%20process)%2C%20GO:0016491%20(oxidoreductase%20activity)%2C%20GO:0055114%20(oxidation-reduction%20process);Dbxref=InterPro:IPR006694,PANTHER:PT…
Arahy.03	gene	139577948	139578625	Name=arahy.2E3FWC;ID=497784;Dbxref=Gene3D:G3DSA:4.10.280.10,InterPro:IPR011598,Prosite:PS50888,Superfamily:SSF47459;Note=transcription%20factor%20bHLH144-like%20[Glycine%20max]%3B%20IPR011598%20(Myc-type%2C%20basic%20helix-loop-helix%20(bHLH)%20domain)%3B%20GO:0046983%20(protein%20dimerization%20activity);Ontology_term=GO:0046983
Arahy.03	gene	139610985	139613336	Name=arahy.DA38EV;ID=497812;Note=uncharacterized%20protein%20LOC100792354%20isoform%20X1%20[Glycine%20max]%3B%20IPR006852%20(Protein%20of%20unknown%20function%20DUF616);Dbxref=InterPro:IPR006852,PANTHER:PTHR12956,PANTHER:PTHR12956:SF13,Pfam:PF04765
Arahy.03	gene	139633339	139637018	Name=arahy.VW63YQ;ID=497901;Ontology_term=GO:0016021;Note=putative%20ferric-chelate%20reductase%201-like%20[Glycine%20max]%3B%20IPR004877%20(Cytochrome%20b561%2C%20eukaryote)%3B%20GO:0016021%20(integral%20component%20of%20membrane);Dbxref=InterPro:IPR004877,InterPro:IPR006593,PANTHER:PTHR23130,PANTHER:PTHR23130:SF19,Pfam:PF03188,Prosite:PS50939,SMART:SM00665
Arahy.03	gene	139671884	139676092	Name=arahy.WQJ971;ID=497921;Note=ATP%20binding%2Fprotein%20serine%2Fthreonine%20kinase%20[Glycine%20max]%3B%20IPR001611%20(Leucine-rich%20repeat)%2C%20IPR003591%20(Leucine-rich%20repeat%2C%20typical%20subtype)%2C%20IPR011009%20(Protein%20kinase-like%20domain)%2C%20IPR013210%20(Leucine-rich%20repeat-containing%20N-terminal%2C%20type%202)%2C%20IPR025875%20(Leucine%20rich%20repeat%204)%3B%20GO:00046…
Arahy.03	gene	139686285	139687785	Name=arahy.8JWI9D;ID=497934;Note=small%20nuclear%20ribonucleoprotein%20F%3B%20IPR010920%20(Like-Sm%20(LSM)%20domain)%2C%20IPR016487%20(Small%20nuclear%20ribonucleoprotein%20SmF)%3B%20GO:0005634%20(nucleus)%2C%20GO:0006396%20(RNA%20processing);Dbxref=Gene3D:G3DSA:2.30.30.100,InterPro:IPR001163,InterPro:IPR006649,InterPro:IPR010920,InterPro:IPR016487,PANTHER:PTHR11021,PIR:PIRSF006609,Pfam:PF01423,S…
Arahy.03	gene	139692507	139695752	Name=arahy.7EEG5T;ID=497963;Note=NAD-dependent%20epimerase%2Fdehydratase%20family%20protein%3B%20IPR016040%20(NAD(P)-binding%20domain);Dbxref=Coils:Coil,Gene3D:G3DSA:3.40.50.720,InterPro:IPR016040,PANTHER:PTHR15020,PANTHER:PTHR15020:SF14,Pfam:PF13460,Superfamily:SSF51735
Arahy.03	gene	139699454	139699849	Name=arahy.V38LZ0;ID=497978;Note=transmembrane%20protein%2C%20putative
Arahy.03	gene	139727841	139730793	Name=arahy.IQ8H38;ID=498023;Dbxref=Gene3D:G3DSA:1.10.30.10,InterPro:IPR009071,PANTHER:PTHR13711,Pfam:PF00505,Prosite:PS50118,SMART:SM00398,Superfamily:SSF47095;Note=high%20mobility%20group%20B1%3B%20IPR009071%20(High%20mobility%20group%20box%20domain)
Arahy.03	gene	139775253	139776629	Name=arahy.DP7WE9;ID=498046;Ontology_term=GO:0016491,GO:0016706,GO:0055114;Dbxref=Gene3D:G3DSA:2.60.120.330,InterPro:IPR005123,InterPro:IPR027443,PANTHER:PTHR10209,Pfam:PF03171,Prosite:PS51471,Superfamily:SSF51197;Note=gibberellin%2020%20oxidase%202-like%20[Glycine%20max]%3B%20IPR005123%20(Oxoglutarate%2Firon-dependent%20dioxygenase)%2C%20IPR027443%20(Isopenicillin%20N%20synthase-like)%3B%20GO:00…
Arahy.03	gene	139778199	139779257	Name=arahy.0797TP;ID=498050;Note=gibberellin%202-oxidase%3B%20IPR005123%20(Oxoglutarate%2Firon-dependent%20dioxygenase)%2C%20IPR027443%20(Isopenicillin%20N%20synthase-like)%3B%20GO:0016491%20(oxidoreductase%20activity)%2C%20GO:0055114%20(oxidation-reduction%20process);Dbxref=Gene3D:G3DSA:2.60.120.330,InterPro:IPR005123,InterPro:IPR027443,PANTHER:PTHR10209,Pfam:PF03171,Superfamily:SSF51197;Ontolog…
Arahy.03	gene	139785271	139793449	Name=arahy.4VL4ZD;ID=498054;Dbxref=Coils:Coil,Gene3D:G3DSA:1.10.8.60,Gene3D:G3DSA:3.40.50.300,InterPro:IPR003593,InterPro:IPR003959,InterPro:IPR027417,PANTHER:PTHR23074,PANTHER:PTHR23074:SF29,Pfam:PF00004,SMART:SM00382,Superfamily:SSF52540;Note=katanin%20p60%20ATPase-containing%20subunit%20A-like%202-like%20[Glycine%20max]%3B%20IPR027417%20(P-loop%20containing%20nucleoside%20triphosphate%20hydrol…
Arahy.03	gene	139846879	139853076	Name=arahy.0G9KRE;ID=498088;Ontology_term=GO:0008152,GO:0016746;Dbxref=InterPro:IPR002123,PANTHER:PTHR23063,PANTHER:PTHR23063:SF2,Pfam:PF01553,SMART:SM00563,Superfamily:SSF69593;Note=glycerol-3-phosphate%20acyltransferase%209%3B%20IPR002123%20(Phospholipid%2Fglycerol%20acyltransferase)%3B%20GO:0008152%20(metabolic%20process)
Arahy.03	gene	139881187	139887553	Name=arahy.SM06HE;ID=498150;Dbxref=Gene3D:G3DSA:3.40.50.1370,HAMAP:MF_00001,InterPro:IPR002082,InterPro:IPR006130,InterPro:IPR006131,InterPro:IPR006132,JCVI_TIGRFAMS:TIGR00670,PANTHER:PTHR11405,PRINTS:PR00100,PRINTS:PR00101,Pfam:PF00185,Pfam:PF02729,Prosite:PS00097,Superfamily:SSF53671;Note=aspartate%20carbamoyltransferase%203%2C%20chloroplastic-like%20isoform%20X1%20[Glycine%20max]%3B%20IPR00613…
Arahy.03	gene	139890018	139903249	Name=arahy.VH4LBD;ID=498182;Note=chromodomain-helicase-DNA-binding%20protein%201-like%20isoform%20X2%20[Glycine%20max]%3B%20IPR000330%20(SNF2-related)%2C%20IPR001650%20(Helicase%2C%20C-terminal)%2C%20IPR009057%20(Homeodomain-like)%2C%20IPR013083%20(Zinc%20finger%2C%20RING%2FFYVE%2FPHD-type)%2C%20IPR016197%20(Chromo%20domain-like)%2C%20IPR027417%20(P-loop%20containing%20nucleoside%20triphosphate%2…
Arahy.03	gene	140008148	140012176	Name=arahy.K60EBP;ID=498260;Ontology_term=GO:0003676,GO:0004386,GO:0005524,GO:0008026;Note=DEAD-box%20ATP-dependent%20RNA%20helicase%3B%20IPR001650%20(Helicase%2C%20C-terminal)%2C%20IPR014001%20(Helicase%2C%20superfamily%201%2F2%2C%20ATP-binding%20domain)%2C%20IPR014014%20(RNA%20helicase%2C%20DEAD-box%20type%2C%20Q%20motif)%2C%20IPR027417%20(P-loop%20containing%20nucleoside%20triphosphate%20hydro…
Arahy.03	gene	140030166	140030600	Name=arahy.70K1B3;ID=498322;Dbxref=InterPro:IPR003441,PANTHER:PTHR31719,PANTHER:PTHR31719:SF0,Pfam:PF02365,Prosite:PS51005,Superfamily:SSF101941;Note=NAC%20domain%20containing%20protein%2025%3B%20IPR003441%20(NAC%20domain)%3B%20GO:0003677%20(DNA%20binding);Ontology_term=GO:0003677,GO:0006355
Arahy.03	gene	140079271	140081648	Name=arahy.LMJ0T6;ID=498347;Ontology_term=GO:0006662,GO:0015035,GO:0045454;Note=thioredoxin%20O1%3B%20IPR005746%20(Thioredoxin)%2C%20IPR012336%20(Thioredoxin-like%20fold)%3B%20GO:0006662%20(glycerol%20ether%20metabolic%20process)%2C%20GO:0015035%20(protein%20disulfide%20oxidoreductase%20activity)%2C%20GO:0045454%20(cell%20redox%20homeostasis);Dbxref=Gene3D:G3DSA:3.40.30.10,InterPro:IPR005746,Inte…
Arahy.03	gene	140084511	140088554	Name=arahy.K52VCA;ID=498357;Ontology_term=GO:0005515;Note=Pentatricopeptide%20repeat%20(PPR)%20superfamily%20protein%3B%20IPR002885%20(Pentatricopeptide%20repeat)%2C%20IPR011990%20(Tetratricopeptide-like%20helical)%3B%20GO:0005515%20(protein%20binding);Dbxref=Gene3D:G3DSA:1.25.40.10,InterPro:IPR002885,InterPro:IPR011990,JCVI_TIGRFAMS:TIGR00756,PANTHER:PTHR24015,PANTHER:PTHR24015:SF54,Pfam:PF01535…
Arahy.03	gene	140096914	140103369	Name=arahy.PPR7D4;ID=498363;Ontology_term=GO:0000166,GO:0005507,GO:0006812,GO:0006825,GO:0016021,GO:0019829,GO:0030001,GO:0043682,GO:0046872;Dbxref=Coils:Coil,Gene3D:G3DSA:2.70.150.10,Gene3D:G3DSA:3.30.70.100,Gene3D:G3DSA:3.40.1110.10,Gene3D:G3DSA:3.40.50.1000,InterPro:IPR001757,InterPro:IPR006121,InterPro:IPR006122,InterPro:IPR008250,InterPro:IPR017969,InterPro:IPR018303,InterPro:IPR023214,Inter…
Arahy.03	gene	140123623	140139249	Name=arahy.7NI5NY;ID=498415;Note=ubiquitin-protein%20ligase%201%3B%20IPR000569%20(HECT)%2C%20IPR003903%20(Ubiquitin%20interacting%20motif)%2C%20IPR009060%20(UBA-like)%2C%20IPR010309%20(E3%20ubiquitin%20ligase%2C%20domain%20of%20unknown%20function%20DUF908)%2C%20IPR016024%20(Armadillo-type%20fold)%2C%20IPR025527%20(Domain%20of%20unknown%20function%20DUF4414)%3B%20GO:0004842%20(ubiquitin-protein%20…
Arahy.03	gene	140142325	140145261	Name=arahy.MR7L4V;ID=498434;Ontology_term=GO:0008168;Note=Ribosomal%20RNA%20large%20subunit%20methyltransferase%20F%20n%3D2%20Tax%3DPseudomonas%20RepID%3DI4JLU3_PSEST%3B%20IPR010286%20(Ribosomal%20RNA%20large%20subunit%20methyltransferase%20F-like)%3B%20GO:0008168%20(methyltransferase%20activity);Dbxref=Gene3D:G3DSA:3.40.50.150,InterPro:IPR010286,InterPro:IPR017182,PANTHER:PTHR13393,PANTHER:PTHR1…
Arahy.03	gene	140145789	140148057	Name=arahy.7SD2CW;ID=498445;Ontology_term=GO:0000166,GO:0003676;Note=RNA-binding%20protein%2024-like%20[Glycine%20max]%3B%20IPR012677%20(Nucleotide-binding%2C%20alpha-beta%20plait)%3B%20GO:0000166%20(nucleotide%20binding)%2C%20GO:0003676%20(nucleic%20acid%20binding);Dbxref=Gene3D:G3DSA:3.30.70.330,InterPro:IPR000504,InterPro:IPR012677,PANTHER:PTHR24011,Pfam:PF00076,Prosite:PS50102,SMART:SM00360,S…
Arahy.03	gene	140151737	140155593	Name=arahy.LNQZ69;ID=498458;Dbxref=Gene3D:G3DSA:2.160.20.10,InterPro:IPR000743,InterPro:IPR006626,InterPro:IPR011050,InterPro:IPR012334,PANTHER:PTHR31375,PANTHER:PTHR31375:SF0,Pfam:PF00295,Prosite:PS00502,SMART:SM00710,Superfamily:SSF51126;Note=polygalacturonase%204%3B%20IPR000743%20(Glycoside%20hydrolase%2C%20family%2028)%2C%20IPR011050%20(Pectin%20lyase%20fold%2Fvirulence%20factor)%3B%20GO:0004…
Arahy.03	gene	140169847	140173081	Name=arahy.TFU8D3;ID=498477;Note=LysM%20domain%20GPI-anchored%20protein%3B%20IPR018392%20(LysM%20domain)%3B%20GO:0016998%20(cell%20wall%20macromolecule%20catabolic%20process);Dbxref=Coils:Coil,Gene3D:G3DSA:3.10.350.10,InterPro:IPR018392,Pfam:PF01476,SMART:SM00257,Superfamily:SSF54106;Ontology_term=GO:0016998
Arahy.03	gene	140186100	140188354	Name=arahy.IAHM14;ID=498502;Ontology_term=GO:0006979,GO:0008113,GO:0016671,GO:0030091,GO:0055114;Dbxref=Gene3D:G3DSA:3.30.1060.10,HAMAP:MF_01401,InterPro:IPR002569,InterPro:IPR028427,JCVI_TIGRFAMS:TIGR00401,PANTHER:PTHR10173,PANTHER:PTHR10173:SF6,Pfam:PF01625,Superfamily:SSF55068;Note=Peptide%20methionine%20sulfoxide%20reductase%20family%20protein%3B%20IPR002569%20(Peptide%20methionine%20sulphoxi…
Arahy.03	gene	140244154	140247686	Name=arahy.M7P743;ID=498527;Ontology_term=GO:0003676,GO:0003677,GO:0046983;Note=DNA%20binding%20protein%2C%20putative%20n%3D1%20Tax%3DRicinus%20communis%20RepID%3DB9REN7_RICCO%3B%20IPR003656%20(Zinc%20finger%2C%20BED-type%20predicted)%2C%20IPR007021%20(Domain%20of%20unknown%20function%20DUF659)%2C%20IPR008906%20(HAT%20dimerisation%20domain%2C%20C-terminal)%2C%20IPR012337%20(Ribonuclease%20H-like%…
Arahy.03	gene	140247715	140248889	Name=arahy.M8IV8N;ID=498536;Note=TOM1-like%20protein%202%20n%3D1%20Tax%3DAegilops%20tauschii%20RepID%3DM8BSU2_AEGTA;Dbxref=Pfam:PF13456
Arahy.03	gene	140249080	140255932	Name=arahy.NQ3I2Y;ID=498541;Dbxref=Gene3D:G3DSA:1.10.150.20,Gene3D:G3DSA:3.30.1490.100,Gene3D:G3DSA:3.30.70.270,InterPro:IPR001126,InterPro:IPR017061,InterPro:IPR017961,InterPro:IPR017963,PANTHER:PTHR11076,PANTHER:PTHR11076:SF11,PIR:PIRSF036603,Pfam:PF00817,Pfam:PF11799,Prosite:PS50173,Superfamily:SSF100879,Superfamily:SSF56672;Note=Y-family%20DNA%20polymerase%20H%3B%20IPR017061%20(DNA%20polymera…
Arahy.03	gene	140256060	140260978	Name=arahy.7A7AL1;ID=498589;Dbxref=InterPro:IPR015222,PANTHER:PTHR13619,PANTHER:PTHR13619:SF0,PIR:PIRSF028840,Pfam:PF09139;Note=translocator%20assembly%20and%20maintenance-like%20protein%3B%20IPR015222%20(Mitochondrial%20matrix%20Mmp37)
Arahy.03	gene	140274093	140283519	Name=arahy.VF7L35;ID=498608;Ontology_term=GO:0003677,GO:0003700,GO:0006355,GO:0008289,GO:0043565;Dbxref=Gene3D:G3DSA:1.10.10.60,InterPro:IPR001356,InterPro:IPR002913,InterPro:IPR009057,PANTHER:PTHR24325,PANTHER:PTHR24325:SF0,Pfam:PF00046,Pfam:PF01852,Prosite:PS50071,Prosite:PS50848,SMART:SM00234,SMART:SM00389,Superfamily:SSF46689,Superfamily:SSF55961;Note=homeobox-leucine%20zipper%20protein%20ANT…
Arahy.03	gene	140436555	140438666	Name=arahy.0AN8KE;ID=498684;Dbxref=Gene3D:G3DSA:1.10.630.10,InterPro:IPR001128,InterPro:IPR002401,InterPro:IPR017972,PANTHER:PTHR24298,PRINTS:PR00385,PRINTS:PR00463,Pfam:PF00067,Prosite:PS00086,Superfamily:SSF48264;Note=Cytochrome%20P450%20superfamily%20protein%3B%20IPR001128%20(Cytochrome%20P450)%3B%20GO:0005506%20(iron%20ion%20binding)%2C%20GO:0020037%20(heme%20binding)%2C%20GO:0055114%20(oxida…
Arahy.03	gene	140456995	140460069	Name=arahy.U3RWIM;ID=498707;Ontology_term=GO:0006457;Note=FKBP-like%20peptidyl-prolyl%20cis-trans%20isomerase%20family%20protein%3B%20IPR001179%20(Peptidyl-prolyl%20cis-trans%20isomerase%2C%20FKBP-type%2C%20domain)%2C%20IPR023566%20(Peptidyl-prolyl%20cis-trans%20isomerase%2C%20FKBP-type)%3B%20GO:0006457%20(protein%20folding);Dbxref=Gene3D:G3DSA:3.10.50.40,InterPro:IPR001179,InterPro:IPR023566,PAN…
Arahy.03	gene	140466942	140471090	Name=arahy.RQ5X65;ID=498716;Dbxref=Gene3D:G3DSA:1.10.510.10,Gene3D:G3DSA:2.60.120.200,Gene3D:G3DSA:3.30.200.20,Gene3D:G3DSA:3.80.10.10,InterPro:IPR000719,InterPro:IPR001611,InterPro:IPR002290,InterPro:IPR003591,InterPro:IPR008271,InterPro:IPR011009,InterPro:IPR013210,InterPro:IPR013320,InterPro:IPR017441,InterPro:IPR025875,PANTHER:PTHR24420,PANTHER:PTHR24420:SF430,PRINTS:PR00019,Pfam:PF00069,Pfam…
Arahy.03	gene	140475343	140479326	Name=arahy.M3VXN8;ID=498726;Note=uncharacterized%20protein%20LOC100803851%20isoform%20X1%20[Glycine%20max]%3B%20IPR013083%20(Zinc%20finger%2C%20RING%2FFYVE%2FPHD-type)%3B%20GO:0005515%20(protein%20binding)%2C%20GO:0008270%20(zinc%20ion%20binding);Dbxref=Gene3D:G3DSA:3.30.40.10,InterPro:IPR001841,InterPro:IPR013083,PANTHER:PTHR12183,Pfam:PF13920,Prosite:PS50089,SMART:SM00184,Superfamily:SSF57850;O…
Arahy.03	gene	140488005	140500723	Name=arahy.F3M97M;ID=498737;Dbxref=Coils:Coil,Gene3D:G3DSA:1.25.40.10,Gene3D:G3DSA:3.40.50.300,InterPro:IPR011990,InterPro:IPR014016,InterPro:IPR014017,InterPro:IPR027417,PANTHER:PTHR10887,PANTHER:PTHR10887:SF236,Pfam:PF00580,Pfam:PF13086,Pfam:PF13087,Pfam:PF13361,Prosite:PS51198,Superfamily:SSF48452,Superfamily:SSF52540;Note=uncharacterized%20protein%20LOC100802419%20isoform%20X4%20[Glycine%20ma…
Arahy.03	gene	140534938	140538480	Name=arahy.LT9XWZ;ID=498807;Ontology_term=GO:0015991,GO:0033180,GO:0034220,GO:0046961;Note=V-type%20proton%20ATPase%20subunit%20F-like%20[Glycine%20max]%3B%20IPR008218%20(ATPase%2C%20V1%20complex%2C%20subunit%20F)%3B%20GO:0015991%20(ATP%20hydrolysis%20coupled%20proton%20transport)%2C%20GO:0034220%20(ion%20transmembrane%20transport);Dbxref=Gene3D:G3DSA:3.40.50.10580,InterPro:IPR005772,InterPro:IPR…
Arahy.03	gene	140542247	140546469	Name=arahy.NCR277;ID=498816;Ontology_term=GO:0008654,GO:0016020,GO:0016780;Note=probable%20CDP-diacylglycerol--inositol%203-phosphatidyltransferase%202%3B%20IPR000462%20(CDP-alcohol%20phosphatidyltransferase)%3B%20GO:0008654%20(phospholipid%20biosynthetic%20process)%2C%20GO:0016020%20(membrane);Dbxref=InterPro:IPR000462,InterPro:IPR014387,PANTHER:PTHR15362,PIR:PIRSF000848,Pfam:PF01066,Prosite:PS0…
Arahy.03	gene	140549914	140553582	Name=arahy.U7H2Z0;ID=498873;Note=uncharacterized%20protein%20At2g02148-like%20isoform%20X2%20[Glycine%20max]
Arahy.03	gene	140561982	140565493	Name=arahy.PUF5Z4;ID=498905;Dbxref=Coils:Coil,InterPro:IPR005516,PANTHER:PTHR31471,PANTHER:PTHR31471:SF0,Pfam:PF03763;Note=remorin-like%20[Glycine%20max]%3B%20IPR005516%20(Remorin%2C%20C-terminal)
Arahy.03	gene	140584298	140587967	Name=arahy.QW19KK;ID=498925;Note=zinc%20finger%20CCCH%20domain-containing%20protein%2017-like%20[Glycine%20max]%3B%20IPR000571%20(Zinc%20finger%2C%20CCCH-type)%3B%20GO:0046872%20(metal%20ion%20binding);Dbxref=Gene3D:G3DSA:4.10.1000.10,InterPro:IPR000571,PANTHER:PTHR23102,PANTHER:PTHR23102:SF17,Pfam:PF00642,Prosite:PS50103,SMART:SM00356,Superfamily:SSF90229;Ontology_term=GO:0046872
Arahy.03	gene	140624205	140628578	Name=arahy.6X8F5T;ID=499000;Ontology_term=GO:0005215,GO:0006810,GO:0006857,GO:0016020;Note=peptide%20transporter%202%3B%20IPR000109%20(Proton-dependent%20oligopeptide%20transporter%20family)%2C%20IPR016196%20(Major%20facilitator%20superfamily%20domain%2C%20general%20substrate%20transporter)%3B%20GO:0005215%20(transporter%20activity)%2C%20GO:0006810%20(transport)%2C%20GO:0006857%20(oligopeptide%20…
Arahy.03	gene	140630426	140635697	Name=arahy.9R1SIR;ID=499008;Dbxref=Gene3D:G3DSA:1.20.1250.20,InterPro:IPR000109,InterPro:IPR016196,PANTHER:PTHR11654,PANTHER:PTHR11654:SF37,Pfam:PF00854,Superfamily:SSF103473;Note=peptide%20transporter%202%3B%20IPR000109%20(Proton-dependent%20oligopeptide%20transporter%20family)%2C%20IPR016196%20(Major%20facilitator%20superfamily%20domain%2C%20general%20substrate%20transporter)%3B%20GO:0005215%20…
Arahy.03	gene	140636314	140639127	Name=arahy.EIBT4Y;ID=499030;Ontology_term=GO:0005215,GO:0006810,GO:0016020;Dbxref=Gene3D:G3DSA:1.20.1250.20,InterPro:IPR000109,InterPro:IPR016196,PANTHER:PTHR11654,PANTHER:PTHR11654:SF37,Pfam:PF00854,Superfamily:SSF103473;Note=peptide%20transporter%202%3B%20IPR000109%20(Proton-dependent%20oligopeptide%20transporter%20family)%2C%20IPR016196%20(Major%20facilitator%20superfamily%20domain%2C%20genera…
Arahy.03	gene	140644200	140644974	Name=arahy.0TY6P3;ID=499062;Note=Unknown%20protein
Arahy.03	gene	140645143	140646375	Name=arahy.P1HIL5;ID=499067;Dbxref=Gene3D:G3DSA:2.170.270.10,InterPro:IPR001214,PANTHER:PTHR12197,PANTHER:PTHR12197:SF91,Pfam:PF00856,Prosite:PS50280,SMART:SM00317,Superfamily:SSF82199;Note=histone-lysine%20N-methyltransferase%20ASHR2-like%20isoform%20X3%20[Glycine%20max]%3B%20IPR001214%20(SET%20domain)%3B%20GO:0005515%20(protein%20binding);Ontology_term=GO:0005515
Arahy.03	gene	140646454	140647913	Name=arahy.UEDC6Z;ID=499070;Note=Unknown%20protein
Arahy.03	gene	140649968	140652029	Name=arahy.YNYX6A;ID=499075;Note=protein%20XRI1-like%20isoform%20X4%20[Glycine%20max]
Arahy.03	gene	140697756	140708676	Name=arahy.P8F85A;ID=499091;Ontology_term=GO:0006812,GO:0015299,GO:0016021,GO:0055085;Dbxref=Gene3D:G3DSA:2.60.120.10,InterPro:IPR006153,InterPro:IPR014710,InterPro:IPR018418,InterPro:IPR018422,InterPro:IPR018490,PANTHER:PTHR10110,PANTHER:PTHR10110:SF4,Pfam:PF00999,Superfamily:SSF51206;Note=sodium%20hydrogen%20exchanger%205%3B%20IPR006153%20(Cation%2FH+%20exchanger)%2C%20IPR018422%20(Cation%2FH+%…
Arahy.03	gene	140709200	140713173	Name=arahy.VX1QFG;ID=499127;Ontology_term=GO:0016021;Note=transmembrane%209%20superfamily%20member%203-like%20[Glycine%20max]%3B%20IPR004240%20(Nonaspanin%20(TM9SF))%2C%20IPR016196%20(Major%20facilitator%20superfamily%20domain%2C%20general%20substrate%20transporter)%3B%20GO:0016021%20(integral%20component%20of%20membrane);Dbxref=InterPro:IPR004240,InterPro:IPR016196,PANTHER:PTHR10766,PANTHER:PTHR…
Arahy.03	gene	140754959	140756610	Name=arahy.BQ8TCS;ID=499151;Dbxref=InterPro:IPR010409,PANTHER:PTHR31421,Pfam:PF06217;Note=GAGA-binding%20protein%20isoform%20X3%20[Glycine%20max]%3B%20IPR010409%20(GAGA-binding%20transcriptional%20activator)
Arahy.03	gene	140761814	140762822	Name=arahy.FUMC5T;ID=499165;Note=uncharacterized%20protein%20LOC100785535%20[Glycine%20max]
Arahy.03	gene	140801552	140802562	Name=arahy.A4H7QR;ID=499250;Note=Unknown%20protein
Arahy.03	gene	140821035	140822801	Name=arahy.RF1PXC;ID=499261;Ontology_term=GO:0016491,GO:0016706,GO:0055114;Dbxref=Gene3D:G3DSA:2.60.120.330,InterPro:IPR005123,InterPro:IPR026992,InterPro:IPR027443,PANTHER:PTHR10209,PANTHER:PTHR10209:SF55,Pfam:PF03171,Pfam:PF14226,Prosite:PS51471,Superfamily:SSF51197;Note=probable%202-oxoglutarate%2FFe(II)-dependent%20dioxygenase-like%20[Glycine%20max]%3B%20IPR005123%20(Oxoglutarate%2Firon-depen…
Arahy.03	gene	140837604	140841509	Name=arahy.YU644E;ID=499287;Dbxref=Gene3D:G3DSA:1.10.238.10,Gene3D:G3DSA:1.25.40.10,InterPro:IPR002048,InterPro:IPR002885,InterPro:IPR011990,InterPro:IPR011992,InterPro:IPR018247,JCVI_TIGRFAMS:TIGR00756,PANTHER:PTHR24015,Pfam:PF01535,Pfam:PF13041,Pfam:PF13499,Pfam:PF13812,Pfam:PF14432,Prosite:PS00018,Prosite:PS50222,Prosite:PS51375,SMART:SM00054,Superfamily:SSF47473,Superfamily:SSF48452;Note=Pent…
Arahy.03	gene	140876201	140878878	Name=arahy.B815UL;ID=499306;Ontology_term=GO:0003677,GO:0003682;Dbxref=Gene3D:G3DSA:1.10.10.60,InterPro:IPR001005,InterPro:IPR009057,InterPro:IPR017930,PANTHER:PTHR10641,PANTHER:PTHR10641:SF30,Pfam:PF00249,Prosite:PS51294,SMART:SM00717,Superfamily:SSF46689;Note=MYB%20transcription%20factor%20MYB64%20[Glycine%20max]%3B%20IPR009057%20(Homeodomain-like)%3B%20GO:0003677%20(DNA%20binding)%2C%20GO:0003…
Arahy.03	gene	140898998	140901760	Name=arahy.DA3C26;ID=499320;Note=geranylgeranyl%20pyrophosphate%20synthase%201%3B%20IPR017446%20(Polyprenyl%20synthetase-related)%3B%20GO:0008299%20(isoprenoid%20biosynthetic%20process);Dbxref=Coils:Coil,Gene3D:G3DSA:1.10.600.10,InterPro:IPR000092,InterPro:IPR008949,InterPro:IPR017446,PANTHER:PTHR12001,PANTHER:PTHR12001:SF8,Pfam:PF00348,Prosite:PS00723,Superfamily:SSF48576;Ontology_term=GO:0008299
Arahy.03	gene	140916192	140919965	Name=arahy.DV8NTV;ID=499327;Ontology_term=GO:0003993,GO:0016787;Note=purple%20acid%20phosphatase%203%3B%20IPR004843%20(Phosphoesterase%20domain)%2C%20IPR024927%20(Acid%20phosphatase%2C%20type%205)%3B%20GO:0003993%20(acid%20phosphatase%20activity)%2C%20GO:0016787%20(hydrolase%20activity);Dbxref=Gene3D:G3DSA:3.60.21.10,InterPro:IPR004843,InterPro:IPR024927,PANTHER:PTHR10161,PANTHER:PTHR10161:SF8,PI…
Arahy.03	gene	140961127	140965381	Name=arahy.H0K2UA;ID=499363;Dbxref=Gene3D:G3DSA:3.40.50.880,InterPro:IPR006221,InterPro:IPR017926,JCVI_TIGRFAMS:TIGR00566,PANTHER:PTHR11922,PRINTS:PR00096,PRINTS:PR00097,PRINTS:PR00099,Pfam:PF00117,Prosite:PS51273,Superfamily:SSF52317;Note=anthranilate%20synthase%20component%20II%3B%20IPR017926%20(Glutamine%20amidotransferase)%3B%20GO:0008152%20(metabolic%20process);Ontology_term=GO:0008152
Arahy.03	gene	141013138	141014255	Name=arahy.DWJ5NI;ID=499390;Ontology_term=GO:0016021;Dbxref=InterPro:IPR004877,InterPro:IPR006593,PANTHER:PTHR10106,PANTHER:PTHR10106:SF0,Pfam:PF03188,Prosite:PS50939,SMART:SM00665;Note=cytochrome%20B561-1%3B%20IPR004877%20(Cytochrome%20b561%2C%20eukaryote)%3B%20GO:0016021%20(integral%20component%20of%20membrane)
[truncated: 926 more rows]
